# Supplementary material for: Identification of mitochondrial related signature associated with immune microenvironment in Alzheimer’s disease
Source: J Transl Med. 2023 Jul 11;21:458. doi: 10.1186/s12967-023-04254-9 (PMC10334674; doi:10.1186/s12967-023-04254-9)
Supplement: Supplementary file 3 — Additional file 3: File S1. The top eight activated and suppressed gene sets from C2/C5 gene sets of MSigDB. [file 12967_2023_4254_MOESM3_ESM.xlsx]

## Sheet: GSEA_MSigDb_c5.all_result_2023
The top eight activated and suppressed genesets from C5 gene sets of MSigDB.
	ID	Description	setSize	enrichmentScore	NES	pvalue	p.adjust	qvalue	rank	leading_edge	core_enrichment
GOCC_SYNAPTIC_VESICLE_MEMBRANE	GOCC_SYNAPTIC_VESICLE_MEMBRANE	GOCC_SYNAPTIC_VESICLE_MEMBRANE	119	-0.665384	-2.70224	1e-10	1.69333e-08	1.39114e-08	2285	tags=50%, list=12%, signal=44%	9114/115827/4986/91683/192683/127262/9900/594855/9522/523/528/535/537/1813/9066/527/8224/6833/23312/5799/120892/526/9381/155066/10059/388662/529/8927/9145/808/6804/9498/490/81615/534/6853/5864/6622/9899/6854/140679/9162/6857/80863/9143/132204/3382/8448/57084/273/6861/7781/23025/6860/55530/5874/6855/114569/22895/2572
GOCC_GABA_ERGIC_SYNAPSE	GOCC_GABA_ERGIC_SYNAPSE	GOCC_GABA_ERGIC_SYNAPSE	83	-0.700241	-2.66932	1e-10	1.69333e-08	1.39114e-08	2022	tags=48%, list=11%, signal=43%	9900/4889/2556/2743/1813/1008/2550/1209/150/375323/3751/114798/266727/2558/388662/491/347730/8927/4852/9746/22829/490/2557/492/23229/5800/140679/2554/2566/3747/2596/2563/27445/1268/2561/2571/793/140689/2572/6750
GOBP_B_CELL_MEDIATED_IMMUNITY	GOBP_B_CELL_MEDIATED_IMMUNITY	GOBP_B_CELL_MEDIATED_IMMUNITY	137	0.574514	2.65718	1e-10	1.69333e-08	1.39114e-08	3409	tags=47%, list=19%, signal=39%	720/721/2302/714/3127/713/3117/3126/84174/10538/5788/712/3665/3635/10312/602/3426/3263/718/6375/3123/23075/3119/604/3118/3113/2214/3111/715/54209/3122/50615/1379/1378/51311/3109/3125/1235/64127/695/735/2213/7040/3108/3115/10758/5777/972/51010/716/23529/1604/3578/3133/64332/710/567/2208/2956/7374/730/3329/64170/9466/118460
HP_EPILEPTIC_ENCEPHALOPATHY	HP_EPILEPTIC_ENCEPHALOPATHY	HP_EPILEPTIC_ENCEPHALOPATHY	106	-0.636364	-2.55099	1e-10	1.69333e-08	1.39114e-08	3761	tags=61%, list=20%, signal=49%	25973/3745/6487/5048/388962/79641/6506/6792/5530/6709/6529/3737/23236/60558/79796/7355/2775/9378/23334/1173/6324/9254/6323/53616/221692/56479/26999/64801/2906/2744/523/348980/8867/23316/2904/343450/51117/1641/4191/79751/284111/8604/10059/6326/1917/9568/170302/63908/774/4208/23229/6334/2562/8120/10815/6812/25977/4190/4905/2903/2554/2257/2566/3747/2561
GOCC_POSTSYNAPTIC_SPECIALIZATION_MEMBRANE	GOCC_POSTSYNAPTIC_SPECIALIZATION_MEMBRANE	GOCC_POSTSYNAPTIC_SPECIALIZATION_MEMBRANE	122	-0.617942	-2.51587	1e-10	1.69333e-08	1.39114e-08	2679	tags=46%, list=15%, signal=39%	116444/4897/22865/1630/57689/254263/747/347731/3756/53616/9127/775/2906/2556/81832/23237/59283/10243/1741/116443/2904/1742/1008/1740/150/3751/114798/10369/2897/2558/2898/491/2892/1949/347730/81831/107/22986/57497/6804/9746/22829/2557/2911/64130/729993/3361/1141/5800/1128/2903/80863/2566/2561/10368/2893
GOCC_NEURON_TO_NEURON_SYNAPSE	GOCC_NEURON_TO_NEURON_SYNAPSE	GOCC_NEURON_TO_NEURON_SYNAPSE	360	-0.544017	-2.49113	1e-10	1.69333e-08	1.39114e-08	3360	tags=41%, list=18%, signal=34%	3836/57142/79641/79953/158866/4355/3188/165257/57120/56850/9495/10006/7249/145581/5179/1612/11331/375/8536/5534/55450/23043/116444/23373/4897/80725/22865/23208/1630/440829/6695/57689/254263/7732/11346/6547/9867/91683/747/347731/10636/5590/1838/54477/11178/4131/3756/53616/9127/775/2906/81832/23237/5024/2913/815/59283/3708/5621/10243/3631/7534/1741/116443/1813/5173/23362/9066/22883/2904/1742/8224/1…
GOCC_DISTAL_AXON	GOCC_DISTAL_AXON	GOCC_DISTAL_AXON	265	-0.552738	-2.45836	1e-10	1.69333e-08	1.39114e-08	3093	tags=41%, list=17%, signal=34%	10006/10540/1314/794/393/246213/5179/1861/3736/57616/84446/60/8941/23162/222256/3737/1630/81551/9266/26958/2288/9114/6547/4986/127262/1525/6620/149371/7786/4131/54536/11344/594855/5923/4137/71/5024/5621/27124/3676/8492/8867/1813/5173/5664/22911/114787/50861/11280/65078/26230/150/5582/85300/8851/120892/3831/1400/1393/23767/4923/10439/79784/478/347730/7070/4852/808/22941/2258/4133/6543/9498/7162/10…
HP_TONIC_SEIZURE	HP_TONIC_SEIZURE	HP_TONIC_SEIZURE	98	-0.623471	-2.44859	1e-10	1.69333e-08	1.39114e-08	3226	tags=48%, list=18%, signal=40%	6506/6792/5530/10000/3736/23236/785/2775/6324/6323/11284/5602/221692/56479/55275/775/2556/535/23316/4191/79751/23312/8604/2558/57526/2898/6326/1917/2892/478/3786/9568/170302/63908/6335/23229/6334/2562/10815/6812/25977/4905/2903/2554/2566/3747/2917
GOCC_GLUTAMATERGIC_SYNAPSE	GOCC_GLUTAMATERGIC_SYNAPSE	GOCC_GLUTAMATERGIC_SYNAPSE	395	-0.529189	-2.43929	1e-10	1.69333e-08	1.39114e-08	3539	tags=42%, list=19%, signal=34%	5584/8976/5048/6790/341359/2932/29/7337/3836/57142/6712/6506/6792/165257/56850/5530/10718/145581/50632/1977/1612/11331/3736/8411/60/8536/5534/11141/23043/8404/23373/5300/4897/3737/80725/11151/23236/785/8526/57689/254263/8766/1173/5566/347731/10636/5590/127262/4884/9900/54477/22899/64284/320/11178/4920/4076/9127/2906/81832/23237/2913/8775/348980/7534/1741/116443/1813/869/89780/22883/5518/1742/1008…
GOBP_ADAPTIVE_IMMUNE_RESPONSE_BASED_ON_SOMATIC_RECOMBINATION_OF_IMMUNE_RECEPTORS_BUILT_FROM_IMMUNOGLOBULIN_SUPERFAMILY_DOMAINS	GOBP_ADAPTIVE_IMMUNE_RESPONSE_BASED_ON_SOMATIC_RECOMBINATION_OF_IMMUNE_RECEPTORS_BUILT_FROM_IMMUNOGLOBULIN_SUPERFAMILY_DOMAINS	GOBP_ADAPTIVE_IMMUNE_RESPONSE_BASED_ON_SOMATIC_RECOMBINATION_OF_IMMUNE_RECEPTORS_BUILT_FROM_IMMUNOGLOBULIN_SUPERFAMILY_DOMAINS	292	0.464949	2.37814	1e-10	1.69333e-08	1.39114e-08	3409	tags=40%, list=19%, signal=33%	9173/720/721/2302/714/3127/713/10859/3117/3126/84174/8809/10538/5788/712/3665/3635/7128/89857/10312/602/51176/3426/3554/634/3263/718/10148/54440/22890/6375/11118/3575/3123/4277/23075/3119/3566/604/3118/201294/3113/2214/7133/3111/715/54209/3122/3569/5027/50615/1379/1378/5971/7099/51311/2013/5873/51043/3109/3125/1235/64127/695/10865/735/2213/7040/913/3606/3553/301/3108/26022/100/912/3594/3142/3115/…
GOBP_ADAPTIVE_IMMUNE_RESPONSE	GOBP_ADAPTIVE_IMMUNE_RESPONSE	GOBP_ADAPTIVE_IMMUNE_RESPONSE	429	0.444646	2.36225	1e-10	1.69333e-08	1.39114e-08	4037	tags=42%, list=22%, signal=34%	9173/720/11119/721/11025/942/2302/714/3127/713/10859/3117/3126/64167/3903/84174/5909/8809/10538/5788/712/64092/3665/3635/10990/7128/89857/10312/6494/602/51176/3426/3554/634/3263/56957/718/10148/54440/3659/22890/7942/23308/6375/11118/3575/3123/4277/23075/3119/11026/3566/604/3118/201294/3113/2214/7133/3111/715/54209/3122/84876/3569/5027/50615/1379/1378/5971/338376/7099/51311/2013/5873/5294/6850/510…
GOBP_ACTIVATION_OF_IMMUNE_RESPONSE	GOBP_ACTIVATION_OF_IMMUNE_RESPONSE	GOBP_ACTIVATION_OF_IMMUNE_RESPONSE	436	0.417757	2.23651	1e-10	1.69333e-08	1.39114e-08	3391	tags=34%, list=18%, signal=29%	720/11326/11119/728/721/3303/714/4057/713/3304/7097/84174/23643/5788/1675/712/123920/3665/3635/7128/89857/2357/150372/1997/330/1240/2359/3426/4792/634/3075/7305/718/2268/4671/11314/84106/10878/929/3428/2150/3659/23308/11118/3929/3123/4277/3119/9447/933/9261/81035/3656/715/54209/153579/9404/1379/79155/64135/1378/51296/1535/118788/7099/51311/5359/834/6850/640/1520/3125/85363/64127/695/5074/719/735/…
GOBP_REGULATION_OF_VASCULATURE_DEVELOPMENT	GOBP_REGULATION_OF_VASCULATURE_DEVELOPMENT	GOBP_REGULATION_OF_VASCULATURE_DEVELOPMENT	263	0.434332	2.19154	1e-10	1.69333e-08	1.39114e-08	3014	tags=35%, list=16%, signal=29%	358/285/728/9510/3315/23166/2828/57381/1116/2321/1942/3162/5196/187/7128/7042/6422/7852/51129/5228/2624/4303/28996/634/718/56999/7048/7122/28514/2549/133/861/4846/240/3569/10365/1634/3688/2013/6667/3687/1284/3099/94/7422/2246/719/3696/8038/4780/3678/2247/3579/84034/3553/5468/6093/10457/1536/6237/3082/3670/102/3373/694/23328/7424/3952/7058/3339/388/407006/9314/7057/641700/112744/2064/80149/26585/1…
GOBP_LEUKOCYTE_CELL_CELL_ADHESION	GOBP_LEUKOCYTE_CELL_CELL_ADHESION	GOBP_LEUKOCYTE_CELL_CELL_ADHESION	390	0.41653	2.19097	1e-10	1.69333e-08	1.39114e-08	3378	tags=36%, list=18%, signal=30%	6347/11326/960/942/5105/2302/6279/3559/3127/6280/10859/3117/3707/864/8740/3126/64926/5788/3689/283234/4860/3683/51176/634/11314/10148/54440/9092/3659/6402/22890/23308/6375/3575/3123/7048/654346/3119/2615/861/3566/604/3118/3113/3111/3122/240/3569/4478/79626/1378/3688/5175/86/6850/10164/51043/3109/2736/3125/50848/1947/64127/5074/3383/4973/3479/10288/8654/3678/865/2213/3606/3553/199/6522/5465/6093/1…
GOBP_LYMPHOCYTE_MEDIATED_IMMUNITY	GOBP_LYMPHOCYTE_MEDIATED_IMMUNITY	GOBP_LYMPHOCYTE_MEDIATED_IMMUNITY	280	0.430076	2.18176	1e-10	1.69333e-08	1.39114e-08	3528	tags=38%, list=19%, signal=31%	720/721/2302/714/3127/713/10859/3117/3126/84174/8809/10538/5788/712/3665/3635/10312/602/3426/3554/634/3263/718/54440/22890/3799/6375/11118/3575/3123/4277/23075/3119/604/3118/201294/3113/2214/7133/3111/715/54209/3122/3569/5027/50615/1379/1378/51311/2013/5873/3109/3125/1235/64127/695/10865/735/2213/3002/7040/913/3606/3553/3108/7409/6844/912/387837/3965/3594/914/3115/10758/3952/2529/5777/972/51010/7…
GOBP_POSITIVE_REGULATION_OF_LEUKOCYTE_CELL_CELL_ADHESION	GOBP_POSITIVE_REGULATION_OF_LEUKOCYTE_CELL_CELL_ADHESION	GOBP_POSITIVE_REGULATION_OF_LEUKOCYTE_CELL_CELL_ADHESION	264	0.423869	2.1487	1e-10	1.69333e-08	1.39114e-08	3378	tags=36%, list=18%, signal=30%	6347/960/942/5105/3559/3127/10859/3117/3707/864/8740/3126/64926/5788/3689/283234/4860/51176/10148/54440/9092/22890/23308/6375/3575/3123/7048/3119/861/3566/604/3118/3113/3111/3122/240/3569/1378/86/6850/10164/51043/3109/2736/3125/1947/64127/3479/10288/865/3606/3553/199/301/3108/916/7409/8876/100/912/3965/3654/3594/4067/3142/3115/6599/3952/387/2529/30835/5777/972/3572/1604/29117/3133/64332/84868/941…

## Sheet: GSEA_MSigDb_c2.all_result_2023
The top eight activated and suppressed genesets from C2 gene sets of MSigDB.
	ID	Description	setSize	enrichmentScore	NES	pvalue	p.adjust	qvalue	rank	leading_edge	core_enrichment
MCLACHLAN_DENTAL_CARIES_UP	MCLACHLAN_DENTAL_CARIES_UP	MCLACHLAN_DENTAL_CARIES_UP	230	0.619754	3.08739	1e-10	1.21733e-08	9.44795e-09	2640	tags=53%, list=14%, signal=46%	12/9332/56833/6696/6347/720/9021/960/728/23764/6279/64231/2124/6280/713/3117/2919/23166/3126/4481/2162/51316/9976/5552/23643/1116/5788/1675/51338/3689/712/10437/3059/64092/1230/2212/7128/2357/7852/5265/241/8673/3936/6503/330/602/2123/3587/3426/7305/718/54440/929/3575/4318/3929/3123/50486/133/3119/54504/3113/7133/5329/3122/240/3569/951/1117/22918/9595/1535/5175/10095/3394/3109/1436/1520/25816/341/…
NAKAYAMA_SOFT_TISSUE_TUMORS_PCA1_UP	NAKAYAMA_SOFT_TISSUE_TUMORS_PCA1_UP	NAKAYAMA_SOFT_TISSUE_TUMORS_PCA1_UP	73	0.715625	2.99384	1e-10	1.21733e-08	9.44795e-09	2550	tags=67%, list=14%, signal=58%	9332/56833/6347/11326/960/6275/713/10859/3117/3126/2162/23643/51338/712/10437/3310/6614/2212/5265/6503/3075/718/929/3119/3566/3113/2214/3122/1634/51296/1436/3669/7076/1043/7130/629/2213/199/9358/10457/27286/6277/28959/4689/3003/7058/2191/716/7057
WP_TYROBP_CAUSAL_NETWORK_IN_MICROGLIA	WP_TYROBP_CAUSAL_NETWORK_IN_MICROGLIA	WP_TYROBP_CAUSAL_NETWORK_IN_MICROGLIA	59	0.73169	2.91553	1e-10	1.21733e-08	9.44795e-09	2613	tags=71%, list=14%, signal=61%	6696/714/5996/864/54502/3689/9056/678/3059/64092/170954/10312/3587/7305/718/654346/7046/2000/6195/7133/26157/951/54360/10184/3687/10577/55803/3606/64764/3597/5341/10008/4688/54518/79690/822/3142/113277/6776/375035/84695/6039
VERHAAK_GLIOBLASTOMA_MESENCHYMAL	VERHAAK_GLIOBLASTOMA_MESENCHYMAL	VERHAAK_GLIOBLASTOMA_MESENCHYMAL	207	0.5886	2.89645	1e-10	1.21733e-08	9.44795e-09	2598	tags=49%, list=14%, signal=43%	56833/728/11025/6275/7045/23166/4481/7097/3903/54502/9976/23643/1116/1234/10538/5788/51338/3689/10437/29940/1192/2212/7128/10312/5265/9123/3936/2359/4542/3554/10413/929/1296/837/25937/838/7048/23075/2014/9144/3566/2000/8974/7133/5329/8826/30846/240/6282/79930/1824/9595/79887/10184/5971/1265/7132/10346/7099/10095/834/5873/9411/10577/53827/25816/1278/64127/7076/860/9961/10288/64866/8038/3678/7764/2…
LU_AGING_BRAIN_UP	LU_AGING_BRAIN_UP	LU_AGING_BRAIN_UP	251	0.577938	2.88643	1e-10	1.21733e-08	9.44795e-09	4443	tags=61%, list=24%, signal=47%	871/2670/26471/4299/3707/4651/1410/9976/3665/22834/6422/4071/9444/23593/4792/3075/23022/3306/7052/3428/22890/25937/26137/4026/7048/7122/7050/3384/8826/10628/79026/2791/3625/400961/4490/4478/1287/55970/800/285527/140609/1193/6566/5354/9516/3688/5175/10541/86/5305/4552/219654/7422/4821/5352/347/171546/2246/6788/3400/780/4780/2247/8773/80303/9770/64764/2934/5420/54541/7431/10493/81628/10397/8073/184…
LU_AGING_BRAIN_DN	LU_AGING_BRAIN_DN	LU_AGING_BRAIN_DN	144	-0.676277	-2.80396	1e-10	1.21733e-08	9.44795e-09	3766	tags=62%, list=20%, signal=50%	5861/5870/9040/3745/64405/11076/10396/5868/10440/27338/6782/51582/794/6046/5179/5534/27242/10573/57030/8706/11151/552889/57634/11051/5306/7673/9378/5590/762/55041/4131/5144/116138/10152/5923/4137/51606/523/815/488/8775/801/3631/7534/6416/7277/5582/6327/7416/8851/7390/2029/2675/10681/783/10059/491/7070/808/2258/4133/1993/7162/534/5864/5058/58/4208/2562/1114/22843/5950/6854/23646/9758/5800/2903/104…
GAURNIER_PSMD4_TARGETS	GAURNIER_PSMD4_TARGETS	GAURNIER_PSMD4_TARGETS	71	0.649173	2.70022	1e-10	1.21733e-08	9.44795e-09	3272	tags=56%, list=18%, signal=46%	6347/728/942/3127/3117/2919/3126/1234/8809/1230/718/3123/3119/7046/3113/3111/3116/3122/3569/50615/5971/3109/3125/3603/719/6364/7040/3597/3108/3594/3115/2920/3133/7850/3459/567/58191/4791/3106/4790
LEIN_NEURON_MARKERS	LEIN_NEURON_MARKERS	LEIN_NEURON_MARKERS	63	-0.745155	-2.69059	1e-10	1.21733e-08	9.44795e-09	3057	tags=71%, list=17%, signal=60%	90990/55384/805/8534/6638/8567/84256/80762/5566/6376/1804/26999/815/6416/23017/2904/5604/7277/23710/7532/51310/65009/2892/9568/152789/1958/9746/63908/534/29993/10815/5575/1114/4747/7345/6857/9143/1123/2596/6616/6456/55859/6252/6855/2893
LIAN_LIPA_TARGETS_3M	LIAN_LIPA_TARGETS_3M	LIAN_LIPA_TARGETS_3M	62	0.660611	2.67665	1e-10	1.21733e-08	9.44795e-09	2726	tags=47%, list=15%, signal=40%	7503/11025/714/5996/64231/6280/713/9518/4481/3162/712/1230/2289/968/2212/58475/54209/51296/719/339/2213/10457/58533/1788/9935/93978/54/51284/7850
ICHIBA_GRAFT_VERSUS_HOST_DISEASE_35D_UP	ICHIBA_GRAFT_VERSUS_HOST_DISEASE_35D_UP	ICHIBA_GRAFT_VERSUS_HOST_DISEASE_35D_UP	131	0.55498	2.59526	1e-10	1.21733e-08	9.44795e-09	2938	tags=46%, list=16%, signal=39%	12/11025/714/6279/4057/3127/6275/6280/713/3117/4481/51316/2634/5788/3689/712/1230/1192/968/51246/2357/6037/3263/7305/332/929/3428/3929/3119/8826/6282/9595/9516/1535/834/3109/1436/1520/1043/51228/6890/199/7832/1536/6237/3108/54518/6277/4689/4501/10758/7805/3055/972/8153/64332/10537/7106/64094/5698
LEE_TARGETS_OF_PTCH1_AND_SUFU_DN	LEE_TARGETS_OF_PTCH1_AND_SUFU_DN	LEE_TARGETS_OF_PTCH1_AND_SUFU_DN	84	-0.661182	-2.50685	1e-10	1.21733e-08	9.44795e-09	3251	tags=56%, list=18%, signal=46%	9806/1040/55384/5179/22924/66004/254263/3098/390598/51286/2913/3708/488/817/869/6990/3751/5582/27344/8913/4744/3157/65009/491/7070/481/114900/399947/9581/55531/63908/10231/5864/5058/26470/9201/57282/9369/140679/6857/6511/56675/5801/140767/2571/7447/793
REACTOME_NEURONAL_SYSTEM	REACTOME_NEURONAL_SYSTEM	REACTOME_NEURONAL_SYSTEM	405	-0.537572	-2.49414	1e-10	1.21733e-08	9.44795e-09	2354	tags=36%, list=13%, signal=32%	782/84790/1135/9378/91683/1173/3777/5566/347731/9254/10376/56666/320/27330/160/3756/57596/23136/56479/81033/2906/5923/4137/26960/2556/2744/57576/815/59283/5924/2743/801/348980/3084/817/1741/116443/5563/9066/2904/5571/1742/8224/81539/6833/22999/1740/2550/784/321/7881/3767/2742/7277/3751/5582/114798/10369/8874/51807/10681/783/10382/2897/2558/50801/55799/3741/3760/2898/8541/2892/10313/5577/347730/37…
REACTOME_TRANSMISSION_ACROSS_CHEMICAL_SYNAPSES	REACTOME_TRANSMISSION_ACROSS_CHEMICAL_SYNAPSES	REACTOME_TRANSMISSION_ACROSS_CHEMICAL_SYNAPSES	264	-0.552939	-2.46723	1e-10	1.21733e-08	9.44795e-09	2354	tags=39%, list=13%, signal=34%	782/84790/1135/1173/5566/9254/10376/320/27330/160/2906/5923/4137/26960/2556/2744/57576/815/59283/5924/2743/801/3084/817/1741/116443/5563/2904/5571/1742/8224/81539/22999/1740/2550/784/2742/7277/5582/10369/8874/51807/10681/783/10382/2897/2558/55799/3760/2898/8541/2892/5577/88/9568/107/6804/83988/51764/1139/4900/6853/2557/5864/774/23229/64130/2562/10815/3761/7278/6812/7102/5575/10381/1141/7280/4747/…
REACTOME_NEUROTRANSMITTER_RECEPTORS_AND_POSTSYNAPTIC_SIGNAL_TRANSMISSION	REACTOME_NEUROTRANSMITTER_RECEPTORS_AND_POSTSYNAPTIC_SIGNAL_TRANSMISSION	REACTOME_NEUROTRANSMITTER_RECEPTORS_AND_POSTSYNAPTIC_SIGNAL_TRANSMISSION	201	-0.562189	-2.42955	1e-10	1.21733e-08	9.44795e-09	2335	tags=39%, list=13%, signal=34%	84790/1135/1173/5566/10376/320/27330/160/2906/5923/4137/26960/2556/57576/815/59283/5924/2743/801/3084/817/1741/116443/5563/2904/5571/1742/1740/2550/2742/7277/5582/10369/8874/51807/10681/10382/2897/2558/3760/2898/2892/5577/88/9568/107/83988/51764/1139/4900/2557/23229/64130/2562/3761/7278/7102/5575/10381/1141/7280/4747/22843/84254/9177/4905/2903/108/3763/2554/54331/2566/814/10645/2785/2561/10368/28…
REACTOME_PROTEIN_PROTEIN_INTERACTIONS_AT_SYNAPSES	REACTOME_PROTEIN_PROTEIN_INTERACTIONS_AT_SYNAPSES	REACTOME_PROTEIN_PROTEIN_INTERACTIONS_AT_SYNAPSES	86	-0.628107	-2.3891	1e-10	1.21733e-08	9.44795e-09	2228	tags=41%, list=12%, signal=36%	9378/91683/347731/320/57596/23136/2906/1741/9066/2904/1742/1740/321/114798/8541/2892/10313/347730/22941/57497/6804/9229/22829/2911/139065/64130/3556/26050/6812/80059/9369/2903/6857/9228/2893
REACTOME_ACTIVATION_OF_NMDA_RECEPTORS_AND_POSTSYNAPTIC_EVENTS	REACTOME_ACTIVATION_OF_NMDA_RECEPTORS_AND_POSTSYNAPTIC_EVENTS	REACTOME_ACTIVATION_OF_NMDA_RECEPTORS_AND_POSTSYNAPTIC_EVENTS	90	-0.618018	-2.36838	1e-10	1.21733e-08	9.44795e-09	2335	tags=48%, list=13%, signal=42%	84790/5566/10376/320/27330/2906/5923/4137/26960/57576/815/5924/801/3084/817/1741/116443/5563/2904/5571/1742/1740/7277/8874/51807/10382/2892/5577/88/107/4900/64130/7278/5575/10381/7280/4747/22843/84254/2903/814/10645/2893
