# Supplementary material for: Identification of mitochondrial related signature associated with immune microenvironment in Alzheimer’s disease
Source: J Transl Med. 2023 Jul 11;21:458. doi: 10.1186/s12967-023-04254-9 (PMC10334674; doi:10.1186/s12967-023-04254-9)
Supplement: Supplementary file 4 — Additional file 4: File S2. The expression levels of DEGs/MitoDEGs in GSE122063 and GSE132903. [file 12967_2023_4254_MOESM4_ESM.xlsx]

## Sheet: DEGs in GSE122063
The details of DEGs in GSE122063
	logFC	AveExpr	t	P.Value	adj.P.Val	B	sig
TRAPPC2L	-0.89963	9.24956	-11.5414	3.72993e-20	4.09649e-16	35.2082	Down
CIRBP	-1.33682	10.7386	-11.4794	5.0904e-20	4.09649e-16	34.9069	Down
SPP1	1.90629	12.28	11.4251	6.68706e-20	4.09649e-16	34.6425	Up
IDS	-0.837507	9.72957	-11.2165	1.90779e-19	8.76533e-16	33.6263	Down
HSPB1	1.15513	14.1959	10.9462	7.45113e-19	2.55589e-15	32.305	Up
RBM3	-1.61545	8.14452	-10.9167	8.64957e-19	2.55589e-15	32.1603	Down
CRYAB	1.05359	13.2482	10.8933	9.73514e-19	2.55589e-15	32.0456	Up
SPON2	-1.62023	9.81501	-10.7511	1.99691e-18	4.58741e-15	31.3486	Down
SRSF10	0.608526	9.47451	10.548	5.57829e-18	1.13909e-14	30.3516	Up
CYP1B1-AS1	-1.35001	6.28229	-10.4926	7.38558e-18	1.35732e-14	30.0792	Down
BACE2	1.16996	8.60916	10.4699	8.28498e-18	1.38419e-14	29.9676	Up
IFT52	-0.667101	8.60068	-10.3623	1.4288e-17	2.18821e-14	29.4386	Down
C4A	1.62867	6.01976	10.1159	4.98355e-17	7.04521e-14	28.2255	Up
RNF130	0.789953	11.1215	10.0591	6.64926e-17	8.72858e-14	27.9454	Up
LIN7B	-0.981116	11.1683	-9.99168	9.35974e-17	1.06275e-13	27.6133	Down
SLC1A7	2.14297	8.40004	9.98746	9.56255e-17	1.06275e-13	27.5925	Up
TARBP1	-1.17053	8.32912	-9.98201	9.83067e-17	1.06275e-13	27.5656	Down
CLEC18B	0.94637	7.92005	9.5543	8.60837e-16	8.32656e-13	25.4577	Up
MYL5	-1.26084	7.89767	-9.49602	1.15687e-15	1.02014e-12	25.1705	Down
BDH1	-0.694298	11.4044	-9.49452	1.16568e-15	1.02014e-12	25.1631	Down
GSS	-0.783302	9.04579	-9.42868	1.62755e-15	1.35959e-12	24.8388	Down
AQP1	1.9189	11.4441	9.41275	1.76444e-15	1.37829e-12	24.7603	Up
CAMKK2	-1.30117	9.46682	-9.4078	1.80924e-15	1.37829e-12	24.736	Down
HSD11B1L	-0.722022	10.1987	-9.40077	1.87492e-15	1.37829e-12	24.7013	Down
PFKFB3	0.688062	10.3322	9.32858	2.70305e-15	1.83988e-12	24.3458	Up
PSEN2	-0.675877	10.7438	-9.23123	4.42555e-15	2.80458e-12	23.8668	Down
ANKRA2	-0.677267	7.445	-9.20504	5.05327e-15	3.01908e-12	23.7379	Down
COG1	-0.810374	11.7364	-9.20351	5.09257e-15	3.01908e-12	23.7303	Down
CARTPT	-2.82869	9.64928	-9.18766	5.51779e-15	3.11219e-12	23.6524	Down
DDX28	-0.726057	9.47651	-9.18254	5.66273e-15	3.11219e-12	23.6272	Down
FAM131A	-0.942005	8.48152	-9.17926	5.75767e-15	3.11219e-12	23.611	Down
TTC8	-0.766183	8.2178	-9.16068	6.32509e-15	3.31587e-12	23.5197	Down
MRPS25	-0.604446	9.28629	-9.15544	6.49533e-15	3.31587e-12	23.4939	Down
ZFP2	-0.743062	6.62707	-9.10232	8.49778e-15	4.15866e-12	23.2327	Down
CASP7	0.838176	8.8354	9.09999	8.59881e-15	4.15866e-12	23.2213	Up
AGL	-0.693619	8.87634	-9.03043	1.22235e-14	5.7601e-12	22.8794	Down
SAMD14	-0.764048	7.20427	-9.0083	1.36698e-14	6.28057e-12	22.7708	Down
TRAP1	-0.653776	8.143	-9.00101	1.41829e-14	6.28083e-12	22.7349	Down
RUNX3	1.12614	7.7232	8.99864	1.43538e-14	6.28083e-12	22.7233	Up
TP73-AS1	0.620726	6.58961	8.92624	2.06925e-14	8.64287e-12	22.3678	Up
LAMB1	-1.35041	8.73887	-8.91387	2.20266e-14	8.83925e-12	22.3071	Down
FAM167B	1.59639	7.23585	8.91299	2.21246e-14	8.83925e-12	22.3028	Up
FCGBP	2.16177	7.91098	8.90464	2.30767e-14	8.86206e-12	22.2619	Up
SLC4A11	1.12042	7.8305	8.88192	2.58813e-14	9.70706e-12	22.1504	Up
BAIAP2L2	-0.767274	10.4343	-8.86874	2.76614e-14	1.01672e-11	22.0858	Down
PPP1R2	-1.13745	9.06163	-8.81091	3.70329e-14	1.30883e-11	21.8022	Down
DHX34	0.635616	8.2954	8.7976	3.96037e-14	1.37328e-11	21.737	Up
C5AR1	1.45025	4.76281	8.79363	4.04038e-14	1.37508e-11	21.7175	Up
CCT6B	-1.66948	5.53243	-8.788	4.15671e-14	1.38895e-11	21.69	Down
C4B	1.42282	10.6221	8.72978	5.57422e-14	1.82934e-11	21.4048	Up
FRMPD2	-2.48791	6.93625	-8.71629	5.9663e-14	1.92366e-11	21.3387	Down
LOC644189	-1.07861	8.26522	-8.70014	6.47194e-14	2.05071e-11	21.2597	Down
SLAMF8	1.94974	5.49702	8.68368	7.03114e-14	2.19014e-11	21.1792	Up
USP11	-0.830357	13.0083	-8.67048	7.51425e-14	2.28833e-11	21.1146	Down
ICA1	-1.19511	9.37656	-8.66835	7.5954e-14	2.28833e-11	21.1041	Down
NOXA1	-0.981395	9.33962	-8.66324	7.79298e-14	2.30999e-11	21.0792	Down
ARMCX4	-0.989633	8.16374	-8.6121	1.00799e-13	2.87771e-11	20.8291	Down
EFHB	-1.9039	5.6859	-8.60762	1.03098e-13	2.87771e-11	20.8072	Down
VGF	-2.21859	12.9335	-8.60714	1.03346e-13	2.87771e-11	20.8049	Down
SNX31	1.6136	6.04275	8.60402	1.04981e-13	2.87962e-11	20.7896	Up
STEAP3	1.02655	6.04131	8.58814	1.13709e-13	3.00354e-11	20.712	Up
GEM	1.27793	7.48978	8.5854	1.15288e-13	3.00354e-11	20.6986	Up
PAK6	-0.808552	9.23212	-8.58345	1.16419e-13	3.00354e-11	20.6891	Down
ACOT4	-1.28001	7.11728	-8.58052	1.18148e-13	3.00354e-11	20.6748	Down
SERPINA3	2.27397	8.93599	8.57996	1.1848e-13	3.00354e-11	20.6721	Up
PIAS2	-0.813519	8.12309	-8.57858	1.19305e-13	3.00354e-11	20.6653	Down
CSRP2	0.762069	10.8445	8.51386	1.65154e-13	4.01376e-11	20.3493	Up
DHRS11	-1.0211	7.85162	-8.51378	1.65225e-13	4.01376e-11	20.3489	Down
FXYD7	-0.868907	8.62482	-8.51286	1.65984e-13	4.01376e-11	20.3445	Down
MTCH2	-0.644885	8.93103	-8.49142	1.84854e-13	4.38206e-11	20.2398	Down
MEX3A	0.922942	6.28276	8.47664	1.99089e-13	4.63146e-11	20.1677	Up
HSD17B1	0.957317	7.00536	8.46319	2.12993e-13	4.89298e-11	20.1021	Up
TSPO	0.75814	12.0847	8.45504	2.21882e-13	5.03426e-11	20.0624	Up
ANKRD16	-0.920657	8.27204	-8.45095	2.26477e-13	5.07584e-11	20.0425	Down
LOC100233156	1.46253	7.32064	8.44129	2.37728e-13	5.20485e-11	19.9954	Up
NPM2	-1.01634	10.2519	-8.44115	2.37897e-13	5.20485e-11	19.9947	Down
KLHDC9	-0.667012	11.0883	-8.43141	2.49804e-13	5.40105e-11	19.9472	Down
SAP25	1.22893	10.2372	8.42848	2.53498e-13	5.41718e-11	19.933	Up
CAMLG	-0.767362	6.70352	-8.42413	2.59092e-13	5.47308e-11	19.9118	Down
SPATA13	1.07144	8.40763	8.41881	2.6609e-13	5.55705e-11	19.8859	Up
ZMIZ2	0.681036	9.87919	8.4109	2.76866e-13	5.71713e-11	19.8473	Up
C19orf81	0.704863	9.696	8.40789	2.81072e-13	5.73949e-11	19.8327	Up
SNORA8	-0.634788	9.41599	-8.39326	3.02446e-13	6.04169e-11	19.7614	Down
FAM181B	0.909522	9.41308	8.38092	3.21742e-13	6.35804e-11	19.7013	Up
MACF1	0.723552	11.3562	8.37705	3.28038e-13	6.4135e-11	19.6825	Up
HOMER3	0.663239	12.4895	8.3626	3.52679e-13	6.82268e-11	19.6121	Up
LPIN3	1.39067	8.55099	8.35991	3.5746e-13	6.84312e-11	19.5991	Up
DSE	0.935974	9.98938	8.35763	3.6156e-13	6.85025e-11	19.588	Up
LETMD1	-0.733673	9.69255	-8.34346	3.88148e-13	7.20616e-11	19.519	Down
TCL1B	1.23151	5.96735	8.34344	3.88187e-13	7.20616e-11	19.5189	Up
HSPB2	0.725927	10.326	8.34078	3.93397e-13	7.22985e-11	19.506	Up
ZSCAN1	-1.05182	5.60773	-8.31724	4.42584e-13	7.90038e-11	19.3915	Down
SARS2	-0.583938	7.68659	-8.2145	7.39728e-13	1.26014e-10	18.8925	Down
LOC100289495	-0.859095	7.19706	-8.21428	7.40532e-13	1.26014e-10	18.8914	Down
ZNF692	0.588862	9.88072	8.19659	8.08932e-13	1.35572e-10	18.8056	Up
POLD1	0.744184	8.23837	8.19487	8.15911e-13	1.35572e-10	18.7972	Up
MYO10	1.05653	7.3723	8.19084	8.32468e-13	1.36599e-10	18.7777	Up
MAFF	1.43199	8.00048	8.17456	9.02939e-13	1.46851e-10	18.6988	Up
PCYOX1L	-0.889139	9.87717	-8.15984	9.71761e-13	1.56658e-10	18.6274	Down
CLIP3	-0.78271	12.1027	-8.1482	1.02982e-12	1.64574e-10	18.571	Down
C19orf25	0.624542	8.07375	8.1413	1.06592e-12	1.68874e-10	18.5376	Up
EPB41L4B	-1.33861	7.85487	-8.13619	1.0934e-12	1.71748e-10	18.5128	Down
CRH	-2.83752	6.84223	-8.13025	1.12625e-12	1.75408e-10	18.4841	Down
MSTO1	-0.709184	9.85626	-8.11447	1.21844e-12	1.8805e-10	18.4077	Down
ZNF652	0.909072	9.22146	8.10036	1.30716e-12	1.98537e-10	18.3394	Up
C14orf132	-0.649906	11.4062	-8.07889	1.45466e-12	2.19128e-10	18.2355	Down
PPFIBP2	0.729922	7.27119	8.07039	1.51755e-12	2.26744e-10	18.1944	Up
RBM14-RBM4	0.660567	10.9046	8.0655	1.55493e-12	2.30456e-10	18.1708	Up
EPHB4	1.79093	9.7253	8.05454	1.64211e-12	2.40042e-10	18.1178	Up
RHOJ	1.02487	7.83986	8.0541	1.64573e-12	2.40042e-10	18.1157	Up
MECR	-0.781832	7.42432	-8.04574	1.71562e-12	2.46345e-10	18.0753	Down
NUDT3	0.68626	9.76714	8.03754	1.78705e-12	2.54592e-10	18.0356	Up
COPS7A	-0.849586	9.66694	-8.03285	1.82928e-12	2.58604e-10	18.0129	Down
OPA1	-0.84382	9.50859	-8.02851	1.86916e-12	2.62225e-10	17.992	Down
ZNF850	1.0174	7.82013	8.02584	1.89416e-12	2.63719e-10	17.9791	Up
INPP5D	0.908804	9.90108	8.01314	2.01767e-12	2.78802e-10	17.9177	Up
CCDC102A	1.12298	6.31264	8.00502	2.10072e-12	2.86146e-10	17.8786	Up
SHANK2	-0.84377	10.0537	-8.0049	2.10196e-12	2.86146e-10	17.878	Down
CCDC88B	0.96963	9.83497	7.999	2.16453e-12	2.90363e-10	17.8495	Up
SAMD12	-0.804874	11.1483	-7.99634	2.19336e-12	2.92098e-10	17.8366	Down
KCNJ2	0.691685	8.88382	7.98504	2.31999e-12	3.06739e-10	17.7821	Up
ALKBH6	-1.01939	6.89225	-7.98008	2.37789e-12	3.09935e-10	17.7582	Down
ANAPC16	0.637084	7.80473	7.97849	2.39675e-12	3.10193e-10	17.7505	Up
KIF1C	0.921568	12.8157	7.97372	2.45422e-12	3.1541e-10	17.7275	Up
MRPL15	-0.731055	9.26549	-7.97149	2.48149e-12	3.16634e-10	17.7168	Down
TM7SF2	-0.8214	8.25545	-7.97014	2.4982e-12	3.16634e-10	17.7102	Down
ARMCX3-AS1	1.08104	5.54914	7.94748	2.79565e-12	3.49513e-10	17.601	Up
CEACAM1	0.791382	5.4168	7.93356	2.99563e-12	3.71984e-10	17.5339	Up
TMC8	1.00177	6.38199	7.92602	3.10991e-12	3.83583e-10	17.4975	Up
TCEAL4	-0.637037	13.3216	-7.90123	3.51669e-12	4.30865e-10	17.3781	Down
TNFAIP3	0.894968	5.58524	7.89282	3.66636e-12	4.46228e-10	17.3377	Up
ASS1	-0.642988	10.4048	-7.87689	3.9675e-12	4.79702e-10	17.261	Down
RASAL3	1.0879	8.13832	7.85797	4.35722e-12	5.23378e-10	17.17	Up
LINC00461	-0.642631	10.2461	-7.85406	4.44257e-12	5.26745e-10	17.1512	Down
GRK6	-0.754121	7.76179	-7.85137	4.50203e-12	5.27322e-10	17.1383	Down
MPPED2	-0.603011	8.87366	-7.85125	4.50481e-12	5.27322e-10	17.1377	Down
IMP4	-0.589445	9.28762	-7.83846	4.79911e-12	5.58216e-10	17.0762	Down
EFR3B	-0.649639	13.4478	-7.82029	5.25054e-12	6.03227e-10	16.9889	Down
CD163	1.98885	9.12979	7.81728	5.32934e-12	6.0834e-10	16.9745	Up
C12orf54	-0.859218	5.27809	-7.8121	5.46773e-12	6.15669e-10	16.9496	Down
EVI2B	1.17779	6.29678	7.81201	5.47009e-12	6.15669e-10	16.9491	Up
ZNF441	-0.670164	8.54769	-7.81113	5.49406e-12	6.15669e-10	16.9449	Down
CGN	0.590181	7.84054	7.80828	5.57184e-12	6.20602e-10	16.9312	Up
HIVEP1	-0.58935	7.93059	-7.80319	5.71387e-12	6.32588e-10	16.9068	Down
CARD6	0.981025	7.92197	7.7871	6.18712e-12	6.76827e-10	16.8295	Up
BFSP1	-1.28036	7.12766	-7.78526	6.24353e-12	6.78956e-10	16.8207	Down
LRRC20	-0.648748	11.3361	-7.78255	6.32758e-12	6.84049e-10	16.8077	Down
SCG3	-0.970674	9.4814	-7.77576	6.54341e-12	6.99156e-10	16.7752	Down
SERPINH1	1.36034	9.45662	7.76973	6.74158e-12	7.16166e-10	16.7462	Up
MET	-1.8116	9.00129	-7.7521	7.3545e-12	7.72349e-10	16.6617	Down
CACNB2	-0.74768	10.6982	-7.74871	7.47889e-12	7.76537e-10	16.6454	Down
NUPR1	1.17898	11.6904	7.73454	8.02073e-12	8.28118e-10	16.5775	Up
TBL1X	1.08402	8.68118	7.72863	8.25803e-12	8.47856e-10	16.5492	Up
SPR	0.852355	7.67782	7.72596	8.36724e-12	8.54296e-10	16.5365	Up
PNMA5	-1.16386	11.3396	-7.71026	9.04129e-12	9.18015e-10	16.4612	Down
EXTL1	-0.768789	10.2697	-7.70533	9.26374e-12	9.35434e-10	16.4376	Down
PIGL	-0.73119	6.79582	-7.7041	9.32006e-12	9.35978e-10	16.4318	Down
SMCR6	0.662145	7.74488	7.69749	9.62843e-12	9.54014e-10	16.4001	Up
VSIG4	1.55881	9.77448	7.69695	9.65433e-12	9.54014e-10	16.3975	Up
SERHL2	0.744709	7.96027	7.67943	1.05246e-11	1.03025e-09	16.3137	Up
PPP1R18	0.882395	8.91773	7.67811	1.05937e-11	1.03025e-09	16.3074	Up
GFAP	1.28867	12.403	7.67808	1.05951e-11	1.03025e-09	16.3073	Up
FBXL19-AS1	0.891305	5.74021	7.67363	1.083e-11	1.04755e-09	16.286	Up
TBL1Y	0.987189	7.0234	7.66555	1.12694e-11	1.08434e-09	16.2474	Up
GARNL3	-0.945648	9.22092	-7.66413	1.13488e-11	1.0863e-09	16.2406	Down
GLMN	-0.934194	6.89956	-7.65794	1.16997e-11	1.10545e-09	16.211	Down
ITPKB	1.13484	11.7276	7.65743	1.17296e-11	1.10545e-09	16.2085	Up
PAPOLA	0.940937	8.85848	7.65229	1.20302e-11	1.10545e-09	16.1839	Up
KRBOX1	-1.01434	5.7838	-7.65228	1.20304e-11	1.10545e-09	16.1839	Down
C1QC	1.28935	7.57816	7.65169	1.20653e-11	1.10545e-09	16.1811	Up
SERTAD1	0.881783	9.88799	7.64931	1.22075e-11	1.11064e-09	16.1697	Up
LRRTM4	-1.03316	8.71992	-7.64803	1.22847e-11	1.11215e-09	16.1636	Down
KCNF1	-1.07231	8.04985	-7.64443	1.25046e-11	1.12435e-09	16.1464	Down
SPG7	-0.588813	10.2396	-7.64383	1.25417e-11	1.12435e-09	16.1435	Down
PLOD1	0.626008	7.80535	7.63679	1.29833e-11	1.15829e-09	16.1099	Up
LRRK2	-0.733854	7.38178	-7.62556	1.37212e-11	1.2126e-09	16.0563	Down
STAB1	1.1158	6.6052	7.62551	1.37241e-11	1.2126e-09	16.0561	Up
WDR86	-1.16984	7.35199	-7.62047	1.40686e-11	1.23709e-09	16.032	Down
C21orf62	1.46546	4.91401	7.60972	1.48324e-11	1.29805e-09	15.9807	Up
LINC00473	-1.68917	7.20166	-7.60802	1.49567e-11	1.30272e-09	15.9726	Down
SART1	0.751967	9.19026	7.5993	1.56118e-11	1.34701e-09	15.931	Up
TNFRSF10B	1.05355	7.72217	7.5894	1.63904e-11	1.40104e-09	15.8837	Up
FSTL4	-0.850476	7.01086	-7.58762	1.65343e-11	1.4068e-09	15.8752	Down
CD44	1.46891	9.59567	7.58257	1.69493e-11	1.42235e-09	15.8512	Up
HSPA1A	1.41496	12.7942	7.57548	1.75501e-11	1.4639e-09	15.8174	Up
IKZF1	1.09793	7.47891	7.57394	1.76835e-11	1.4639e-09	15.81	Up
EGR4	-1.06157	8.8823	-7.56221	1.8731e-11	1.54367e-09	15.7542	Down
DDN	-0.825907	8.97883	-7.55512	1.93943e-11	1.5912e-09	15.7204	Down
SIPA1	0.829485	8.14823	7.55289	1.96085e-11	1.59674e-09	15.7097	Up
ARMCX5	-1.00542	8.05687	-7.5526	1.96356e-11	1.59674e-09	15.7084	Down
ZC3H12C	0.723654	8.64116	7.5501	1.98783e-11	1.60935e-09	15.6965	Up
RNF165	-1.25813	4.72204	-7.54846	2.00386e-11	1.61522e-09	15.6887	Down
PDLIM4	1.31069	6.22689	7.53902	2.09886e-11	1.68441e-09	15.6437	Up
LILRB1	1.16217	6.7591	7.53658	2.12414e-11	1.68993e-09	15.6321	Up
PPEF1	-2.27936	5.6806	-7.53304	2.16133e-11	1.71211e-09	15.6153	Down
RPS6KA1	0.690671	6.64158	7.50665	2.45985e-11	1.91556e-09	15.4897	Up
RGS7	-1.23702	7.80034	-7.50508	2.47876e-11	1.91817e-09	15.4823	Down
RUNDC1	-0.851889	7.87415	-7.50465	2.48408e-11	1.91817e-09	15.4802	Down
RAD23B	-0.726295	8.57351	-7.50371	2.49553e-11	1.91895e-09	15.4757	Down
RRBP1	1.00444	7.78438	7.50133	2.52481e-11	1.9331e-09	15.4644	Up
METRNL	0.664825	9.68399	7.50051	2.53498e-11	1.9331e-09	15.4605	Up
HEBP2	0.834157	10.9801	7.49854	2.55958e-11	1.9438e-09	15.4511	Up
TSPAN7	-1.02818	11.197	-7.49647	2.58564e-11	1.95551e-09	15.4413	Down
MIA	1.72704	4.9339	7.49558	2.59693e-11	1.956e-09	15.4371	Up
BDNF	-1.69296	5.42018	-7.49449	2.61074e-11	1.95838e-09	15.4319	Down
INHA	-1.04981	4.29718	-7.49048	2.66258e-11	1.98914e-09	15.4128	Down
SNX4	-0.612611	8.33073	-7.48401	2.74828e-11	2.04485e-09	15.3821	Down
DLD	-0.707809	7.55806	-7.45349	3.19091e-11	2.33268e-09	15.2372	Down
STAT4	-1.95116	7.90801	-7.44873	3.26612e-11	2.37087e-09	15.2146	Down
NLRP3	-0.840789	7.09665	-7.44268	3.36413e-11	2.41508e-09	15.1859	Down
MSR1	1.09632	5.76477	7.43699	3.45897e-11	2.46623e-09	15.1589	Up
FAM124A	0.715686	6.94252	7.4368	3.46222e-11	2.46623e-09	15.158	Up
FARSA	-0.721466	9.18645	-7.42504	3.66711e-11	2.60209e-09	15.1022	Down
SNAR-A3	0.765751	12.3901	7.42362	3.69261e-11	2.61011e-09	15.0955	Up
SYNGR2	0.715569	12.7863	7.41921	3.77308e-11	2.65677e-09	15.0746	Up
RNF122	0.772054	7.18135	7.41417	3.86697e-11	2.70113e-09	15.0507	Up
HMBOX1	0.714492	11.9329	7.41348	3.88017e-11	2.70113e-09	15.0474	Up
FANCC	0.984641	6.44633	7.41157	3.91641e-11	2.71305e-09	15.0384	Up
NPFF	0.978734	8.99212	7.41103	3.92682e-11	2.71305e-09	15.0358	Up
GRM3	-0.588335	9.6588	-7.40868	3.97213e-11	2.73408e-09	15.0247	Down
PARP8	0.735996	8.26078	7.39298	4.28857e-11	2.94087e-09	14.9503	Up
NFASC	0.615528	9.55779	7.3921	4.30691e-11	2.94247e-09	14.9462	Up
THNSL1	-1.00242	7.49941	-7.38881	4.37666e-11	2.97879e-09	14.9306	Down
LOC286437	0.741083	9.73512	7.38634	4.42986e-11	2.98212e-09	14.9189	Up
PREX1	0.693416	11.7921	7.38424	4.47536e-11	3.00175e-09	14.9089	Up
FREM3	-1.90385	5.24125	-7.38308	4.50085e-11	3.00788e-09	14.9034	Down
TIMELESS	0.630142	8.03731	7.38188	4.52716e-11	3.00966e-09	14.8978	Up
GAGE2B	0.769776	9.34264	7.37705	4.63519e-11	3.05324e-09	14.8749	Up
F8A2	-0.670985	9.47015	-7.37593	4.66047e-11	3.05893e-09	14.8696	Down
WDFY2	0.685262	7.88095	7.37499	4.682e-11	3.06213e-09	14.8652	Up
TRIM47	0.818995	11.7336	7.37347	4.71683e-11	3.07397e-09	14.858	Up
MKNK2	0.779259	11.8484	7.3651	4.91321e-11	3.1794e-09	14.8184	Up
UQCRC1	-0.651536	10.2184	-7.36324	4.95805e-11	3.19401e-09	14.8096	Down
VAMP8	0.86159	9.60293	7.36272	4.97054e-11	3.19401e-09	14.8071	Up
GDI1	-0.610114	13.5705	-7.36024	5.03109e-11	3.22165e-09	14.7954	Down
TUBG2	-0.744211	8.26514	-7.35761	5.09592e-11	3.25183e-09	14.783	Down
LNP1	-0.918364	9.09179	-7.35107	5.26102e-11	3.34557e-09	14.752	Down
NIT2	-0.648211	10.0024	-7.34709	5.36398e-11	3.3876e-09	14.7332	Down
BEND5	-0.831665	9.25718	-7.33193	5.77511e-11	3.63476e-09	14.6616	Down
SMTN	1.01027	6.75052	7.32196	6.06225e-11	3.80246e-09	14.6145	Up
STYK1	-1.30843	7.22869	-7.31947	6.13638e-11	3.83586e-09	14.6027	Down
ANLN	1.27639	7.93482	7.31645	6.22719e-11	3.87943e-09	14.5885	Up
CHRM4	1.82682	9.0589	7.31247	6.3489e-11	3.9419e-09	14.5697	Up
BOK	0.93996	8.1918	7.30263	6.66014e-11	4.12121e-09	14.5233	Up
GABRE	1.30565	7.62787	7.29855	6.79382e-11	4.18983e-09	14.504	Up
TGFBI	1.1506	7.84223	7.29768	6.8226e-11	4.1935e-09	14.4999	Up
GABBR1	-0.680393	10.9351	-7.29301	6.97936e-11	4.27555e-09	14.4779	Down
SPRYD7	-1.02106	8.30554	-7.2872	7.17916e-11	4.38334e-09	14.4505	Down
MDM4	0.657769	9.55641	7.28371	7.302e-11	4.42985e-09	14.434	Up
SLC6A9	0.787435	10.2789	7.28367	7.30355e-11	4.42985e-09	14.4338	Up
LOC151760	-1.20396	4.07043	-7.28213	7.35823e-11	4.44834e-09	14.4266	Down
MOB3C	0.615806	7.18236	7.27989	7.43883e-11	4.48232e-09	14.416	Up
UNC5B	0.723265	9.60438	7.27638	7.56694e-11	4.51742e-09	14.3994	Up
FCGR2C	1.18093	4.80121	7.27561	7.59514e-11	4.51742e-09	14.3958	Up
HIP1	0.941681	7.52002	7.27561	7.5954e-11	4.51742e-09	14.3958	Up
TEP1	0.746144	6.97695	7.27376	7.66393e-11	4.54347e-09	14.3871	Up
NRN1	-0.764027	9.64016	-7.26514	7.9914e-11	4.6922e-09	14.3465	Down
TK1	0.840678	8.57476	7.26042	8.17694e-11	4.77114e-09	14.3242	Up
UBE2V2	-0.667773	9.05536	-7.2604	8.17777e-11	4.77114e-09	14.3242	Down
C6orf118	1.46742	6.13271	7.25932	8.22052e-11	4.78091e-09	14.3191	Up
GRIA4	-1.83046	9.36028	-7.25591	8.35811e-11	4.81137e-09	14.303	Down
AHI1	-0.975979	9.124	-7.25584	8.3609e-11	4.81137e-09	14.3027	Down
ENTPD6	-0.78256	10.8825	-7.25566	8.36798e-11	4.81137e-09	14.3018	Down
CCDC149	0.638936	9.28248	7.25478	8.40379e-11	4.81137e-09	14.2977	Up
BCAP29	-0.643796	10.6579	-7.2485	8.664e-11	4.94494e-09	14.2681	Down
FOXO4	0.820821	8.05232	7.24057	9.00413e-11	5.09724e-09	14.2308	Up
CAMK4	-1.23951	7.21378	-7.23993	9.0322e-11	5.09724e-09	14.2278	Down
FRS3	-0.699359	8.19325	-7.23755	9.13719e-11	5.13527e-09	14.2166	Down
IL1RL1	2.79491	4.91548	7.2356	9.22389e-11	5.16819e-09	14.2074	Up
NECAB2	-1.26044	8.52595	-7.23318	9.33261e-11	5.21321e-09	14.196	Down
SCIN	1.51914	6.77175	7.22879	9.53384e-11	5.30948e-09	14.1753	Up
ANTXR2	0.845678	7.69232	7.22687	9.62272e-11	5.34279e-09	14.1663	Up
MRPL10	1.57923	10.7441	7.2251	9.70575e-11	5.37266e-09	14.158	Up
TOLLIP	-0.880482	12.1502	-7.2198	9.95827e-11	5.49589e-09	14.1331	Down
AGFG2	0.753289	8.88434	7.21478	1.0204e-10	5.61465e-09	14.1095	Up
BST2	0.917118	10.3377	7.2097	1.04584e-10	5.73744e-09	14.0856	Up
GPHN	-0.625551	9.73362	-7.20894	1.04965e-10	5.74124e-09	14.082	Down
DDIT4L	1.09442	9.39254	7.20805	1.05421e-10	5.74906e-09	14.0778	Up
ARPP21	-1.54313	10.7856	-7.20737	1.05769e-10	5.75098e-09	14.0746	Down
TDRKH	-0.922452	5.50489	-7.20429	1.07359e-10	5.80306e-09	14.0602	Down
PPP2R1A	-0.660863	9.74796	-7.20309	1.07985e-10	5.81978e-09	14.0545	Down
EID2B	-0.800397	8.33491	-7.19919	1.10048e-10	5.91362e-09	14.0362	Down
KCNK4	-0.775314	9.84539	-7.19688	1.11285e-10	5.96269e-09	14.0253	Down
KLHL17	0.622623	9.47661	7.18666	1.16931e-10	6.22888e-09	13.9774	Up
GOLGA6C	-0.877879	9.89329	-7.17807	1.21895e-10	6.46081e-09	13.937	Down
MSH2	-0.794807	9.55235	-7.17792	1.21988e-10	6.46081e-09	13.9363	Down
RFTN1	-0.739361	10.2078	-7.17564	1.23337e-10	6.51346e-09	13.9256	Down
WDFY4	0.9059	8.5068	7.16732	1.28404e-10	6.74233e-09	13.8866	Up
SMC1A	0.966045	8.73142	7.16242	1.31485e-10	6.88444e-09	13.8636	Up
SIRT7	0.787113	8.19495	7.16138	1.3215e-10	6.89958e-09	13.8587	Up
GRIK2	-0.798613	7.94497	-7.15623	1.35484e-10	7.03368e-09	13.8346	Down
ANKRD40	0.817038	11.7428	7.15079	1.39093e-10	7.18693e-09	13.8091	Up
LAMA4	0.748258	8.5147	7.1494	1.40036e-10	7.20653e-09	13.8025	Up
SORBS2	-0.7242	8.90393	-7.14882	1.40423e-10	7.20653e-09	13.7998	Down
ELF1	0.883863	6.87606	7.14803	1.40966e-10	7.20653e-09	13.7961	Up
MLIP	-1.74113	7.68733	-7.14773	1.41166e-10	7.20653e-09	13.7947	Down
WNT10B	-1.22082	8.28161	-7.13738	1.48413e-10	7.55547e-09	13.7462	Down
TAGLN2	0.859192	7.05768	7.13427	1.50654e-10	7.63481e-09	13.7316	Up
RGS3	0.601567	9.65644	7.13407	1.50802e-10	7.63481e-09	13.7307	Up
CLIC1	0.916369	8.53173	7.12732	1.55803e-10	7.85566e-09	13.6991	Up
DMKN	-0.983015	8.56873	-7.12703	1.56019e-10	7.85566e-09	13.6977	Down
VASP	1.17658	8.25068	7.11929	1.61961e-10	8.11043e-09	13.6615	Up
FLCN	0.749961	8.55669	7.10959	1.69725e-10	8.46872e-09	13.6161	Up
YBX1	0.785143	9.48227	7.10888	1.70309e-10	8.46872e-09	13.6128	Up
ZBBX	-1.51652	5.8411	-7.10865	1.70499e-10	8.46872e-09	13.6117	Down
C20orf141	1.44635	12.6678	7.10502	1.73515e-10	8.59529e-09	13.5947	Up
CDC7	-0.730037	7.7677	-7.10253	1.75609e-10	8.67563e-09	13.583	Down
STX1A	-0.866171	13.1681	-7.09691	1.80441e-10	8.86668e-09	13.5567	Down
LAIR1	1.07858	8.98843	7.09033	1.86256e-10	9.10375e-09	13.526	Up
C6orf120	-0.707953	7.63701	-7.0818	1.94077e-10	9.44897e-09	13.4861	Down
ZFHX2	0.741469	9.16549	7.08151	1.94347e-10	9.44897e-09	13.4847	Up
ENSA	-0.729362	8.22805	-7.07991	1.95852e-10	9.49702e-09	13.4773	Down
VPS33A	-0.69716	7.61773	-7.07393	2.01581e-10	9.74911e-09	13.4493	Down
SDIM1	-1.54196	7.4708	-7.07022	2.05221e-10	9.84737e-09	13.432	Down
ZNF449	-0.648621	7.00561	-7.06546	2.09982e-10	1.00057e-08	13.4097	Down
ASXL1	0.845319	6.89288	7.06506	2.10383e-10	1.00057e-08	13.4079	Up
NWD1	0.739109	6.90952	7.06419	2.11266e-10	1.00068e-08	13.4038	Up
FBXO16	-1.30656	7.77657	-7.05939	2.16211e-10	1.01625e-08	13.3814	Down
TASP1	-0.97533	6.48111	-7.05656	2.19185e-10	1.0276e-08	13.3682	Down
UCHL5	-0.739524	9.29738	-7.05471	2.21144e-10	1.03414e-08	13.3595	Down
ATOH7	-1.68275	4.9349	-7.05223	2.238e-10	1.04391e-08	13.348	Down
ITPK1	0.781405	7.09838	7.04557	2.31086e-10	1.07245e-08	13.3169	Up
CCNH	-0.703782	9.33447	-7.04498	2.31745e-10	1.0728e-08	13.3141	Down
RPL13P5	0.692382	9.02943	7.03667	2.41205e-10	1.10822e-08	13.2754	Up
DLK2	-0.732492	8.63177	-7.03546	2.42611e-10	1.1103e-08	13.2697	Down
FBXL16	-0.880045	15.7734	-7.03127	2.47551e-10	1.12611e-08	13.2502	Down
PKNOX2	-0.894948	8.52733	-7.01668	2.65554e-10	1.20502e-08	13.1821	Down
CAPS	1.04211	7.01346	7.01336	2.69822e-10	1.21897e-08	13.1667	Up
MID1IP1	1.00387	12.0657	7.01217	2.71367e-10	1.21936e-08	13.1612	Up
PLXDC2	0.695659	8.2122	6.99951	2.88397e-10	1.28333e-08	13.1022	Up
NFAM1	0.890281	6.02212	6.9952	2.94428e-10	1.30304e-08	13.0821	Up
CTAG1A	-1.43654	4.46912	-6.99422	2.95814e-10	1.30371e-08	13.0776	Down
CHD5	-0.648432	10.2499	-6.99052	3.01116e-10	1.3239e-08	13.0603	Down
MORC4	0.683943	6.97078	6.98929	3.02899e-10	1.32748e-08	13.0546	Up
IMMP1L	-0.584904	7.23752	-6.98871	3.03742e-10	1.32748e-08	13.0519	Down
CMTM3	0.935479	10.4472	6.98797	3.04823e-10	1.3275e-08	13.0485	Up
B9D1	-1.00372	7.55491	-6.98665	3.0676e-10	1.33278e-08	13.0423	Down
ADAMTS1	1.31962	7.39038	6.98553	3.08414e-10	1.33488e-08	13.0371	Up
JAKMIP1	-0.837176	9.55485	-6.98534	3.08697e-10	1.33488e-08	13.0362	Down
CA2	0.67231	11.4178	6.98217	3.13441e-10	1.35221e-08	13.0215	Up
SLC25A32	-0.672505	9.72679	-6.97818	3.19495e-10	1.368e-08	13.0029	Down
SNORD109B	0.647725	5.83147	6.97578	3.23202e-10	1.37815e-08	12.9917	Up
HTR7P1	-0.962639	6.90876	-6.975	3.24408e-10	1.38009e-08	12.9881	Down
ARF3	-0.741398	13.365	-6.97298	3.27565e-10	1.3903e-08	12.9787	Down
SPCS1	-0.621282	10.9418	-6.97032	3.3177e-10	1.39846e-08	12.9664	Down
ACTR1B	-0.598347	8.93382	-6.96944	3.33186e-10	1.40121e-08	12.9623	Down
TNFRSF10D	1.53386	7.19063	6.96146	3.46173e-10	1.4459e-08	12.9252	Up
HIGD1B	1.12656	10.0132	6.95766	3.52549e-10	1.46919e-08	12.9075	Up
SH2D5	-1.03368	11.7331	-6.95411	3.58597e-10	1.49102e-08	12.891	Down
MS4A14	1.20167	4.82236	6.95043	3.6499e-10	1.50517e-08	12.8739	Up
GBP2	1.03778	5.97416	6.95026	3.65277e-10	1.50517e-08	12.8731	Up
CCR5	1.00103	6.8969	6.93199	3.98707e-10	1.63194e-08	12.7883	Up
SNORD86	0.670548	6.24766	6.93144	3.99749e-10	1.63258e-08	12.7858	Up
VIP	-1.11742	7.60517	-6.92926	4.0394e-10	1.64603e-08	12.7757	Down
HDAC5	-0.708102	12.5496	-6.92734	4.07672e-10	1.65757e-08	12.7667	Down
ORAI1	0.663197	6.73795	6.9266	4.09133e-10	1.65983e-08	12.7633	Up
GSTZ1	-0.944051	6.22768	-6.92076	4.20715e-10	1.70306e-08	12.7362	Down
GNPDA2	-0.606309	8.74407	-6.91907	4.24145e-10	1.70942e-08	12.7284	Down
KLRG1	0.618872	7.50716	6.91583	4.30771e-10	1.73232e-08	12.7133	Up
ACAN	0.807959	7.87203	6.9153	4.31874e-10	1.73297e-08	12.7109	Up
SLC7A7	0.971824	6.2193	6.90991	4.43147e-10	1.76663e-08	12.6859	Up
TRIP10	0.965927	5.84748	6.90935	4.44331e-10	1.76751e-08	12.6833	Up
GRIK1	-0.767219	7.05236	-6.90554	4.52521e-10	1.79621e-08	12.6656	Down
LRFN2	-0.865029	9.37209	-6.89821	4.68659e-10	1.85625e-08	12.6317	Down
CCL2	1.74406	8.11685	6.89108	4.84908e-10	1.90857e-08	12.5986	Up
LOC100506124	-1.11375	7.42766	-6.89105	4.84983e-10	1.90857e-08	12.5985	Down
DHX36	-0.630963	9.73273	-6.88261	5.04932e-10	1.98283e-08	12.5594	Down
PEX7	-0.738871	7.70155	-6.87947	5.12586e-10	2.00859e-08	12.5449	Down
SYCE1	-1.13822	5.17889	-6.87265	5.29544e-10	2.06185e-08	12.5133	Down
MS4A7	0.771107	8.60316	6.8709	5.34008e-10	2.07484e-08	12.5052	Up
ADCYAP1	-1.40927	6.05343	-6.86805	5.41322e-10	2.09882e-08	12.492	Down
LINC00460	-1.4531	5.16242	-6.86282	5.55012e-10	2.14286e-08	12.4678	Down
HLA-DRB4	1.11144	7.41792	6.86146	5.58607e-10	2.15222e-08	12.4616	Up
KRTAP1-3	0.777127	12.913	6.86047	5.61265e-10	2.15503e-08	12.457	Up
TCEA2	-0.680218	9.04684	-6.86002	5.62457e-10	2.15503e-08	12.4549	Down
COL27A1	1.13565	9.12715	6.85294	5.81789e-10	2.21828e-08	12.4222	Up
CACNG3	-1.54655	7.72962	-6.84999	5.90049e-10	2.23318e-08	12.4085	Down
PDE7B	-0.603827	8.58711	-6.84976	5.90699e-10	2.23318e-08	12.4075	Down
GSTA4	-0.811739	10.3387	-6.84942	5.91655e-10	2.23318e-08	12.4059	Down
LY96	1.02286	7.35975	6.84938	5.91773e-10	2.23318e-08	12.4057	Up
CHRM1	-1.1209	12.54	-6.84697	5.98608e-10	2.25435e-08	12.3946	Down
IRAK2	0.676268	7.26028	6.84477	6.04929e-10	2.26886e-08	12.3844	Up
SNORA10	0.601056	7.9926	6.83911	6.21466e-10	2.32154e-08	12.3583	Up
S100A4	1.18275	6.94899	6.8391	6.21503e-10	2.32154e-08	12.3582	Up
PNOC	-1.6361	7.89591	-6.83574	6.31536e-10	2.34947e-08	12.3427	Down
ABLIM2	-0.767201	11.7583	-6.83295	6.39991e-10	2.37611e-08	12.3298	Down
MTFMT	-0.615044	6.40018	-6.83179	6.43558e-10	2.38454e-08	12.3244	Down
PRPH2	-1.32666	5.88228	-6.83054	6.47404e-10	2.38916e-08	12.3187	Down
HMGB3	-0.603274	8.74419	-6.82679	6.59077e-10	2.4225e-08	12.3014	Down
ABCC8	-0.668615	10.839	-6.82423	6.67148e-10	2.44727e-08	12.2896	Down
MCHR2	-1.33823	4.71999	-6.82303	6.70995e-10	2.45648e-08	12.284	Down
TYROBP	0.782666	11.0532	6.81781	6.87874e-10	2.50828e-08	12.2599	Up
SLA	0.840618	9.99404	6.81725	6.89727e-10	2.51006e-08	12.2573	Up
PTPN3	-1.71228	6.48451	-6.81457	6.98589e-10	2.53228e-08	12.245	Down
SLC4A10	-1.00312	9.25492	-6.8123	7.06194e-10	2.55481e-08	12.2345	Down
KCNQ1	0.823248	8.26086	6.81038	7.12671e-10	2.56813e-08	12.2256	Up
HAPLN1	-1.32368	6.12742	-6.80986	7.14422e-10	2.5694e-08	12.2233	Down
CHGB	-1.05769	9.20451	-6.80825	7.19925e-10	2.57708e-08	12.2158	Down
MYO1F	0.812205	7.83185	6.80801	7.20764e-10	2.57708e-08	12.2147	Up
GON4L	1.51193	11.4719	6.80436	7.33402e-10	2.61718e-08	12.1979	Up
LRRC40	-0.588146	9.28267	-6.80243	7.40169e-10	2.63621e-08	12.189	Down
KATNAL2	0.752012	8.27825	6.80177	7.42472e-10	2.63929e-08	12.186	Up
CA10	-0.935803	10.8543	-6.79397	7.70583e-10	2.72342e-08	12.15	Down
SLC22A18	-0.681767	7.99402	-6.78749	7.94711e-10	2.79793e-08	12.1201	Down
GOLT1A	-1.48365	3.80804	-6.77543	8.41594e-10	2.94046e-08	12.0646	Down
BIRC3	0.832606	6.93863	6.77184	8.56089e-10	2.98543e-08	12.0481	Up
MDH2	-0.694077	10.7345	-6.76707	8.75713e-10	3.03658e-08	12.0261	Down
TSPYL5	-0.700261	10.6094	-6.76365	8.90042e-10	3.07466e-08	12.0104	Down
CNKSR3	0.678233	8.18417	6.763	8.92821e-10	3.07847e-08	12.0074	Up
SLC17A9	0.85612	6.65307	6.76098	9.01444e-10	3.09659e-08	11.9981	Up
SLC7A4	-1.32583	6.45931	-6.75842	9.12472e-10	3.12862e-08	11.9863	Down
ACTR3C	-0.970924	5.49062	-6.75436	9.30232e-10	3.17766e-08	11.9676	Down
TMEM59L	-0.881751	12.4705	-6.75228	9.39472e-10	3.20327e-08	11.958	Down
ZFR2	-0.746616	9.94268	-6.75086	9.45791e-10	3.21884e-08	11.9516	Down
HPCA	-0.796149	11.7637	-6.75021	9.48719e-10	3.22284e-08	11.9486	Down
DYNC2LI1	-0.693334	6.18914	-6.74872	9.55457e-10	3.23974e-08	11.9417	Down
TAF9	-0.846767	10.1006	-6.74747	9.61159e-10	3.25307e-08	11.9359	Down
CCNL2	-0.774801	9.31057	-6.74442	9.75172e-10	3.27958e-08	11.9219	Down
LRRD1	1.22197	11.7264	6.74421	9.76128e-10	3.27958e-08	11.921	Up
PRDM2	-1.04454	9.50486	-6.73909	1.00015e-09	3.35416e-08	11.8974	Down
MRGPRF	0.988033	6.80668	6.73846	1.00313e-09	3.35803e-08	11.8946	Up
KIF5B	0.744144	11.9435	6.73511	1.01921e-09	3.39426e-08	11.8792	Up
MILR1	0.997541	6.14964	6.73144	1.03714e-09	3.43454e-08	11.8623	Up
ROM1	0.909077	10.9473	6.73142	1.0372e-09	3.43454e-08	11.8622	Up
GRIK1-AS1	0.941301	7.36465	6.72889	1.04975e-09	3.46984e-08	11.8506	Up
SCAMP1	-0.581825	9.67755	-6.72799	1.05424e-09	3.47843e-08	11.8464	Down
SLC6A7	-0.604947	12.1094	-6.72281	1.08043e-09	3.55207e-08	11.8227	Down
PRMT8	-1.82916	6.06198	-6.72183	1.08548e-09	3.56231e-08	11.8182	Down
SSR4P1	-1.12804	5.19661	-6.721	1.08978e-09	3.57006e-08	11.8143	Down
ME3	-0.858478	9.09279	-6.72029	1.09345e-09	3.57571e-08	11.8111	Down
P2RX7	0.65295	9.38848	6.71854	1.10254e-09	3.59056e-08	11.8031	Up
ZBTB20	0.734705	9.92261	6.71792	1.10581e-09	3.59056e-08	11.8002	Up
PTPRC	0.987263	8.33693	6.7173	1.10906e-09	3.59476e-08	11.7974	Up
PRKX	0.975008	7.36489	6.71262	1.13394e-09	3.64977e-08	11.7759	Up
CMKLR1	0.826463	7.00331	6.70774	1.16044e-09	3.72841e-08	11.7535	Up
TCIRG1	0.877935	7.78834	6.6955	1.22968e-09	3.92345e-08	11.6974	Up
GDF15	1.11043	7.50326	6.69511	1.23198e-09	3.92399e-08	11.6956	Up
BANP	0.627539	10.6228	6.68774	1.27569e-09	4.04916e-08	11.6618	Up
MBTPS2	-0.902772	6.23611	-6.68609	1.28573e-09	4.06698e-08	11.6543	Down
PAX7	-1.46327	7.34913	-6.68078	1.31845e-09	4.1633e-08	11.6299	Down
RPH3A	-1.80525	7.46533	-6.68011	1.32264e-09	4.16937e-08	11.6269	Down
FSD2	1.0903	8.50343	6.67535	1.35275e-09	4.24973e-08	11.6051	Up
LOC100506532	-1.34294	5.87782	-6.67304	1.3676e-09	4.28173e-08	11.5945	Down
LCLAT1	-0.58549	8.45604	-6.6693	1.392e-09	4.35071e-08	11.5774	Down
LOC100505555	-0.998212	7.07423	-6.66632	1.41178e-09	4.39756e-08	11.5637	Down
CHRDL2	-1.14205	4.74108	-6.66389	1.42803e-09	4.44068e-08	11.5526	Down
NDUFA5	-0.664306	12.7517	-6.66253	1.43728e-09	4.46188e-08	11.5464	Down
GAS7	-1.44245	9.98679	-6.65742	1.47242e-09	4.54967e-08	11.523	Down
NBPF11	0.592073	8.72061	6.65734	1.47299e-09	4.54967e-08	11.5226	Up
GLP2R	-1.1191	7.6208	-6.65336	1.50094e-09	4.61966e-08	11.5044	Down
WDR54	-1.12886	8.05634	-6.65304	1.50319e-09	4.61966e-08	11.503	Down
ASMTL	-0.663209	9.50877	-6.65169	1.51277e-09	4.64135e-08	11.4968	Down
KHNYN	0.713137	8.13605	6.651	1.51774e-09	4.64884e-08	11.4937	Up
FANCM	-0.687891	7.1168	-6.64815	1.53831e-09	4.70398e-08	11.4806	Down
AZGP1	1.10521	7.16505	6.64524	1.55957e-09	4.75321e-08	11.4673	Up
CITED2	-0.968188	8.40298	-6.64286	1.57723e-09	4.79112e-08	11.4564	Down
LRTM2	-1.64195	6.84541	-6.64019	1.59721e-09	4.82888e-08	11.4443	Down
TCAP	0.945195	8.73314	6.64015	1.59754e-09	4.82888e-08	11.4441	Up
COL8A2	0.753911	5.90082	6.63865	1.60886e-09	4.8551e-08	11.4372	Up
ASTN1	-0.58607	11.5775	-6.63805	1.61347e-09	4.86104e-08	11.4345	Down
PKP3	-1.27283	5.98095	-6.63596	1.62946e-09	4.90118e-08	11.4249	Down
PPM1M	-0.769948	7.6173	-6.63117	1.6667e-09	4.98297e-08	11.403	Down
OLFM1	-0.805311	12.6554	-6.63107	1.6675e-09	4.98297e-08	11.4026	Down
LOC388242	-0.995974	7.22702	-6.62133	1.74591e-09	5.17542e-08	11.3581	Down
TFEB	0.744676	10.7861	6.62132	1.74598e-09	5.17542e-08	11.3581	Up
PACSIN1	-0.928934	15.2244	-6.61807	1.77298e-09	5.247e-08	11.3432	Down
NGEF	-1.17791	13.4189	-6.61329	1.81332e-09	5.34915e-08	11.3214	Down
CBLN4	-1.7815	9.27635	-6.61247	1.82042e-09	5.36148e-08	11.3177	Down
CNTNAP2	-1.26986	9.74398	-6.6093	1.84782e-09	5.43347e-08	11.3032	Down
HTR2A	-1.26891	9.09248	-6.60865	1.85349e-09	5.44145e-08	11.3002	Down
SLC13A5	-0.716779	7.1097	-6.60703	1.86767e-09	5.47432e-08	11.2929	Down
PRMT6	-0.924287	7.64654	-6.60359	1.89822e-09	5.55501e-08	11.2772	Down
SUB1	-0.97319	10.2957	-6.60315	1.90209e-09	5.55749e-08	11.2752	Down
CRB2	0.847285	5.84562	6.6018	1.91425e-09	5.58413e-08	11.269	Up
TRIM56	0.746566	8.05771	6.59913	1.93845e-09	5.64062e-08	11.2569	Up
DGKI	-1.12152	6.14418	-6.59834	1.94575e-09	5.64062e-08	11.2532	Down
SPEF1	-0.686866	10.403	-6.59816	1.94738e-09	5.64062e-08	11.2524	Down
DOLK	-0.642698	7.08583	-6.59518	1.97487e-09	5.70662e-08	11.2388	Down
SORCS3	-0.862158	8.89237	-6.59381	1.98768e-09	5.72835e-08	11.2326	Down
HES5	-1.06445	8.75021	-6.59371	1.98862e-09	5.72835e-08	11.2321	Down
SHISA5	0.896273	14.121	6.58029	2.11827e-09	6.04732e-08	11.171	Up
CLMN	1.10686	8.19808	6.58021	2.1191e-09	6.04732e-08	11.1706	Up
NUAK2	0.716544	7.32982	6.5787	2.13424e-09	6.07168e-08	11.1637	Up
MITF	0.599651	8.71209	6.57789	2.14241e-09	6.0855e-08	11.16	Up
SPIN3	-0.850742	5.86489	-6.57744	2.14694e-09	6.08896e-08	11.158	Down
NNMT	-0.840819	7.11235	-6.57518	2.1698e-09	6.14432e-08	11.1477	Down
BNIPL	1.26007	3.58637	6.56769	2.2477e-09	6.3551e-08	11.1136	Up
RAB6C	-0.604617	12.164	-6.5641	2.28593e-09	6.45327e-08	11.0973	Down
LOC389906	-0.82072	7.70198	-6.56073	2.32244e-09	6.53626e-08	11.082	Down
CBX3P2	-1.13791	3.95277	-6.5572	2.36131e-09	6.63548e-08	11.0659	Down
LINGO1	-0.68179	11.7324	-6.55631	2.37118e-09	6.64519e-08	11.0619	Down
CEP104	1.05626	8.80991	6.54862	2.45846e-09	6.85607e-08	11.0269	Up
SRGN	1.04567	9.37866	6.54778	2.46809e-09	6.87251e-08	11.0231	Up
MFNG	0.673944	7.0598	6.54741	2.47238e-09	6.87405e-08	11.0214	Up
PIRT	1.24018	6.91776	6.54437	2.50802e-09	6.95089e-08	11.0076	Up
GPM6A	-0.963218	12.6278	-6.54408	2.51137e-09	6.95089e-08	11.0063	Down
CHRNB2	-1.03933	10.7137	-6.54175	2.53902e-09	7.01686e-08	10.9957	Down
ARHGDIG	-1.00492	8.76066	-6.53537	2.6162e-09	7.21929e-08	10.9667	Down
RNFT2	-0.63856	7.12329	-6.53247	2.65214e-09	7.29655e-08	10.9535	Down
NPL	0.634893	11.2088	6.53167	2.66208e-09	7.31295e-08	10.9499	Up
BCL3	0.823057	9.14616	6.53048	2.67696e-09	7.34286e-08	10.9445	Up
DCAF16	-0.636971	9.66828	-6.52934	2.69141e-09	7.36416e-08	10.9393	Down
RTN4IP1	-0.814967	8.31779	-6.52539	2.74175e-09	7.47838e-08	10.9214	Down
PPM1J	-1.13414	6.57949	-6.52532	2.74264e-09	7.47838e-08	10.9211	Down
HMOX1	0.94802	9.28325	6.52386	2.76144e-09	7.51848e-08	10.9145	Up
CNTNAP5	-0.916219	8.41743	-6.52193	2.78662e-09	7.56533e-08	10.9057	Down
NUDT18	-1.03405	5.75244	-6.51974	2.81534e-09	7.63133e-08	10.8958	Down
NPNT	1.00842	7.17805	6.51891	2.82629e-09	7.64973e-08	10.892	Up
HVCN1	0.796238	7.08116	6.51694	2.85253e-09	7.70668e-08	10.8831	Up
KCNQ3	-0.826804	7.22093	-6.51649	2.85856e-09	7.70668e-08	10.881	Down
FIBP	-0.830527	7.59395	-6.51568	2.86945e-09	7.72104e-08	10.8773	Down
SVOP	-1.53146	11.091	-6.51373	2.89574e-09	7.76905e-08	10.8685	Down
BTN3A2	0.74252	7.5223	6.51094	2.93387e-09	7.84842e-08	10.8559	Up
TMX4	-0.811424	10.6477	-6.50602	3.00233e-09	8.00824e-08	10.8335	Down
ICAM5	-0.858631	10.5544	-6.50117	3.07141e-09	8.16881e-08	10.8115	Down
ACTL6A	0.593911	7.86062	6.49864	3.10797e-09	8.23031e-08	10.8001	Up
GJD3	-0.912551	5.85382	-6.49571	3.15091e-09	8.332e-08	10.7868	Down
ADCYAP1R1	0.797938	7.91328	6.49527	3.15749e-09	8.33741e-08	10.7848	Up
LINC00174	0.637849	8.00301	6.49155	3.2129e-09	8.4594e-08	10.768	Up
TOR1AIP2	0.642926	7.06675	6.48756	3.27349e-09	8.58205e-08	10.7499	Up
TGFB2	0.890911	8.04496	6.48423	3.32496e-09	8.69218e-08	10.7348	Up
SNORD47	-0.598539	6.7315	-6.47056	3.54451e-09	9.1748e-08	10.673	Down
P4HA2	0.684203	9.81076	6.46351	3.66348e-09	9.43404e-08	10.641	Up
ITGB2	0.97416	10.0788	6.46283	3.67505e-09	9.44616e-08	10.638	Up
SLC22A9	-1.1072	5.72041	-6.46248	3.68106e-09	9.44839e-08	10.6364	Down
XPNPEP3	-0.795849	7.34478	-6.46191	3.6909e-09	9.45262e-08	10.6338	Down
GNG3	-1.43277	9.50688	-6.46179	3.69299e-09	9.45262e-08	10.6333	Down
NPTX2	-1.43999	9.05896	-6.46019	3.72066e-09	9.51019e-08	10.6261	Down
MS4A6A	1.24113	6.46494	6.45948	3.73312e-09	9.52313e-08	10.6228	Up
RCHY1	-0.84023	6.8918	-6.45882	3.74463e-09	9.52313e-08	10.6198	Down
PLD3	-1.08275	9.54562	-6.45875	3.74579e-09	9.52313e-08	10.6195	Down
PCCB	-0.682694	7.3127	-6.45863	3.74798e-09	9.52313e-08	10.619	Down
CERS2	0.652623	8.9113	6.45842	3.75163e-09	9.52313e-08	10.618	Up
MYBPH	1.36801	6.04113	6.45498	3.81245e-09	9.66417e-08	10.6025	Up
SST	-2.33867	6.19235	-6.44969	3.90787e-09	9.86523e-08	10.5786	Down
SRRM4	-0.630878	11.6839	-6.44899	3.92057e-09	9.88371e-08	10.5754	Down
NEK6	0.586229	9.43626	6.44798	3.93918e-09	9.90345e-08	10.5709	Up
NRSN1	-1.4537	7.20883	-6.44692	3.95861e-09	9.91939e-08	10.5661	Down
SERPINF1	-1.08379	9.57647	-6.44676	3.96171e-09	9.91939e-08	10.5653	Down
CA11	-0.615925	11.4007	-6.44253	4.04069e-09	1.01001e-07	10.5463	Down
OSCP1	-0.638369	10.0846	-6.43764	4.13397e-09	1.02668e-07	10.5242	Down
TGFBR2	0.728478	9.38267	6.43252	4.23404e-09	1.04447e-07	10.5011	Up
BEX5	-1.56992	10.9767	-6.43175	4.24926e-09	1.04542e-07	10.4976	Down
ACRBP	0.633137	6.19032	6.43053	4.27354e-09	1.04999e-07	10.4921	Up
HSPB3	-1.75602	8.33818	-6.42525	4.38005e-09	1.07076e-07	10.4683	Down
PPP1R14C	-1.56009	5.8121	-6.42519	4.38139e-09	1.07076e-07	10.468	Down
RHBDF2	0.999603	10.0649	6.4236	4.41394e-09	1.07443e-07	10.4608	Up
DMRTC1	-0.871898	9.67058	-6.419	4.50959e-09	1.09193e-07	10.4401	Down
HERC2	0.8922	11.0361	6.41696	4.55279e-09	1.09805e-07	10.4309	Up
RNF123	-0.723642	7.53386	-6.41455	4.60415e-09	1.10694e-07	10.42	Down
BEX4	-0.678402	9.67642	-6.41408	4.61423e-09	1.10694e-07	10.4179	Down
LEF1	0.79825	9.13344	6.41382	4.61976e-09	1.10694e-07	10.4167	Up
LILRB3	1.39942	7.93765	6.41284	4.64103e-09	1.11058e-07	10.4123	Up
HDAC1	0.60996	9.24851	6.4105	4.69181e-09	1.12127e-07	10.4018	Up
LDLR	0.798885	9.72719	6.40815	4.74351e-09	1.13216e-07	10.3912	Up
SSX5	0.833168	5.00372	6.40698	4.7695e-09	1.13689e-07	10.3859	Up
RNPEPL1	0.591793	11.1529	6.40601	4.79107e-09	1.14055e-07	10.3815	Up
IL3RA	1.07295	7.42471	6.40069	4.91145e-09	1.16468e-07	10.3575	Up
LOC401442	-1.62186	5.98357	-6.39767	4.98091e-09	1.17514e-07	10.344	Down
P4HA1	0.754953	8.43378	6.39766	4.98116e-09	1.17514e-07	10.3439	Up
IL17RB	0.781515	8.47049	6.39639	5.01075e-09	1.18061e-07	10.3382	Up
SCLT1	-0.822723	6.81251	-6.39538	5.03425e-09	1.18463e-07	10.3337	Down
UHRF1	0.935038	5.9854	6.39432	5.05922e-09	1.18587e-07	10.3289	Up
GPLD1	-1.21969	5.81417	-6.39406	5.06532e-09	1.18587e-07	10.3277	Down
CHAF1B	-1.13067	7.57649	-6.39307	5.08866e-09	1.18982e-07	10.3233	Down
ACTG1	-0.585275	12.2591	-6.39032	5.15438e-09	1.2006e-07	10.3109	Down
PSMG1	-0.638091	10.6376	-6.38968	5.16974e-09	1.20113e-07	10.308	Down
PRKAG1	-0.660815	6.89879	-6.38245	5.34661e-09	1.23753e-07	10.2755	Down
ANO6	0.708927	8.93903	6.37954	5.4194e-09	1.25123e-07	10.2624	Up
HERC2P2	0.881564	11.0098	6.37926	5.42668e-09	1.25134e-07	10.2611	Up
ERI2	-0.744109	6.05377	-6.37725	5.47753e-09	1.26148e-07	10.2521	Down
VRK1	-0.734789	7.84043	-6.36798	5.71885e-09	1.30886e-07	10.2104	Down
C1QB	1.16469	10.2775	6.35891	5.96492e-09	1.35841e-07	10.1697	Up
FOXJ1	1.29728	6.11608	6.35859	5.974e-09	1.35879e-07	10.1682	Up
PCDH1	0.748191	9.79217	6.35025	6.21004e-09	1.40899e-07	10.1307	Up
PCDHA11	-0.954451	9.32212	-6.3495	6.23148e-09	1.41007e-07	10.1274	Down
C4orf45	-0.917385	4.35135	-6.34895	6.24743e-09	1.41051e-07	10.1249	Down
ANKRD19P	-0.755249	8.36103	-6.3466	6.31609e-09	1.42251e-07	10.1144	Down
SLC25A22	-0.707692	12.214	-6.34147	6.46835e-09	1.45324e-07	10.0914	Down
C17orf58	-0.766022	6.97485	-6.33849	6.55848e-09	1.4699e-07	10.078	Down
CHML	-0.745354	7.88131	-6.337	6.60389e-09	1.47827e-07	10.0713	Down
SPINK2	-1.20945	4.39435	-6.33639	6.62244e-09	1.48062e-07	10.0686	Down
CLIC2	0.622963	7.63448	6.33476	6.67286e-09	1.48656e-07	10.0613	Up
GJC1	0.781279	9.80462	6.33475	6.67327e-09	1.48656e-07	10.0612	Up
GRB14	-0.846346	9.13491	-6.33325	6.71966e-09	1.49508e-07	10.0545	Down
NPC2	0.584479	11.7003	6.33179	6.7654e-09	1.50344e-07	10.048	Up
BAG3	0.880115	8.1178	6.33097	6.79109e-09	1.50733e-07	10.0443	Up
SCN8A	-0.982921	9.18035	-6.32608	6.94695e-09	1.53647e-07	10.0224	Down
SLC38A2	0.86463	10.4668	6.32464	6.99364e-09	1.54482e-07	10.0159	Up
AEBP1	1.16419	9.04303	6.32002	7.14507e-09	1.57448e-07	9.99518	Up
JMJD6	0.787753	6.33955	6.30954	7.50034e-09	1.64292e-07	9.94828	Up
GRIA3	-0.815007	9.29435	-6.30888	7.5236e-09	1.64606e-07	9.94529	Down
CDK5	-0.921865	10.7763	-6.30809	7.55112e-09	1.6462e-07	9.94176	Down
HSPA2	0.765992	10.5253	6.30625	7.61552e-09	1.65827e-07	9.93355	Up
RNF187	-0.906773	11.3698	-6.30166	7.77924e-09	1.68792e-07	9.913	Down
DNM1L	-0.756721	9.44638	-6.30074	7.81258e-09	1.69116e-07	9.90886	Down
LOC100506274	-1.33899	7.03813	-6.29757	7.92806e-09	1.70963e-07	9.89468	Down
ABCC12	-1.28997	4.55355	-6.29738	7.9351e-09	1.70963e-07	9.89383	Down
FOXP1-IT1	0.713935	7.8555	6.297	7.94882e-09	1.71058e-07	9.89216	Up
SH3GLB2	-0.620136	7.9831	-6.29413	8.05512e-09	1.7294e-07	9.87932	Down
VSTM2L	-0.915369	9.53333	-6.29344	8.08079e-09	1.73087e-07	9.87624	Down
RFTN2	0.933585	8.17044	6.28879	8.25676e-09	1.76445e-07	9.85543	Up
AP1M1	-0.581345	9.18858	-6.28419	8.43418e-09	1.79818e-07	9.83488	Down
C9orf153	0.821745	9.83094	6.28105	8.55775e-09	1.821e-07	9.82083	Up
EMP1	1.18031	9.49513	6.27689	8.72376e-09	1.8492e-07	9.80226	Up
IGF2BP3	0.711322	7.51733	6.27601	8.75948e-09	1.85463e-07	9.79831	Up
IL18R1	0.991594	5.47263	6.26834	9.07564e-09	1.91245e-07	9.76405	Up
TMEM40	0.669018	6.80026	6.26812	9.08462e-09	1.91245e-07	9.7631	Up
LITAF	0.616928	7.20756	6.26634	9.1598e-09	1.92607e-07	9.75513	Up
GAD2	-2.27518	8.21078	-6.26563	9.18988e-09	1.93019e-07	9.75197	Down
DLGAP2	-1.37537	7.8346	-6.26282	9.30982e-09	1.95092e-07	9.73944	Down
DDAH2	0.756914	10.201	6.26117	9.3812e-09	1.96364e-07	9.73206	Up
MAGED1	-0.773134	10.4862	-6.25639	9.59029e-09	2.00057e-07	9.71076	Down
CDKN2D	-0.598324	13.1592	-6.25492	9.65572e-09	2.0078e-07	9.70419	Down
CRYM	-2.03259	12.745	-6.25488	9.6577e-09	2.0078e-07	9.70399	Down
KANK2	0.811718	10.8312	6.25121	9.82236e-09	2.03972e-07	9.68766	Up
RXRA	0.59516	11.0638	6.2501	9.87304e-09	2.04793e-07	9.68269	Up
PIGZ	-0.758432	10.0676	-6.24884	9.93058e-09	2.05755e-07	9.67707	Down
RTF1	-0.701756	8.37607	-6.24656	1.00356e-08	2.0723e-07	9.6669	Down
SLC4A1AP	-0.622634	9.57551	-6.24188	1.02547e-08	2.11043e-07	9.64604	Down
GAB1	0.716698	6.71952	6.24046	1.03219e-08	2.12187e-07	9.63974	Up
IFI30	0.939	8.51301	6.23725	1.0476e-08	2.14875e-07	9.62542	Up
SYT16	-1.39381	5.37496	-6.23651	1.05116e-08	2.15234e-07	9.62214	Down
DLL1	0.727415	7.54343	6.2345	1.06095e-08	2.16888e-07	9.61318	Up
GOLGA6A	-0.711207	5.26404	-6.23259	1.07034e-08	2.18422e-07	9.60467	Down
VPS33B	-0.689332	6.46681	-6.22849	1.09078e-08	2.21262e-07	9.5864	Down
PEX6	1.22143	8.92278	6.22691	1.09874e-08	2.22478e-07	9.57937	Up
SLC9A7	-0.679588	8.15921	-6.22652	1.1007e-08	2.22478e-07	9.57765	Down
ADRA1B	-0.827065	10.2077	-6.22403	1.11344e-08	2.23902e-07	9.56654	Down
PLK2	-0.979049	10.8153	-6.22358	1.11572e-08	2.23902e-07	9.56456	Down
MEIS3	-1.05283	5.23053	-6.22353	1.11598e-08	2.23902e-07	9.56434	Down
CHORDC1	0.815709	9.31376	6.22226	1.12253e-08	2.2497e-07	9.55868	Up
CDH3	-0.702091	5.62051	-6.21885	1.14028e-08	2.2828e-07	9.54352	Down
NAPA	-0.6278	8.94092	-6.2181	1.14426e-08	2.28826e-07	9.54016	Down
DLG4	-0.66293	10.2494	-6.21444	1.16369e-08	2.31955e-07	9.5239	Down
DNAH1	-0.798445	5.63092	-6.21405	1.16579e-08	2.32122e-07	9.52215	Down
C3orf80	-1.57306	7.36864	-6.21322	1.17025e-08	2.32758e-07	9.51847	Down
AKR1C3	0.697021	9.46772	6.21008	1.18728e-08	2.35636e-07	9.50451	Up
SCN3B	-0.957219	12.9095	-6.20624	1.20846e-08	2.39065e-07	9.48743	Down
HSPA1B	1.13763	10.7117	6.20596	1.21005e-08	2.39121e-07	9.48616	Up
FAIM2	-0.648863	15.0574	-6.20235	1.23029e-08	2.42339e-07	9.47014	Down
KRT81	-0.694762	15.3135	-6.20081	1.23905e-08	2.43804e-07	9.46328	Down
PPIC	0.602518	7.02919	6.19961	1.24592e-08	2.44893e-07	9.45795	Up
C1QTNF4	-0.882397	9.0531	-6.19616	1.26584e-08	2.48544e-07	9.44262	Down
ARPP19	-0.787864	12.58	-6.19384	1.27941e-08	2.50939e-07	9.43233	Down
DIO3OS	0.909813	5.82995	6.19317	1.28333e-08	2.51439e-07	9.42937	Up
PNISR	0.71995	8.05422	6.19248	1.28743e-08	2.51706e-07	9.42629	Up
ARHGEF9	-0.977872	9.72119	-6.18956	1.30483e-08	2.54291e-07	9.41332	Down
C6orf136	-0.593011	8.68129	-6.18828	1.31251e-08	2.54982e-07	9.40766	Down
CHRNA7	-0.920633	8.47364	-6.18494	1.33283e-08	2.58384e-07	9.39282	Down
PPP1R32	-0.884031	4.09464	-6.17874	1.37134e-08	2.64454e-07	9.36531	Down
SLC35A1	-0.689888	7.40188	-6.1777	1.37794e-08	2.64914e-07	9.36067	Down
ZNF890P	0.706699	6.52911	6.17485	1.39608e-08	2.67868e-07	9.34804	Up
REP15	1.89476	7.978	6.17481	1.39633e-08	2.67868e-07	9.34787	Up
SLC6A12	0.912785	8.74862	6.17342	1.40531e-08	2.69028e-07	9.34168	Up
TMEM128	-0.688382	8.69834	-6.17277	1.40945e-08	2.69542e-07	9.33883	Down
KDM4D	-1.2651	4.43333	-6.17185	1.41545e-08	2.70407e-07	9.33473	Down
SCARF1	0.67889	7.30355	6.16983	1.42861e-08	2.72638e-07	9.3258	Up
BCAS2	-0.697306	9.96592	-6.16873	1.43585e-08	2.73736e-07	9.32091	Down
SNORD114-2	-0.870591	7.23546	-6.1673	1.44529e-08	2.74681e-07	9.31458	Down
MTMR9	-0.65012	8.32709	-6.16693	1.44776e-08	2.74864e-07	9.31294	Down
BCL6	0.700509	10.4929	6.16603	1.45379e-08	2.75156e-07	9.30893	Up
TNFRSF12A	1.09825	7.26803	6.16096	1.48799e-08	2.8134e-07	9.28647	Up
AP1S3	-0.631895	6.7071	-6.1565	1.51876e-08	2.86454e-07	9.2667	Down
ST6GALNAC3	0.660583	7.87644	6.15445	1.53309e-08	2.88679e-07	9.25764	Up
CCKBR	-1.3673	7.42605	-6.15289	1.5441e-08	2.90455e-07	9.25073	Down
NFKBIA	0.791791	12.0675	6.15214	1.54942e-08	2.91158e-07	9.24741	Up
CDH26	0.669902	6.68259	6.14658	1.58943e-08	2.98372e-07	9.22279	Up
COQ4	-0.678476	6.39076	-6.14634	1.59116e-08	2.98392e-07	9.22174	Down
TCERG1L	-0.622351	8.41799	-6.14588	1.59453e-08	2.98431e-07	9.2197	Down
NIPSNAP1	-0.58035	8.57459	-6.14587	1.59462e-08	2.98431e-07	9.21964	Down
LLGL2	0.77972	8.75809	6.14341	1.61268e-08	3.01504e-07	9.20877	Up
EFNA1	0.973873	8.23041	6.14212	1.62231e-08	3.02688e-07	9.20302	Up
SOS1-IT1	0.636031	6.04691	6.14093	1.63111e-08	3.04021e-07	9.1978	Up
LHFPL2	0.623892	8.27979	6.13879	1.64725e-08	3.06718e-07	9.18829	Up
CACNA1G	-0.740952	8.73984	-6.13767	1.65565e-08	3.07745e-07	9.18338	Down
CD68	0.898178	7.03478	6.13432	1.6813e-08	3.11947e-07	9.16853	Up
ATAT1	0.593462	8.7411	6.12855	1.72631e-08	3.19466e-07	9.14303	Up
NAV3	-0.662592	8.05868	-6.12726	1.73654e-08	3.20422e-07	9.13732	Down
CHD1	0.595473	7.64935	6.12567	1.74921e-08	3.21781e-07	9.1303	Up
CRMP1	-0.757114	10.2096	-6.12546	1.7509e-08	3.21781e-07	9.12937	Down
CETN4P	-0.86304	4.95466	-6.12363	1.76568e-08	3.23525e-07	9.12126	Down
DRD5	0.771525	7.31561	6.12032	1.79256e-08	3.27797e-07	9.10667	Up
TEKT3	-0.947534	3.88987	-6.11968	1.79788e-08	3.28444e-07	9.10381	Down
LOXL2	0.65205	6.74351	6.1191	1.80266e-08	3.2899e-07	9.10124	Up
ATP6V0E2	-0.744541	9.01501	-6.11725	1.81794e-08	3.31449e-07	9.0931	Down
RUFY2	-0.791144	10.1038	-6.1122	1.86046e-08	3.37924e-07	9.07078	Down
C1orf94	-0.857624	4.29744	-6.11149	1.8665e-08	3.38291e-07	9.06764	Down
CYP4X1	-1.11898	7.98377	-6.10971	1.88174e-08	3.40716e-07	9.05979	Down
ATP6V1E1	-0.819756	9.09647	-6.10933	1.88504e-08	3.40977e-07	9.0581	Down
LDB2	-0.718894	8.76046	-6.10814	1.89534e-08	3.42502e-07	9.05285	Down
ARMC3	1.20517	6.09709	6.10688	1.90627e-08	3.44141e-07	9.04729	Up
CCDC113	-0.906109	6.58788	-6.10365	1.93456e-08	3.48904e-07	9.03307	Down
HTR3B	-1.10407	4.17257	-6.10033	1.96419e-08	3.53792e-07	9.0184	Down
CABLES2	-0.826243	5.8161	-6.09467	2.0156e-08	3.61744e-07	8.99346	Down
LOC100130992	-0.812344	5.93279	-6.09415	2.02039e-08	3.62251e-07	8.99117	Down
ST8SIA3	-0.860916	12.6981	-6.09354	2.02604e-08	3.6291e-07	8.98847	Down
FMNL1	-0.989182	4.74644	-6.09212	2.03929e-08	3.64573e-07	8.98218	Down
ZNF705G	0.856137	10.3969	6.08901	2.06846e-08	3.6907e-07	8.96847	Up
SLC16A11	-0.682266	6.34811	-6.08246	2.13123e-08	3.78067e-07	8.93961	Down
PTCD3	-0.845859	8.44141	-6.08008	2.15447e-08	3.8072e-07	8.92914	Down
TAAR5	-1.36672	10.2813	-6.07816	2.17347e-08	3.83709e-07	8.92067	Down
CTXN1	-0.706984	13.587	-6.07775	2.17753e-08	3.84057e-07	8.91887	Down
MYT1L	-1.74526	7.93274	-6.07712	2.18376e-08	3.84452e-07	8.91611	Down
TMC6	0.758398	7.41468	6.07616	2.19332e-08	3.85731e-07	8.9119	Up
KRT83	1.0281	5.76024	6.07516	2.20341e-08	3.87135e-07	8.90746	Up
CFD	0.986876	7.08869	6.07466	2.20846e-08	3.87652e-07	8.90525	Up
PARD3	0.923345	9.95673	6.07294	2.22586e-08	3.90066e-07	8.89768	Up
MIR7-3HG	-1.21767	8.56112	-6.06993	2.25657e-08	3.9423e-07	8.88446	Down
SPRN	-0.726473	8.24398	-6.06992	2.25667e-08	3.9423e-07	8.88441	Down
POLR3F	-0.784774	7.61126	-6.06689	2.28814e-08	3.98969e-07	8.87105	Down
FAM89A	0.821636	9.89141	6.06467	2.31137e-08	4.02639e-07	8.8613	Up
SUV39H1	-0.843834	5.34675	-6.06299	2.3291e-08	4.05342e-07	8.85393	Down
PRAM1	0.761299	7.75125	6.06273	2.33185e-08	4.05438e-07	8.85278	Up
PPP4R4	-0.896028	8.81159	-6.06057	2.35499e-08	4.09074e-07	8.84326	Down
WSCD1	0.625205	6.82696	6.05589	2.40568e-08	4.16305e-07	8.8227	Up
MAPKAPK2	0.691337	7.73048	6.05573	2.40743e-08	4.16305e-07	8.822	Up
PNP	0.932638	9.60242	6.05569	2.40795e-08	4.16305e-07	8.82179	Up
NRIP3	-1.35221	8.5822	-6.05443	2.42176e-08	4.17907e-07	8.81627	Down
TMSB15B	-0.609187	6.03219	-6.05242	2.44401e-08	4.20957e-07	8.80745	Down
FXYD3	0.80046	7.09515	6.05213	2.4473e-08	4.21128e-07	8.80615	Up
KALRN	-0.922881	12.1322	-6.0514	2.45543e-08	4.22132e-07	8.80295	Down
STXBP5L	-0.678736	12.1871	-6.04693	2.50599e-08	4.30019e-07	8.78328	Down
TOB2	0.666375	8.54043	6.04503	2.52767e-08	4.33335e-07	8.77497	Up
SNAR-G1	0.980556	8.40654	6.0433	2.54772e-08	4.35553e-07	8.76734	Up
AIF1L	-1.12865	10.6664	-6.0424	2.55816e-08	4.36142e-07	8.7634	Down
RAB3A	-0.951704	12.1229	-6.04066	2.57851e-08	4.38969e-07	8.75575	Down
S100A10	0.859302	10.2803	6.04056	2.57964e-08	4.38969e-07	8.75533	Up
PADI2	0.76218	8.79351	6.03886	2.59967e-08	4.41968e-07	8.74786	Up
SLC5A3	0.801396	10.7295	6.03753	2.61543e-08	4.44236e-07	8.74203	Up
P4HTM	-0.824576	9.75553	-6.0354	2.64095e-08	4.47743e-07	8.73266	Down
AFG3L2	-0.698852	6.97136	-6.03333	2.66592e-08	4.51561e-07	8.72358	Down
KCNE2	-0.799196	5.19098	-6.03156	2.68754e-08	4.54089e-07	8.71579	Down
PGAM2	0.896695	8.1593	6.02999	2.70672e-08	4.56368e-07	8.70892	Up
CHEK2	0.610356	6.55322	6.02877	2.72184e-08	4.58496e-07	8.70355	Up
TNIP2	0.634641	5.98894	6.02701	2.74373e-08	4.60917e-07	8.69582	Up
BSCL2	-1.04647	8.90892	-6.02676	2.74677e-08	4.61006e-07	8.69475	Down
SIDT1	-1.2913	7.32973	-6.02512	2.76731e-08	4.64029e-07	8.68757	Down
DYNLT3	-0.705984	8.08831	-6.01957	2.838e-08	4.73292e-07	8.66323	Down
OLFM4	-1.40546	5.88022	-6.01764	2.86311e-08	4.75452e-07	8.65473	Down
ZNF414	-0.800681	5.13458	-6.01745	2.86558e-08	4.75452e-07	8.6539	Down
MLKL	0.960194	7.25908	6.01738	2.86648e-08	4.75452e-07	8.65359	Up
SPINT2	-0.752855	11.5591	-6.0167	2.87537e-08	4.76497e-07	8.65061	Down
RELL1	0.882025	10.0371	6.0158	2.88706e-08	4.77573e-07	8.64669	Up
ARHGEF10	0.715832	11.205	6.01539	2.89249e-08	4.78042e-07	8.64488	Up
SYT5	-1.28827	5.47131	-6.01457	2.90321e-08	4.79382e-07	8.64131	Down
ITGB1	0.614543	7.55091	6.01337	2.91908e-08	4.81138e-07	8.63605	Up
SORCS1	-0.804048	8.75899	-6.01158	2.943e-08	4.84212e-07	8.62818	Down
NOS2	-1.03742	7.53841	-6.01087	2.9525e-08	4.8534e-07	8.62507	Down
CAMK2A	-0.596545	10.0538	-6.00661	3.01008e-08	4.93481e-07	8.60643	Down
NRGN	-0.92792	13.5973	-6.00126	3.08412e-08	5.05168e-07	8.58299	Down
RBP4	-1.06858	9.36453	-6.00106	3.0869e-08	5.05174e-07	8.58212	Down
MGC34796	0.828059	4.97482	6.00045	3.09547e-08	5.06125e-07	8.57945	Up
CDNF	-1.05151	3.94959	-5.99947	3.10933e-08	5.0794e-07	8.57514	Down
FOXRED1	-0.766531	6.63204	-5.99533	3.16822e-08	5.16641e-07	8.55704	Down
UBLCP1	-0.605932	10.3314	-5.99315	3.19971e-08	5.21314e-07	8.54749	Down
DNAJB1	0.784644	10.372	5.98938	3.25499e-08	5.29383e-07	8.53097	Up
FBXO4	-0.598626	5.96707	-5.98872	3.26462e-08	5.30479e-07	8.52812	Down
SLC8A2	-0.87989	11.7632	-5.98829	3.27106e-08	5.31056e-07	8.52622	Down
ANKRD30BP2	-0.647735	5.72748	-5.98629	3.30086e-08	5.34949e-07	8.51747	Down
ENC1	-1.42896	9.19015	-5.98441	3.32908e-08	5.39046e-07	8.50926	Down
TOX2	-0.750853	10.8948	-5.98373	3.33937e-08	5.40237e-07	8.50628	Down
FGF13	-0.858655	10.4425	-5.98263	3.35614e-08	5.42472e-07	8.50145	Down
SNORA46	1.28693	6.72536	5.98156	3.37244e-08	5.4415e-07	8.49678	Up
NPTXR	-1.09954	7.67004	-5.97903	3.4113e-08	5.49455e-07	8.48572	Down
SLC7A8	-0.680146	8.31313	-5.97569	3.46335e-08	5.57351e-07	8.47112	Down
S100A2	0.646042	6.6045	5.97381	3.49292e-08	5.61617e-07	8.46292	Up
ZNF25	-0.765643	9.34931	-5.97324	3.50201e-08	5.62096e-07	8.46041	Down
ZNF529	-0.745925	8.50638	-5.97272	3.51013e-08	5.62907e-07	8.45818	Down
NETO2	-0.826207	9.02651	-5.96824	3.58214e-08	5.73454e-07	8.43859	Down
GHITM	-0.610232	13.5016	-5.96327	3.66361e-08	5.85477e-07	8.4169	Down
GPR88	-1.50701	6.99469	-5.96301	3.66799e-08	5.85667e-07	8.41575	Down
GSTO2	-0.86879	5.85488	-5.96184	3.68739e-08	5.87544e-07	8.41066	Down
CACNG1	-1.12256	3.99828	-5.96173	3.68933e-08	5.87544e-07	8.41015	Down
C11orf87	-0.883717	9.87455	-5.96046	3.71059e-08	5.90418e-07	8.40461	Down
ZWILCH	-1.17901	4.88333	-5.96004	3.71755e-08	5.91013e-07	8.4028	Down
ATL1	-1.04964	10.0629	-5.95959	3.72515e-08	5.91198e-07	8.40083	Down
ZFP36L2	0.968398	9.67009	5.95891	3.73672e-08	5.92523e-07	8.39784	Up
NEK10	-0.737378	6.66833	-5.95706	3.76807e-08	5.96465e-07	8.38978	Down
KCNB2	-1.18204	7.29556	-5.95326	3.83337e-08	6.06279e-07	8.37321	Down
EPS8	0.763999	9.60499	5.95207	3.85402e-08	6.09022e-07	8.36803	Up
ITPRIPL2	0.760467	8.80918	5.95141	3.86563e-08	6.10332e-07	8.36513	Up
DOCK9	0.786613	9.45341	5.94958	3.89771e-08	6.14868e-07	8.35716	Up
PRR22	-0.889623	5.06595	-5.94457	3.98696e-08	6.2787e-07	8.33532	Down
WFDC2	-0.702451	6.75524	-5.94365	4.00356e-08	6.29943e-07	8.33132	Down
DLX1	-1.66291	6.97741	-5.94258	4.02298e-08	6.32458e-07	8.32665	Down
ST7-AS1	-1.10493	6.17639	-5.94171	4.03885e-08	6.33869e-07	8.32285	Down
TLR2	1.08433	7.65881	5.94113	4.04949e-08	6.34454e-07	8.32032	Up
KCNMA1	-0.911761	11.646	-5.93919	4.08513e-08	6.39494e-07	8.31187	Down
STX2	0.841905	8.65085	5.9382	4.10343e-08	6.41812e-07	8.30756	Up
WASF1	-1.15955	12.9219	-5.93554	4.15306e-08	6.4847e-07	8.29596	Down
NAP1L5	-1.14898	10.688	-5.93075	4.24397e-08	6.61542e-07	8.27508	Down
LGALS9C	0.716095	10.6384	5.92966	4.26492e-08	6.6368e-07	8.27034	Up
ITFG1	-0.809555	8.77232	-5.92946	4.26865e-08	6.63699e-07	8.26949	Down
DLG2	-0.674182	11.5902	-5.9276	4.30473e-08	6.68179e-07	8.26137	Down
CITED1	-1.31437	4.98369	-5.92627	4.33063e-08	6.71632e-07	8.25559	Down
SMAP2	-0.758532	9.57265	-5.9257	4.34168e-08	6.72592e-07	8.25313	Down
HIPK2	0.793644	10.272	5.92558	4.34414e-08	6.72592e-07	8.25259	Up
GOLT1B	-0.629665	7.49201	-5.92281	4.39869e-08	6.80465e-07	8.24055	Down
LYVE1	1.13401	6.14258	5.92093	4.43619e-08	6.85687e-07	8.23237	Up
ZDHHC3	0.936799	10.205	5.91695	4.51661e-08	6.96575e-07	8.21505	Up
GAP43	-1.29527	10.9069	-5.91622	4.53162e-08	6.97505e-07	8.21185	Down
IFITM4P	0.78055	10.5285	5.91058	4.64834e-08	7.14274e-07	8.18733	Up
YWHAZ	-0.636239	10.9679	-5.90856	4.69075e-08	7.20189e-07	8.17857	Down
SNORD56	0.777092	5.61544	5.90585	4.74853e-08	7.27844e-07	8.16677	Up
ZIM2	-0.921373	7.10935	-5.90346	4.79976e-08	7.3386e-07	8.15642	Down
ALS2	-1.06556	5.94239	-5.90218	4.82768e-08	7.37515e-07	8.15083	Down
ROBO2	-0.984408	5.60724	-5.9017	4.83813e-08	7.38498e-07	8.14874	Down
NECAB1	-1.56797	8.9117	-5.90102	4.85295e-08	7.39909e-07	8.14579	Down
CSMD1	-0.662083	9.4599	-5.90054	4.86348e-08	7.39909e-07	8.14371	Down
CAMK1G	-1.13478	9.52216	-5.89959	4.8844e-08	7.42297e-07	8.13957	Down
SEZ6	-0.974076	6.83832	-5.8982	4.91501e-08	7.45896e-07	8.13355	Down
ANGPT2	1.67934	8.38913	5.89694	4.94285e-08	7.48268e-07	8.1281	Up
CMTM7	0.724594	7.71731	5.89604	4.96292e-08	7.50688e-07	8.12419	Up
SRGAP3	-0.975754	7.93573	-5.89359	5.01817e-08	7.57073e-07	8.11352	Down
TMEM177	-0.765869	7.97976	-5.89343	5.02161e-08	7.57073e-07	8.11286	Down
ATP6V0A1	-0.62658	13.987	-5.89052	5.08786e-08	7.66432e-07	8.10022	Down
LEKR1	-1.03969	5.74925	-5.88758	5.15575e-08	7.72858e-07	8.08744	Down
FNDC5	-0.756024	8.17179	-5.88446	5.22876e-08	7.81888e-07	8.07389	Down
CACNB3	-0.686079	8.89169	-5.88379	5.24453e-08	7.82337e-07	8.07099	Down
NELL1	-1.48488	8.96648	-5.88344	5.2527e-08	7.8292e-07	8.06949	Down
NPR3	-1.27533	5.76195	-5.88309	5.26109e-08	7.83536e-07	8.06795	Down
PLIN3	0.775385	7.0653	5.8828	5.26796e-08	7.83924e-07	8.06669	Up
CLEC2B	1.05268	6.07871	5.87636	5.42277e-08	8.03707e-07	8.03877	Up
HTR4	-1.29546	7.04559	-5.87274	5.5116e-08	8.15557e-07	8.02311	Down
HS6ST3	-1.26567	10.2581	-5.87192	5.53214e-08	8.1728e-07	8.01952	Down
UBE2N	-1.03853	8.05155	-5.87103	5.55422e-08	8.18933e-07	8.01568	Down
F2RL1	0.751206	4.50948	5.8676	5.64063e-08	8.29307e-07	8.0008	Up
SNORD114-5	-0.656646	6.87159	-5.86582	5.68594e-08	8.33592e-07	7.99309	Down
TWIST1	-0.723821	5.00066	-5.86542	5.69617e-08	8.34136e-07	7.99136	Down
PFN2	-0.832372	9.1689	-5.86437	5.72311e-08	8.37415e-07	7.98681	Down
CXCR4	0.880964	9.08071	5.8639	5.73521e-08	8.38518e-07	7.98477	Up
ANGPT1	0.922995	6.23765	5.86276	5.76448e-08	8.42127e-07	7.97987	Up
FKBP1B	-0.872021	10.1016	-5.85997	5.83719e-08	8.51396e-07	7.96779	Down
SNORD104	0.614614	8.14376	5.85897	5.86339e-08	8.5454e-07	7.96347	Up
ANP32B	0.611093	9.41091	5.85879	5.86832e-08	8.5458e-07	7.96266	Up
PDZD4	-0.640634	6.35439	-5.85786	5.89275e-08	8.57458e-07	7.95865	Down
PREP	-0.783939	8.42726	-5.85567	5.95095e-08	8.63385e-07	7.94918	Down
UNC13A	-1.33703	7.4349	-5.85496	5.97012e-08	8.64609e-07	7.94608	Down
CECR2	0.73049	8.18604	5.85457	5.98061e-08	8.65447e-07	7.94439	Up
PRSS35	-1.04376	5.22508	-5.85005	6.10325e-08	8.81804e-07	7.92483	Down
SYTL2	-0.617797	10.1124	-5.84475	6.25003e-08	8.98889e-07	7.90192	Down
BEX1	-1.33409	13.8851	-5.84472	6.25084e-08	8.98889e-07	7.9018	Down
PTPRN2	-0.732125	11.9638	-5.83928	6.40537e-08	9.18953e-07	7.87826	Down
GLT1D1	-1.01418	8.8309	-5.83743	6.45855e-08	9.25139e-07	7.87029	Down
DIRAS1	-0.702248	12.5027	-5.83403	6.558e-08	9.37815e-07	7.85557	Down
OCIAD1	-0.689645	11.6595	-5.83388	6.56236e-08	9.37815e-07	7.85493	Down
CLSTN1	-0.654873	13.3061	-5.83284	6.59281e-08	9.40148e-07	7.85047	Down
WIF1	-1.07575	10.3525	-5.8328	6.59403e-08	9.40148e-07	7.85029	Down
NIPAL2	-0.818893	5.59315	-5.82738	6.7564e-08	9.61806e-07	7.82685	Down
DTX3L	0.721905	6.17487	5.8232	6.88397e-08	9.76939e-07	7.80882	Up
PLK5	0.586131	10.3615	5.82173	6.92954e-08	9.82647e-07	7.80247	Up
DOK1	0.600561	9.66865	5.82145	6.93826e-08	9.83126e-07	7.80125	Up
KCNE4	1.37034	8.01074	5.81801	7.04582e-08	9.96828e-07	7.78643	Up
DOC2A	-1.24456	7.39011	-5.81743	7.06402e-08	9.98635e-07	7.78395	Down
OSBPL10	-0.961599	7.51695	-5.81559	7.12254e-08	1.00613e-06	7.776	Down
ACIN1	0.772202	8.37401	5.81474	7.14989e-08	1.00858e-06	7.7723	Up
SLC27A4	-0.79813	5.24687	-5.81471	7.15084e-08	1.00858e-06	7.77218	Down
TIRAP	-0.80291	5.0647	-5.81318	7.19981e-08	1.01471e-06	7.7656	Down
PITPNM3	-0.618566	11.0181	-5.81213	7.23389e-08	1.01861e-06	7.76105	Down
CASP5	0.736188	6.08239	5.81198	7.23856e-08	1.01861e-06	7.76043	Up
PGF	0.862181	7.68733	5.80969	7.3133e-08	1.02677e-06	7.75053	Up
ATCAY	-0.723015	12.9171	-5.80947	7.32029e-08	1.02696e-06	7.74961	Down
SPRYD3	-0.699958	10.5501	-5.80927	7.3269e-08	1.02711e-06	7.74874	Down
RXFP4	0.919879	8.19671	5.80676	7.40978e-08	1.03635e-06	7.7379	Up
NACC2	0.942849	11.3438	5.80546	7.45304e-08	1.04155e-06	7.7323	Up
FAM47E	-0.726821	8.6597	-5.8053	7.45827e-08	1.04155e-06	7.73162	Down
NOVA1	-0.590874	10.9731	-5.80506	7.46629e-08	1.04188e-06	7.73058	Down
COQ6	-0.719809	6.37595	-5.80206	7.56698e-08	1.05513e-06	7.71768	Down
SHD	-0.762795	9.86622	-5.80059	7.61701e-08	1.06061e-06	7.71133	Down
PCP4L1	-1.47802	8.60799	-5.79649	7.75778e-08	1.07521e-06	7.69369	Down
PCDH19	-0.786071	8.66902	-5.79592	7.77756e-08	1.07714e-06	7.69123	Down
EHD2	0.674016	8.4816	5.79565	7.78708e-08	1.07764e-06	7.69005	Up
SMPD3	-0.637302	10.1464	-5.79406	7.84282e-08	1.08372e-06	7.68318	Down
BCAS3	-0.694384	6.77385	-5.79365	7.85714e-08	1.08489e-06	7.68142	Down
GNRH1	0.617399	5.97902	5.79284	7.88563e-08	1.08637e-06	7.67794	Up
MAP4K5	0.580382	9.53432	5.79222	7.90729e-08	1.08854e-06	7.6753	Up
AP3B2	-0.995818	8.48777	-5.78978	7.99427e-08	1.09887e-06	7.66476	Down
INVS	0.580924	8.50007	5.78201	8.27627e-08	1.13171e-06	7.63136	Up
ABCG4	-0.876826	9.06273	-5.7787	8.39944e-08	1.14514e-06	7.61713	Down
PRICKLE1	-0.800585	9.28782	-5.7763	8.49004e-08	1.15407e-06	7.6068	Down
NEAT1	0.747026	12.1392	5.77611	8.49725e-08	1.15419e-06	7.60598	Up
ATP13A2	-0.774899	8.49469	-5.77541	8.52392e-08	1.15696e-06	7.60296	Down
ST8SIA5	-0.657191	9.14311	-5.77506	8.5371e-08	1.1579e-06	7.60147	Down
KIAA0319	-0.588062	7.75298	-5.77449	8.55907e-08	1.16002e-06	7.599	Down
TOX	-0.941205	6.87522	-5.77275	8.6255e-08	1.1673e-06	7.59155	Down
SLC19A3	0.731253	8.32439	5.77209	8.65101e-08	1.16903e-06	7.5887	Up
FAM81A	-0.77365	9.24901	-5.77044	8.71515e-08	1.17602e-06	7.58159	Down
DHX57	-0.630461	6.44689	-5.77043	8.71555e-08	1.17602e-06	7.58154	Down
CDH9	-0.843609	9.23427	-5.76826	8.80025e-08	1.18315e-06	7.57223	Down
SMO	0.787219	8.03655	5.76825	8.80053e-08	1.18315e-06	7.5722	Up
IL2RG	-1.41453	10.1126	-5.76783	8.81704e-08	1.1845e-06	7.57039	Down
LRP2	0.679954	8.9341	5.76621	8.88092e-08	1.19221e-06	7.56344	Up
ERLEC1	-0.846513	10.9723	-5.76446	8.95073e-08	1.2007e-06	7.5559	Down
KIAA0513	-0.806539	13.228	-5.76209	9.04565e-08	1.21255e-06	7.54574	Down
KCNV1	-1.3443	8.73753	-5.75982	9.13773e-08	1.224e-06	7.53598	Down
VIPR1	-0.885966	7.25416	-5.75864	9.18596e-08	1.22867e-06	7.53091	Down
ENTPD3	-1.6327	7.80528	-5.75483	9.34293e-08	1.24604e-06	7.51459	Down
MAGEL2	-1.25933	7.80569	-5.75434	9.36371e-08	1.24785e-06	7.51245	Down
IRF7	0.913873	9.01328	5.75418	9.3701e-08	1.24785e-06	7.5118	Up
ABCA11P	-0.706826	6.41268	-5.75339	9.40328e-08	1.25136e-06	7.50839	Down
CELF5	-0.857979	6.92129	-5.75088	9.50897e-08	1.26087e-06	7.49763	Down
MTX2	-0.684639	10.2136	-5.7508	9.51228e-08	1.26087e-06	7.49729	Down
SLC30A3	-1.31245	10.9872	-5.75002	9.54542e-08	1.26123e-06	7.49394	Down
EMP3	0.722512	7.5436	5.7476	9.64912e-08	1.27393e-06	7.48354	Up
HOPX	-0.617168	12.3247	-5.74409	9.80068e-08	1.29116e-06	7.46853	Down
DDX25	-0.666296	6.80946	-5.74303	9.84738e-08	1.29637e-06	7.46395	Down
NUDT7	-0.617736	6.75794	-5.74287	9.8543e-08	1.29637e-06	7.46327	Down
SPATA7	-0.606222	8.90209	-5.73752	1.00916e-07	1.32444e-06	7.44035	Down
SLC10A4	-1.46637	5.78502	-5.73734	1.00998e-07	1.32444e-06	7.43957	Down
YEATS4	-0.614354	7.05187	-5.73675	1.01263e-07	1.32646e-06	7.43705	Down
SCFD2	-0.635311	7.59915	-5.73494	1.0208e-07	1.33587e-06	7.42931	Down
TMEM158	-0.778677	9.26367	-5.73484	1.02127e-07	1.33587e-06	7.42887	Down
MICALL2	0.630317	11.5209	5.73325	1.02851e-07	1.34342e-06	7.42207	Up
ITGA10	0.924551	7.9392	5.73136	1.0372e-07	1.35382e-06	7.41396	Up
FBLL1	-0.650937	11.8163	-5.73115	1.03818e-07	1.35413e-06	7.41306	Down
PPP1R3B	0.709444	7.08822	5.72854	1.05029e-07	1.36895e-06	7.40189	Up
LOC100131289	-1.03179	5.46011	-5.72705	1.05728e-07	1.37709e-06	7.3955	Down
PDK1	-0.598051	6.90658	-5.72682	1.05837e-07	1.37753e-06	7.39451	Down
SFTPD	-1.11442	5.42941	-5.72112	1.08549e-07	1.41083e-06	7.37015	Down
ANKRD55	-0.944624	4.82552	-5.71988	1.09151e-07	1.41665e-06	7.36482	Down
MSN	0.643824	9.92842	5.71901	1.09574e-07	1.42114e-06	7.3611	Up
MECOM	0.821232	6.95584	5.71568	1.11208e-07	1.43786e-06	7.34685	Up
COPG2IT1	-1.00246	13.191	-5.71561	1.1124e-07	1.43786e-06	7.34657	Down
FAR2	-1.18942	6.09104	-5.71449	1.11796e-07	1.44384e-06	7.34177	Down
SPI1	0.63246	8.03106	5.71154	1.13272e-07	1.46188e-06	7.32914	Up
CCR1	0.917357	7.25126	5.71033	1.1388e-07	1.46736e-06	7.32398	Up
PHYHIP	-1.08546	10.6278	-5.71022	1.13936e-07	1.46736e-06	7.32351	Down
EGFL6	-1.44025	5.16129	-5.70976	1.14168e-07	1.46931e-06	7.32155	Down
COLQ	-0.727686	6.03512	-5.70839	1.14864e-07	1.47547e-06	7.3157	Down
IL10RA	0.796927	8.00358	5.70716	1.15496e-07	1.48122e-06	7.31042	Up
MYH14	-0.809792	12.6147	-5.70344	1.17416e-07	1.50375e-06	7.29454	Down
NDE1	0.883484	10.3006	5.70275	1.17776e-07	1.5073e-06	7.2916	Up
SLC4A1	0.880157	5.73906	5.70211	1.18113e-07	1.51056e-06	7.28885	Up
DCX	-0.689182	8.14555	-5.70037	1.19025e-07	1.52011e-06	7.28144	Down
SLC25A27	-0.871799	8.88619	-5.69836	1.20093e-07	1.53268e-06	7.27285	Down
SYP	-1.60302	8.5144	-5.69685	1.20898e-07	1.53914e-06	7.26641	Down
BEX2	-1.11857	13.7214	-5.69679	1.20934e-07	1.53914e-06	7.26613	Down
RFX4	0.819557	5.05358	5.69545	1.21654e-07	1.54724e-06	7.26041	Up
SNAR-B2	0.893328	11.9404	5.6943	1.22275e-07	1.55299e-06	7.25551	Up
SLC22A17	-0.756854	9.50578	-5.69275	1.23118e-07	1.56145e-06	7.24889	Down
ANKRD24	-0.701982	6.70644	-5.69245	1.23281e-07	1.56145e-06	7.24762	Down
GRM7	-1.38341	6.81268	-5.69056	1.2432e-07	1.57135e-06	7.23954	Down
CABP1	-0.932484	10.531	-5.68964	1.24827e-07	1.5756e-06	7.23562	Down
MAL2	-1.73908	8.88974	-5.68939	1.24963e-07	1.57599e-06	7.23457	Down
AFF1	1.16817	6.98173	5.68595	1.26887e-07	1.59722e-06	7.21986	Up
LINC00326	-1.09848	3.42013	-5.68512	1.27351e-07	1.60196e-06	7.21635	Down
ITGB5	0.617648	8.86493	5.68491	1.2747e-07	1.60236e-06	7.21545	Up
TRIM9	-0.636758	8.6526	-5.68417	1.27889e-07	1.60652e-06	7.2123	Down
HCLS1	0.921328	10.9661	5.6774	1.31784e-07	1.65206e-06	7.18342	Up
ARL9	-0.890467	6.36313	-5.67538	1.32965e-07	1.6646e-06	7.17483	Down
PPFIA3	-0.805218	7.67289	-5.67425	1.33634e-07	1.67069e-06	7.17	Down
SEH1L	-0.723913	9.07643	-5.67281	1.3449e-07	1.68026e-06	7.16385	Down
HSD3B7	0.649473	6.44254	5.67193	1.35012e-07	1.68563e-06	7.16012	Up
NTNG1	-0.999924	8.89887	-5.67069	1.35756e-07	1.69377e-06	7.15483	Down
LYG1	0.689275	6.30611	5.66958	1.36423e-07	1.70094e-06	7.15012	Up
LOC375196	-1.0151	6.81159	-5.66887	1.36853e-07	1.70459e-06	7.14709	Down
SLC16A3	0.850672	9.49501	5.66758	1.3764e-07	1.71263e-06	7.14157	Up
IDH3G	-0.591909	9.2508	-5.6666	1.38238e-07	1.71891e-06	7.13739	Down
TUBBP5	0.800293	8.61136	5.66581	1.3872e-07	1.72373e-06	7.13405	Up
ADCY1	-0.838244	10.4945	-5.66411	1.39767e-07	1.73557e-06	7.12681	Down
ADHFE1	-0.881096	8.91067	-5.66217	1.40971e-07	1.74934e-06	7.11855	Down
CHRM3	-1.11673	7.80384	-5.66175	1.41234e-07	1.75141e-06	7.11676	Down
PRRT1	-1.14941	10.5457	-5.65859	1.43221e-07	1.77486e-06	7.10331	Down
COL4A2	0.585915	9.42843	5.65521	1.45376e-07	1.79672e-06	7.08894	Up
F13A1	1.09063	7.21611	5.65504	1.45484e-07	1.79684e-06	7.08823	Up
FGF12	-1.19397	9.7179	-5.65344	1.46517e-07	1.80839e-06	7.08142	Down
PPME1	-0.68899	7.68545	-5.65197	1.47473e-07	1.81786e-06	7.07516	Down
ATP6AP1	-0.636313	12.4066	-5.65196	1.47482e-07	1.81786e-06	7.0751	Down
TAF3	0.608242	9.40889	5.65171	1.47643e-07	1.81862e-06	7.07405	Up
FAM174B	-0.7438	7.58206	-5.65094	1.48145e-07	1.82358e-06	7.07078	Down
PAMR1	-0.781973	9.38526	-5.64558	1.51698e-07	1.86249e-06	7.04798	Down
SYNGR1	-0.838685	10.3377	-5.64556	1.51711e-07	1.86249e-06	7.04789	Down
RAB40C	-0.684185	8.16052	-5.64515	1.51987e-07	1.86463e-06	7.04615	Down
MAP1A	-0.821794	10.8239	-5.64357	1.53045e-07	1.87511e-06	7.03947	Down
RANBP17	-1.00286	5.60651	-5.63747	1.57224e-07	1.91609e-06	7.01355	Down
OTUD7B	0.777911	8.52799	5.6373	1.57342e-07	1.91626e-06	7.01282	Up
CAMKK1	-1.06959	9.92088	-5.63229	1.60861e-07	1.95523e-06	6.99154	Down
OR7E91P	-0.680768	6.29131	-5.63195	1.611e-07	1.95584e-06	6.99011	Down
TGFBR1	0.703034	5.15091	5.63137	1.61517e-07	1.95931e-06	6.98763	Up
ATP2B2	-0.802234	12.5232	-5.62971	1.62699e-07	1.97105e-06	6.98061	Down
RCC1	0.928567	5.03283	5.62858	1.63512e-07	1.97699e-06	6.97581	Up
DLEC1	1.04759	6.92746	5.62842	1.63633e-07	1.97715e-06	6.9751	Up
GPR158	-1.38585	9.6181	-5.62789	1.64014e-07	1.98046e-06	6.97286	Down
SLCO1A2	1.1048	6.12472	5.62602	1.65373e-07	1.99555e-06	6.96493	Up
PKIB	-0.913344	4.76451	-5.62545	1.65784e-07	1.9992e-06	6.96254	Down
LEFTY1	-0.822768	6.22748	-5.62338	1.67305e-07	2.01163e-06	6.95375	Down
PSG10P	0.77933	6.17319	5.6233	1.67362e-07	2.01163e-06	6.95342	Up
CPLX1	-1.00348	11.3811	-5.62269	1.67815e-07	2.01576e-06	6.95082	Down
CALD1	0.630428	11.0339	5.6214	1.68772e-07	2.02461e-06	6.94535	Up
CAMSAP3	-0.721763	6.76704	-5.61953	1.7017e-07	2.04004e-06	6.93741	Down
MEF2C	-0.968542	10.3677	-5.61735	1.71812e-07	2.05838e-06	6.92817	Down
MYO1E	0.598158	8.11044	5.61613	1.72742e-07	2.06818e-06	6.92298	Up
PGAM4	-0.602091	13.7193	-5.61527	1.73392e-07	2.07461e-06	6.91937	Down
TRUB1	-0.650258	9.27745	-5.6101	1.77387e-07	2.11651e-06	6.89745	Down
FADS3	-0.660415	6.30235	-5.60985	1.77585e-07	2.11651e-06	6.89638	Down
CCNA2	0.787991	4.72628	5.60932	1.77998e-07	2.12005e-06	6.89415	Up
HLF	-0.810728	11.4026	-5.60596	1.80655e-07	2.15031e-06	6.87989	Down
TGIF1	0.718812	7.49655	5.60571	1.80846e-07	2.15119e-06	6.87887	Up
RIMBP3	-0.740411	6.80768	-5.60507	1.81361e-07	2.15493e-06	6.87614	Down
KCNA3	-0.940195	6.68801	-5.60503	1.81395e-07	2.15493e-06	6.87595	Down
HLA-DRB1	0.729276	9.97529	5.60026	1.85236e-07	2.19489e-06	6.8558	Up
TMEM119	0.733926	7.54714	5.60002	1.85432e-07	2.1958e-06	6.85478	Up
FBN3	-0.877386	5.05181	-5.59916	1.86138e-07	2.20259e-06	6.85113	Down
RANBP2	-0.580643	9.33137	-5.59705	1.87877e-07	2.22046e-06	6.84218	Down
RBM47	1.05403	5.11317	5.59621	1.88571e-07	2.22655e-06	6.83863	Up
RTN4R	-0.691223	12.0527	-5.59613	1.88635e-07	2.22655e-06	6.83831	Down
CREG2	-1.31147	10.6044	-5.59437	1.90102e-07	2.24098e-06	6.83086	Down
TBC1D7	-0.821169	7.62776	-5.59294	1.91301e-07	2.25356e-06	6.82481	Down
TNXB	0.587217	10.7807	5.59281	1.91414e-07	2.25356e-06	6.82424	Up
TUBGCP5	-0.698822	6.0313	-5.5921	1.92008e-07	2.2591e-06	6.82126	Down
IFIH1	0.625981	8.29981	5.58812	1.95401e-07	2.29595e-06	6.80441	Up
SCN2A	-0.799871	10.2153	-5.58725	1.96145e-07	2.30041e-06	6.80076	Down
ZNF287	-0.622635	6.05593	-5.58655	1.96749e-07	2.30506e-06	6.7978	Down
SGTB	-0.774759	10.8997	-5.58585	1.97354e-07	2.30754e-06	6.79485	Down
SRD5A1	-1.14322	7.4105	-5.58447	1.98559e-07	2.31837e-06	6.78899	Down
DGKB	-1.08539	7.78859	-5.5839	1.9906e-07	2.31998e-06	6.78657	Down
ARL4C	-0.77308	10.9247	-5.58377	1.99168e-07	2.31998e-06	6.78604	Down
ICOSLG	0.74425	7.94981	5.58376	1.99177e-07	2.31998e-06	6.786	Up
RNF180	0.600762	10.6087	5.58373	1.99202e-07	2.31998e-06	6.78588	Up
NT5E	-0.643416	6.86524	-5.58291	1.99927e-07	2.32695e-06	6.78239	Down
TMEM151A	-0.849043	10.8055	-5.58136	2.01285e-07	2.3398e-06	6.77587	Down
PEX11G	-0.758255	4.89571	-5.57987	2.02612e-07	2.35373e-06	6.76955	Down
EPHA10	-0.667567	7.92737	-5.57667	2.0548e-07	2.38554e-06	6.75604	Down
MYLK4	-0.749191	6.15273	-5.57612	2.05978e-07	2.38981e-06	6.75371	Down
ATP2B1	-0.920336	8.73517	-5.57156	2.10142e-07	2.43505e-06	6.73446	Down
CMPK2	-0.810327	7.99232	-5.5712	2.1047e-07	2.43732e-06	6.73296	Down
XKR4	-0.669056	8.51995	-5.57055	2.11069e-07	2.44271e-06	6.73023	Down
OGDHL	-0.649593	10.8886	-5.56945	2.12095e-07	2.4525e-06	6.72556	Down
SSX2IP	-0.720599	9.24451	-5.56849	2.12986e-07	2.4587e-06	6.72153	Down
S1PR3	0.861567	9.11288	5.56666	2.14704e-07	2.47388e-06	6.7138	Up
ALB	-0.931038	4.36598	-5.56475	2.16516e-07	2.49162e-06	6.70572	Down
DEPDC5	-0.786568	5.72159	-5.56051	2.20574e-07	2.53674e-06	6.68787	Down
IDH2	-0.736039	9.00823	-5.55733	2.23673e-07	2.57077e-06	6.67445	Down
LRRC8B	-0.825732	9.63325	-5.55687	2.24123e-07	2.57166e-06	6.67252	Down
HIF3A	-0.746568	14.4094	-5.55683	2.2417e-07	2.57166e-06	6.67231	Down
RAB13	0.629657	8.31832	5.55641	2.24578e-07	2.57313e-06	6.67057	Up
PAK1	-0.956606	8.5547	-5.55269	2.2827e-07	2.60916e-06	6.65489	Down
CACNG2	-0.722159	6.83248	-5.55267	2.28291e-07	2.60916e-06	6.6548	Down
LY86-AS1	-1.31405	6.54861	-5.55172	2.29237e-07	2.61835e-06	6.65082	Down
BCL11A	-0.871484	12.0222	-5.55137	2.29589e-07	2.62074e-06	6.64935	Down
GPRIN1	-0.682361	9.0107	-5.5509	2.30065e-07	2.62129e-06	6.64735	Down
BSN	-0.830252	11.7918	-5.54758	2.33437e-07	2.65641e-06	6.63336	Down
PARM1	-1.39134	6.48498	-5.54586	2.35205e-07	2.67488e-06	6.62611	Down
LCE1C	-0.71412	13.9429	-5.54529	2.35789e-07	2.67986e-06	6.62372	Down
MPST	0.646706	9.40244	5.54507	2.36023e-07	2.68086e-06	6.62277	Up
HMGCLL1	-1.29066	7.39659	-5.54247	2.38726e-07	2.7096e-06	6.61182	Down
NEDD1	0.593942	9.50764	5.54235	2.38848e-07	2.7096e-06	6.61133	Up
LSM4	-0.587113	8.16655	-5.542	2.39213e-07	2.71206e-06	6.60986	Down
EBNA1BP2	-0.59031	12.5369	-5.54056	2.40724e-07	2.72751e-06	6.60381	Down
ACTR10	-0.694166	6.37169	-5.53918	2.42178e-07	2.73893e-06	6.59802	Down
GPRASP2	-1.19494	10.0164	-5.53863	2.42771e-07	2.74385e-06	6.59567	Down
MAP2	-0.867946	14.0508	-5.53844	2.42974e-07	2.74385e-06	6.59486	Down
LOC100132077	0.898242	5.93042	5.53835	2.43061e-07	2.74385e-06	6.59452	Up
FAAH2	-0.619766	6.51414	-5.53811	2.43322e-07	2.7451e-06	6.59349	Down
AK4	0.59749	11.7433	5.53753	2.43934e-07	2.74809e-06	6.59107	Up
ASB2	-1.04637	8.07193	-5.53744	2.44035e-07	2.74809e-06	6.59067	Down
IGF1R	0.707731	10.6826	5.53645	2.45094e-07	2.75663e-06	6.58651	Up
NMNAT2	-1.5637	8.56113	-5.53566	2.45946e-07	2.76243e-06	6.58317	Down
TXNDC16	-0.666395	6.81138	-5.5355	2.46116e-07	2.76243e-06	6.58251	Down
DGKA	-0.672585	6.08549	-5.53541	2.4621e-07	2.76243e-06	6.58214	Down
CNTNAP1	-0.69874	8.63706	-5.53405	2.47677e-07	2.77214e-06	6.57643	Down
TMEM132E	-0.615847	9.42658	-5.53391	2.4783e-07	2.77214e-06	6.57584	Down
TMOD1	-0.671953	7.00744	-5.53184	2.50087e-07	2.79229e-06	6.56712	Down
NFATC4	0.685964	7.69571	5.52809	2.54226e-07	2.83162e-06	6.55134	Up
STXBP1	-1.02798	11.1676	-5.52512	2.57546e-07	2.86417e-06	6.53887	Down
SNORA77	0.875219	6.74348	5.52467	2.58048e-07	2.86551e-06	6.53699	Up
WEE1	0.681526	5.28786	5.5243	2.58476e-07	2.86852e-06	6.5354	Up
SLC17A6	-1.25931	8.77898	-5.52405	2.5875e-07	2.86983e-06	6.53438	Down
CLSTN3	-0.894957	12.8856	-5.52371	2.59139e-07	2.87241e-06	6.53294	Down
SNAR-D	0.851796	11.6242	5.52315	2.5977e-07	2.87421e-06	6.5306	Up
FGF7	-0.590846	7.69393	-5.5219	2.61195e-07	2.8865e-06	6.52534	Down
PTPRR	-1.41877	6.72194	-5.52138	2.61793e-07	2.89137e-06	6.52314	Down
FAM66E	-0.671499	5.30776	-5.52118	2.62022e-07	2.89216e-06	6.5223	Down
TADA1	-0.693678	7.77514	-5.52091	2.62334e-07	2.89386e-06	6.52116	Down
HMGCS1	-0.763778	8.40873	-5.52051	2.62783e-07	2.89708e-06	6.51951	Down
DDX10	-0.646132	9.29789	-5.51405	2.70314e-07	2.97119e-06	6.49235	Down
TEAD4	0.780094	5.61508	5.51378	2.70631e-07	2.9729e-06	6.49122	Up
TUBB3	-1.03155	12.4515	-5.5133	2.71201e-07	2.9756e-06	6.4892	Down
SLC31A2	0.741434	9.40895	5.51307	2.71464e-07	2.97671e-06	6.48827	Up
PPIAL4A	-0.606519	13.7801	-5.51171	2.73082e-07	2.99149e-06	6.48256	Down
CCDC24	-0.854687	5.13343	-5.51068	2.74315e-07	3.0026e-06	6.47823	Down
CELSR3	-0.624168	7.87657	-5.5089	2.76454e-07	3.02241e-06	6.47076	Down
MAP1LC3A	-0.677766	8.29769	-5.5083	2.77179e-07	3.02854e-06	6.46824	Down
HLA-DPB2	0.68021	6.27552	5.5077	2.77906e-07	3.03467e-06	6.46573	Up
RPL13AP17	-1.10663	12.2652	-5.50519	2.80969e-07	3.06448e-06	6.45519	Down
PCDH8	-1.77288	9.51475	-5.50124	2.85861e-07	3.11599e-06	6.4386	Down
ELK4	0.647715	7.56323	5.50093	2.86245e-07	3.11833e-06	6.43731	Up
CDH19	0.950988	6.54936	5.50022	2.87133e-07	3.12429e-06	6.43433	Up
GABRD	-1.30214	7.20763	-5.49995	2.87469e-07	3.1251e-06	6.43321	Down
C2orf80	-1.09997	9.85299	-5.49944	2.88113e-07	3.12755e-06	6.43106	Down
OPHN1	0.70957	8.1746	5.49877	2.88946e-07	3.13474e-06	6.42828	Up
FNDC9	-0.774465	9.62687	-5.49736	2.90729e-07	3.15223e-06	6.42237	Down
FGF9	-1.36056	8.02385	-5.49679	2.91464e-07	3.15832e-06	6.41994	Down
HTR7	-0.790249	7.2732	-5.49403	2.94991e-07	3.1909e-06	6.40838	Down
SGSM1	-0.785565	5.50957	-5.49264	2.96774e-07	3.20831e-06	6.40259	Down
NDST3	-0.809755	6.16831	-5.49229	2.97238e-07	3.21049e-06	6.40109	Down
GNG11	0.661503	11.0045	5.48997	3.0025e-07	3.23826e-06	6.3914	Up
PIP4K2A	0.588491	11.6618	5.48944	3.00945e-07	3.24385e-06	6.38918	Up
LRRTM1	-0.824016	7.64543	-5.48554	3.0611e-07	3.28987e-06	6.37282	Down
VSNL1	-1.55501	13.8562	-5.48487	3.07006e-07	3.29483e-06	6.37001	Down
NYNRIN	0.608547	6.98676	5.48481	3.07078e-07	3.29483e-06	6.36979	Up
RNF175	-1.09402	8.34563	-5.48479	3.07109e-07	3.29483e-06	6.36969	Down
DNAJA1P5	0.624955	11.0345	5.48102	3.12185e-07	3.34733e-06	6.35394	Up
NUDT9P1	-0.636671	6.79129	-5.48056	3.12819e-07	3.35218e-06	6.35199	Down
TMEM132D	-0.982322	4.85446	-5.48022	3.13285e-07	3.35522e-06	6.35056	Down
CTXN3	-1.96252	7.25656	-5.4799	3.13723e-07	3.35795e-06	6.34921	Down
ADCY2	-1.16282	6.54985	-5.47776	3.16653e-07	3.3834e-06	6.34028	Down
PLEKHA4	0.798575	9.14431	5.47609	3.18971e-07	3.4042e-06	6.33327	Up
DLGAP1	-0.889377	6.58616	-5.47538	3.19958e-07	3.41083e-06	6.3303	Down
DLG3	-0.637488	10.6425	-5.47527	3.20098e-07	3.41083e-06	6.32988	Down
FLT1	1.01354	8.48059	5.47524	3.20148e-07	3.41083e-06	6.32973	Up
TADA2B	-0.664557	6.15068	-5.4743	3.21453e-07	3.42086e-06	6.32582	Down
SLC7A2	0.917282	10.1695	5.46988	3.27703e-07	3.48123e-06	6.30732	Up
PRC1	-0.879644	7.48039	-5.4692	3.28677e-07	3.48956e-06	6.30447	Down
NETO1	-0.583924	9.35927	-5.46144	3.39959e-07	3.59283e-06	6.27204	Down
EGR1	-0.843971	9.85798	-5.46105	3.40524e-07	3.59664e-06	6.27044	Down
ATF3	0.697749	8.60283	5.45781	3.45358e-07	3.64182e-06	6.2569	Up
BCL6B	0.940042	6.25236	5.45735	3.46053e-07	3.64665e-06	6.25497	Up
CDH10	-0.66391	9.56607	-5.45652	3.47298e-07	3.65559e-06	6.25152	Down
RBM6	0.915219	8.56694	5.45586	3.48296e-07	3.66399e-06	6.24876	Up
SYT3	-0.699219	9.6793	-5.45379	3.51448e-07	3.69503e-06	6.24011	Down
ASTE1	-0.831082	5.6161	-5.45356	3.51794e-07	3.69655e-06	6.23916	Down
MAEL	-1.06037	5.08879	-5.4508	3.56043e-07	3.73479e-06	6.22763	Down
CBLN2	-1.01435	9.68163	-5.44868	3.59332e-07	3.76714e-06	6.21879	Down
SCN5A	-0.84843	4.16446	-5.44816	3.6015e-07	3.77357e-06	6.21661	Down
PCSK1N	-0.736581	13.1585	-5.44559	3.64192e-07	3.80696e-06	6.20588	Down
ARC	-0.58405	7.49829	-5.44058	3.72195e-07	3.87665e-06	6.185	Down
ZNF214	-0.927193	4.68153	-5.43777	3.76759e-07	3.91979e-06	6.1733	Down
RALGDS	0.610077	11.2311	5.43465	3.81883e-07	3.96735e-06	6.16032	Up
IFITM2	0.6897	12.289	5.43363	3.83578e-07	3.98271e-06	6.15607	Up
LOC646999	-0.755155	4.90373	-5.43162	3.86935e-07	4.01446e-06	6.14769	Down
SYN1	-0.936442	8.95777	-5.43141	3.87291e-07	4.01446e-06	6.14681	Down
GABBR2	-0.836045	13.3248	-5.42417	3.99634e-07	4.12453e-06	6.11668	Down
MTMR7	-0.667074	7.99065	-5.42392	4.0007e-07	4.12453e-06	6.11563	Down
RNF216	0.582991	9.57077	5.42313	4.0144e-07	4.13315e-06	6.11235	Up
GOT1	-0.891064	10.0046	-5.4211	4.04984e-07	4.16497e-06	6.1039	Down
SELL	0.749429	5.66259	5.41951	4.07778e-07	4.18901e-06	6.0973	Up
CSAG1	0.670363	6.38853	5.41916	4.08407e-07	4.19313e-06	6.09582	Up
ABCA5	-0.634068	8.61066	-5.41696	4.12312e-07	4.22378e-06	6.08668	Down
CHI3L1	1.01751	9.80949	5.41453	4.16671e-07	4.25658e-06	6.07658	Up
CHRM2	-1.23065	6.51788	-5.41343	4.18658e-07	4.2745e-06	6.07201	Down
RBFOX3	-0.654878	13.6144	-5.4115	4.22179e-07	4.30567e-06	6.06397	Down
PKN3	0.766627	8.6281	5.41057	4.23878e-07	4.32059e-06	6.06011	Up
PARVG	0.918905	5.24643	5.40633	4.31721e-07	4.39323e-06	6.0425	Up
ASF1A	-0.599028	5.03318	-5.40567	4.32951e-07	4.40238e-06	6.03977	Down
VDAC1	-0.72192	11.6351	-5.4056	4.331e-07	4.40238e-06	6.03944	Down
LNX1	-0.889642	8.42621	-5.40116	4.41478e-07	4.47517e-06	6.02104	Down
XK	-1.09673	9.43879	-5.40021	4.433e-07	4.48918e-06	6.01708	Down
CKMT1A	-0.98309	11.9988	-5.3998	4.4409e-07	4.48996e-06	6.01538	Down
SCN9A	-0.940754	8.67251	-5.39976	4.44159e-07	4.48996e-06	6.01523	Down
CACNA1B	-0.958919	10.1022	-5.39929	4.4507e-07	4.4967e-06	6.01326	Down
DACH2	-1.4299	7.74846	-5.39731	4.48889e-07	4.53279e-06	6.00505	Down
MRTO4	-0.61001	9.89553	-5.39688	4.49722e-07	4.53622e-06	6.00327	Down
SNORA73A	1.05965	7.5618	5.39568	4.52073e-07	4.55493e-06	5.99827	Up
SWAP70	0.723464	8.83151	5.39544	4.52532e-07	4.55706e-06	5.99729	Up
CROT	-0.754041	4.73353	-5.39523	4.52941e-07	4.55868e-06	5.99643	Down
GUCA1B	-1.84775	8.29089	-5.39497	4.53464e-07	4.56145e-06	5.99532	Down
AMN1	-0.684383	7.26924	-5.39338	4.56591e-07	4.59038e-06	5.98872	Down
RGL3	0.702279	5.51962	5.3906	4.621e-07	4.63563e-06	5.9772	Up
CAMKV	-1.08592	9.74341	-5.3903	4.62706e-07	4.63664e-06	5.97594	Down
ABCA10	-0.762586	5.34846	-5.38901	4.65281e-07	4.65483e-06	5.97061	Down
MAFIP	0.610262	9.60552	5.38607	4.7124e-07	4.70676e-06	5.9584	Up
GDAP1L1	-0.654854	9.28228	-5.38505	4.73308e-07	4.72229e-06	5.95419	Down
KLC1	-0.73627	10.5894	-5.3841	4.75255e-07	4.73657e-06	5.95025	Down
ZNF365	-1.17476	10.5086	-5.38309	4.77334e-07	4.7514e-06	5.94606	Down
MAPK8IP2	-0.695502	10.6996	-5.3829	4.77715e-07	4.7514e-06	5.94529	Down
ZBTB24	-0.648971	7.36077	-5.38287	4.77777e-07	4.7514e-06	5.94517	Down
GDF11	0.687782	8.1725	5.38123	4.81188e-07	4.78014e-06	5.93834	Up
CHRFAM7A	-1.24248	6.78454	-5.37842	4.87047e-07	4.83312e-06	5.92672	Down
RARRES1	-0.947843	4.65039	-5.37712	4.89791e-07	4.85773e-06	5.92132	Down
CYB5RL	-1.1176	4.7046	-5.37677	4.90531e-07	4.85983e-06	5.91987	Down
PSMD10	0.706074	12.4951	5.37455	4.95239e-07	4.90383e-06	5.9107	Up
LY6H	-0.928359	9.54281	-5.37178	5.01193e-07	4.95477e-06	5.89923	Down
GCLM	0.602594	13.0545	5.37085	5.03217e-07	4.97211e-06	5.89536	Up
REEP3	0.651275	6.1107	5.36874	5.07808e-07	5.00939e-06	5.88664	Up
DLX6	-1.32881	6.08101	-5.36719	5.11218e-07	5.03222e-06	5.88022	Down
MAP3K4	0.594027	10.6988	5.36192	5.22948e-07	5.13943e-06	5.85844	Up
ITGA6	0.638546	8.52689	5.36152	5.23859e-07	5.14564e-06	5.85677	Up
SLC9A6	-0.792055	11.6854	-5.35905	5.29454e-07	5.19226e-06	5.84657	Down
NKD2	-0.609932	8.06967	-5.35868	5.30318e-07	5.19796e-06	5.845	Down
GALNTL6	-0.828291	4.65348	-5.35606	5.36331e-07	5.2485e-06	5.83418	Down
HLA-DRB5	1.18319	8.45709	5.35575	5.37032e-07	5.25256e-06	5.83293	Up
CCDC96	-0.890842	9.47716	-5.3542	5.40647e-07	5.27949e-06	5.82649	Down
FAM3C	-0.776398	10.5316	-5.35214	5.4545e-07	5.3151e-06	5.818	Down
SNORD115-32	0.813718	9.70543	5.35102	5.48076e-07	5.33566e-06	5.81339	Up
FBXW9	-0.919463	5.49133	-5.351	5.48141e-07	5.33566e-06	5.81327	Down
MT1B	0.645987	12.896	5.34734	5.56825e-07	5.40965e-06	5.79819	Up
CPB1	-0.909134	3.38757	-5.34731	5.56919e-07	5.40965e-06	5.79802	Down
UPF2	0.616172	11.3954	5.34713	5.57336e-07	5.41084e-06	5.79731	Up
LCP1	0.848962	8.60695	5.34458	5.63483e-07	5.45898e-06	5.78678	Up
VLDLR	-0.59294	7.09862	-5.3443	5.64154e-07	5.46261e-06	5.78564	Down
HDC	-0.8675	4.84027	-5.34361	5.65839e-07	5.47027e-06	5.78277	Down
EMCN	0.610756	8.278	5.34338	5.66409e-07	5.47291e-06	5.78181	Up
SNORD114-7	-0.824082	4.46899	-5.34128	5.71534e-07	5.51083e-06	5.77316	Down
NEURL2	-0.602562	5.55887	-5.33959	5.75714e-07	5.54241e-06	5.76617	Down
RHCE	-0.923016	4.74782	-5.3386	5.78174e-07	5.56318e-06	5.76208	Down
PMAIP1	0.841525	6.28724	5.33814	5.79311e-07	5.57121e-06	5.76019	Up
ALDH1A3	-0.748231	6.69832	-5.33753	5.80818e-07	5.58278e-06	5.7577	Down
SYN2	-1.06927	13.8492	-5.33341	5.91215e-07	5.66494e-06	5.74067	Down
RUNDC3A	-0.723871	10.2237	-5.32796	6.05209e-07	5.78695e-06	5.71822	Down
SYBU	-0.810558	9.0216	-5.32694	6.07856e-07	5.80623e-06	5.71403	Down
RBM11	-0.940608	6.86168	-5.32334	6.17335e-07	5.88149e-06	5.69918	Down
ARHGAP44	-0.722683	10.878	-5.3231	6.17968e-07	5.88152e-06	5.6982	Down
SULT4A1	-1.14674	13.7019	-5.3231	6.17978e-07	5.88152e-06	5.69818	Down
HPRT1	-1.18961	11.116	-5.32174	6.21598e-07	5.90985e-06	5.69258	Down
COL24A1	-0.881314	6.55758	-5.32124	6.22923e-07	5.91938e-06	5.69054	Down
STMN3	-0.683294	9.85331	-5.32106	6.23405e-07	5.92089e-06	5.68979	Down
NFIA	0.633257	11.2331	5.31703	6.34283e-07	6.01488e-06	5.67319	Up
GNG12	0.630497	9.07554	5.31325	6.44651e-07	6.1069e-06	5.65764	Up
RIMS1	-0.671842	11.026	-5.313	6.45329e-07	6.11018e-06	5.65663	Down
DUSP16	0.591931	4.79196	5.31248	6.46781e-07	6.11762e-06	5.65447	Up
CLEC2L	-0.982074	5.265	-5.31229	6.47306e-07	6.11944e-06	5.65369	Down
COL4A4	0.702918	7.40373	5.30945	6.55219e-07	6.18153e-06	5.64203	Up
KIAA1755	0.61799	5.90843	5.30912	6.56162e-07	6.18725e-06	5.64065	Up
HSD17B7	0.631187	6.61761	5.30843	6.58113e-07	6.20246e-06	5.63781	Up
TRIM36	-1.19954	8.11371	-5.30632	6.64087e-07	6.24915e-06	5.62914	Down
LRRC1	0.662742	7.5862	5.30498	6.67893e-07	6.27853e-06	5.62365	Up
ACTA1	-0.964508	6.48218	-5.303	6.73587e-07	6.32233e-06	5.61551	Down
LY86	0.66721	9.09934	5.30109	6.79123e-07	6.36457e-06	5.60766	Up
PLBD1	0.625774	7.0939	5.30071	6.80224e-07	6.3684e-06	5.6061	Up
DOCK5	0.928585	6.03104	5.30002	6.82244e-07	6.38405e-06	5.60326	Up
SASH3	0.7578	5.85312	5.29852	6.86652e-07	6.41545e-06	5.59708	Up
ADPRHL1	-0.709308	5.34858	-5.29812	6.8782e-07	6.41989e-06	5.59545	Down
CDT1	-0.722315	5.90425	-5.29678	6.91794e-07	6.45043e-06	5.58992	Down
NXPH1	-0.939803	7.54711	-5.29468	6.98043e-07	6.49573e-06	5.58129	Down
FCGR2A	0.89524	7.74085	5.29011	7.11829e-07	6.6004e-06	5.56253	Up
AGBL4	-0.876954	8.70864	-5.28912	7.1484e-07	6.62497e-06	5.55848	Down
BAZ1A	0.654359	6.17256	5.28703	7.21266e-07	6.67899e-06	5.5499	Up
TNFSF14	1.12056	2.80409	5.28663	7.22481e-07	6.68568e-06	5.54828	Up
NFE2	0.97154	5.433	5.28512	7.27178e-07	6.71899e-06	5.54207	Up
SNORD10	0.644862	7.96238	5.2838	7.31295e-07	6.74348e-06	5.53665	Up
SS18L1	-0.606635	6.88879	-5.28355	7.32089e-07	6.7474e-06	5.53561	Down
SNORD115-7	0.780693	9.16421	5.28253	7.35278e-07	6.77341e-06	5.53144	Up
TNFRSF1A	0.615242	8.87209	5.28087	7.40508e-07	6.81134e-06	5.52464	Up
LOC100289580	-1.36046	9.32574	-5.2796	7.44531e-07	6.8415e-06	5.51945	Down
TRPC4AP	-0.609342	6.8094	-5.2774	7.51584e-07	6.89753e-06	5.5104	Down
GNG2	-1.20218	8.6796	-5.27723	7.5213e-07	6.89753e-06	5.50971	Down
UGT8	0.920804	8.39619	5.27654	7.54354e-07	6.91246e-06	5.50687	Up
PIP5KL1	-0.794365	6.27632	-5.27628	7.55195e-07	6.91246e-06	5.50581	Down
DRP2	-0.739825	12.6759	-5.27625	7.55263e-07	6.91246e-06	5.50572	Down
PPP2CA	-0.621567	9.73722	-5.27443	7.61162e-07	6.95606e-06	5.49826	Down
CHN1	-1.15807	12.6504	-5.27263	7.67056e-07	7.00577e-06	5.49086	Down
DRGX	-1.22133	5.46059	-5.27118	7.71829e-07	7.03439e-06	5.48491	Down
PCDH11Y	-1.11924	6.85464	-5.27112	7.7203e-07	7.03439e-06	5.48466	Down
POMZP3	1.02486	8.73596	5.26966	7.76844e-07	7.07475e-06	5.4787	Up
PODXL2	-0.748466	7.28054	-5.26774	7.83253e-07	7.119e-06	5.47082	Down
LOC441052	-1.27929	5.33983	-5.26627	7.88184e-07	7.15826e-06	5.4648	Down
ARRDC2	0.782567	8.36677	5.26619	7.8843e-07	7.15826e-06	5.4645	Up
MCM7	0.673844	10.4147	5.2661	7.88741e-07	7.15826e-06	5.46412	Up
HPDL	-0.772785	6.08014	-5.26421	7.95127e-07	7.20555e-06	5.45639	Down
RWDD2B	-0.893567	6.84778	-5.26253	8.00846e-07	7.25295e-06	5.44951	Down
SNORD115-23	0.702676	9.09216	5.2611	8.05751e-07	7.29104e-06	5.44366	Up
FPR3	0.822523	5.69512	5.2606	8.07486e-07	7.29674e-06	5.4416	Up
ZBED6	1.21352	8.36553	5.26021	8.08812e-07	7.30435e-06	5.44002	Up
GPRASP1	-0.979534	11.4519	-5.25953	8.11165e-07	7.31841e-06	5.43724	Down
GOLIM4	0.71604	10.1666	5.25538	8.25648e-07	7.43447e-06	5.42026	Up
NRXN3	-1.10918	7.46423	-5.25078	8.42014e-07	7.57441e-06	5.40144	Down
PXDNL	-0.821337	3.86669	-5.25047	8.43113e-07	7.5806e-06	5.40019	Down
MB21D2	-0.839643	6.35365	-5.2501	8.44469e-07	7.58908e-06	5.39865	Down
LOC100507006	0.943603	8.46951	5.2489	8.48795e-07	7.62422e-06	5.39375	Up
ATOH8	0.940975	6.45559	5.24822	8.51251e-07	7.63882e-06	5.39098	Up
CDH13	-1.37757	9.48349	-5.24741	8.542e-07	7.65406e-06	5.38766	Down
ZIC3	0.73838	5.64168	5.24708	8.55392e-07	7.65728e-06	5.38633	Up
ATP6V1C1	-0.594312	12.151	-5.24555	8.61e-07	7.70373e-06	5.38006	Down
MLLT11	-1.2237	12.3662	-5.24452	8.64783e-07	7.73381e-06	5.37586	Down
TIGD3	-0.682989	5.61215	-5.24003	8.81491e-07	7.86876e-06	5.35751	Down
ZBTB1	0.748956	7.73137	5.24	8.81586e-07	7.86876e-06	5.35741	Up
OLFM3	-1.42218	7.11676	-5.23886	8.85883e-07	7.90328e-06	5.35274	Down
SNX10	-0.893971	9.61343	-5.23641	8.95169e-07	7.97452e-06	5.34275	Down
FRMPD4	-1.09041	9.30145	-5.23448	9.02534e-07	8.03622e-06	5.33489	Down
SMYD3	-0.705313	8.83423	-5.23269	9.09438e-07	8.08228e-06	5.32758	Down
ALKBH1	0.808644	8.14967	5.23269	9.09466e-07	8.08228e-06	5.32755	Up
SOCS3	1.62435	6.71084	5.2318	9.1291e-07	8.10897e-06	5.32393	Up
CARD10	0.592811	8.23419	5.22967	9.21204e-07	8.17243e-06	5.31526	Up
PIGB	-0.623225	6.24733	-5.22951	9.21828e-07	8.17243e-06	5.31461	Down
ADAM11	-0.716571	7.89528	-5.22951	9.21833e-07	8.17243e-06	5.31461	Down
TMEM163	-0.920354	6.29309	-5.2289	9.24216e-07	8.18961e-06	5.31213	Down
TANC2	-0.723867	9.61737	-5.22705	9.31546e-07	8.2466e-06	5.30456	Down
STEAP2	-1.00785	9.5508	-5.22638	9.34204e-07	8.26615e-06	5.30183	Down
SH3BGRL2	-0.5816	8.17101	-5.22529	9.38517e-07	8.30032e-06	5.29741	Down
PRKCG	-0.709007	5.21161	-5.22446	9.41853e-07	8.32182e-06	5.29401	Down
R3HDM1	-0.973273	9.0715	-5.22353	9.45595e-07	8.35086e-06	5.29021	Down
SLC9A1	-0.733075	6.02425	-5.22244	9.49976e-07	8.37449e-06	5.28578	Down
REST	0.781069	5.80969	5.22036	9.58416e-07	8.43892e-06	5.2773	Up
CAMK2D	-0.635538	8.36552	-5.2197	9.61081e-07	8.45512e-06	5.27463	Down
ELAVL4	-1.4415	9.33246	-5.21778	9.68968e-07	8.51635e-06	5.2668	Down
SHISA9	-1.02596	8.35016	-5.21763	9.69583e-07	8.51768e-06	5.26619	Down
VSTM2A	-1.20052	10.8955	-5.21695	9.7238e-07	8.53818e-06	5.26343	Down
GABRB3	-0.9887	10.9448	-5.21642	9.74585e-07	8.551e-06	5.26126	Down
LHFPL4	-0.70496	11.8751	-5.21608	9.75997e-07	8.55767e-06	5.25987	Down
NAIP	0.768868	9.19463	5.2092	1.00493e-06	8.79038e-06	5.23187	Up
OXCT1	-0.725982	9.92935	-5.20909	1.00542e-06	8.79046e-06	5.23141	Down
NIF3L1	-0.719568	9.27681	-5.20686	1.01497e-06	8.86978e-06	5.22234	Down
PTF1A	-0.73239	4.39121	-5.20669	1.01569e-06	8.87184e-06	5.22166	Down
GDA	-1.44833	10.0322	-5.20224	1.03508e-06	9.03214e-06	5.20354	Down
ELF4	0.700024	7.11129	5.20197	1.03624e-06	9.03419e-06	5.20246	Up
KIT	-0.991567	8.17012	-5.20169	1.03747e-06	9.04062e-06	5.20132	Down
LOC158434	1.00192	4.93134	5.19815	1.05316e-06	9.16167e-06	5.18694	Up
SECTM1	0.897078	6.82239	5.19811	1.05336e-06	9.16167e-06	5.18676	Up
USP14	-0.638484	5.29333	-5.19685	1.05902e-06	9.20221e-06	5.18162	Down
TMEM151B	-0.709189	13.2387	-5.19564	1.06445e-06	9.24061e-06	5.17673	Down
GABARAPL1	-0.739659	13.2514	-5.19401	1.07184e-06	9.28655e-06	5.17009	Down
TRIM37	-1.01081	9.38934	-5.19391	1.07226e-06	9.28655e-06	5.16971	Down
SRSF12	-0.757441	7.47034	-5.19283	1.07718e-06	9.32474e-06	5.16533	Down
PDP1	-0.8888	12.0506	-5.19144	1.08358e-06	9.37372e-06	5.15965	Down
SUSD1	-0.792104	7.35296	-5.19115	1.08488e-06	9.37372e-06	5.1585	Down
PIP5K1B	-1.06604	7.67992	-5.18939	1.09304e-06	9.43534e-06	5.15132	Down
CD200	-1.45156	8.17418	-5.18891	1.09524e-06	9.44993e-06	5.14939	Down
RELL2	-0.82583	10.5953	-5.18754	1.10164e-06	9.49339e-06	5.14381	Down
TCF12	0.598128	8.17918	5.18657	1.10618e-06	9.52081e-06	5.13987	Up
GGT7	-0.750183	6.69454	-5.18644	1.10675e-06	9.52081e-06	5.13938	Down
TM4SF1	0.866517	10.4205	5.18221	1.12677e-06	9.66754e-06	5.12219	Up
LOC728392	-0.638082	14.4521	-5.18058	1.13458e-06	9.72089e-06	5.11558	Down
ATP6V1G2	-0.924786	12.5909	-5.17756	1.14915e-06	9.82282e-06	5.10335	Down
TUBB2A	-1.05329	14.7969	-5.17523	1.16055e-06	9.90641e-06	5.0939	Down
INSM1	-1.10361	5.34493	-5.17395	1.16685e-06	9.93715e-06	5.08871	Down
TLR4	0.606181	8.37421	5.17367	1.16824e-06	9.94438e-06	5.08756	Up
SDR16C5	-1.07468	4.99131	-5.17217	1.17566e-06	9.99826e-06	5.0815	Down
SNORD115-2	0.764518	10.4681	5.17135	1.17978e-06	1.00241e-05	5.07814	Up
RAB27A	0.598621	4.72279	5.17025	1.18527e-06	1.00635e-05	5.0737	Up
SNORA11C	0.896143	6.54754	5.16845	1.1943e-06	1.0133e-05	5.06643	Up
ATP2B3	-0.947269	6.48632	-5.16609	1.20628e-06	1.02161e-05	5.05687	Down
SLC4A8	-0.887749	8.10626	-5.16564	1.2086e-06	1.02311e-05	5.05502	Down
C20orf203	-0.770434	3.44113	-5.16441	1.21492e-06	1.02783e-05	5.05003	Down
STARD13	0.589221	9.11369	5.16272	1.22361e-06	1.03438e-05	5.0432	Up
MAPK12	-0.630437	5.18995	-5.16077	1.23371e-06	1.04149e-05	5.03532	Down
QDPR	0.813423	12.0803	5.15589	1.25942e-06	1.06173e-05	5.01556	Up
ITGA1	0.788264	6.08032	5.15523	1.26295e-06	1.06421e-05	5.01288	Up
STAR	-0.993361	8.8565	-5.15496	1.26438e-06	1.06493e-05	5.0118	Down
MYH7	-0.78463	6.77796	-5.15438	1.26749e-06	1.06657e-05	5.00945	Down
SNORA28	1.11179	9.94138	5.15328	1.27338e-06	1.07055e-05	5.00501	Up
OTOF	-0.738312	11.4958	-5.15258	1.27716e-06	1.07312e-05	5.00217	Down
ROPN1	-0.943697	3.97821	-5.15165	1.28219e-06	1.07599e-05	4.9984	Down
NDFIP2	-0.800696	10.2177	-5.14986	1.29189e-06	1.08313e-05	4.99118	Down
WNT6	0.774269	6.2857	5.14729	1.30596e-06	1.09294e-05	4.9808	Up
EPHA3	-0.805006	5.27912	-5.14647	1.31053e-06	1.09613e-05	4.97746	Down
ZFHX3	0.6416	7.81452	5.14628	1.31157e-06	1.09613e-05	4.9767	Up
FAT2	1.38327	6.70142	5.14413	1.32348e-06	1.10553e-05	4.96804	Up
DLX5	-1.23296	6.55321	-5.14393	1.3246e-06	1.10553e-05	4.96723	Down
HERC2P9	0.582671	7.31932	5.14393	1.32461e-06	1.10553e-05	4.96722	Up
RWDD2A	-0.633604	8.1517	-5.14233	1.33362e-06	1.11153e-05	4.96073	Down
PNCK	-1.15657	6.44171	-5.13976	1.34811e-06	1.12259e-05	4.95038	Down
QKI	0.853884	11.1073	5.13926	1.35095e-06	1.12401e-05	4.94836	Up
GLS2	-1.12486	7.52437	-5.13925	1.35104e-06	1.12401e-05	4.9483	Down
C1QA	0.947531	7.93363	5.13876	1.35379e-06	1.12483e-05	4.94635	Up
CA5BP1	1.3738	7.41403	5.13639	1.36741e-06	1.13455e-05	4.93676	Up
MOB1A	0.606116	7.37527	5.13613	1.36893e-06	1.13479e-05	4.9357	Up
LOC100129617	0.628127	5.41357	5.13565	1.37165e-06	1.13653e-05	4.9338	Up
GPRIN2	-1.03995	3.6657	-5.13528	1.37381e-06	1.13781e-05	4.93229	Down
MBLAC1	-0.738133	6.87694	-5.13329	1.38536e-06	1.14582e-05	4.92427	Down
TAGLN3	-1.49865	9.84176	-5.13291	1.38761e-06	1.14717e-05	4.92272	Down
PIM1	0.669027	8.56007	5.13105	1.39851e-06	1.15566e-05	4.91522	Up
PRAMEF5	-0.93579	7.91436	-5.13023	1.40334e-06	1.15913e-05	4.91192	Down
CACNA2D3	-0.779955	7.18875	-5.12834	1.41457e-06	1.16735e-05	4.90429	Down
BBS1	-0.58255	7.86123	-5.1281	1.41601e-06	1.16802e-05	4.90331	Down
PCDHB10	-0.668987	7.34943	-5.1275	1.41957e-06	1.16886e-05	4.90091	Down
CRYGN	-0.827865	3.95847	-5.12483	1.43564e-06	1.18103e-05	4.89013	Down
INA	-1.11526	10.8963	-5.12124	1.4575e-06	1.19636e-05	4.87566	Down
AASDHPPT	-0.753911	10.3831	-5.12008	1.46465e-06	1.20113e-05	4.87097	Down
SNORD115-3	0.836913	10.209	5.11847	1.47458e-06	1.2082e-05	4.8645	Up
CALB1	-1.74772	7.48762	-5.11777	1.47894e-06	1.21069e-05	4.86167	Down
KCNS2	-0.959891	6.53531	-5.11634	1.48783e-06	1.2158e-05	4.85593	Down
TRIM67	-0.717958	5.7575	-5.11513	1.49547e-06	1.22041e-05	4.85103	Down
EEF1A2	-0.805455	12.9413	-5.11244	1.51247e-06	1.23374e-05	4.84021	Down
DRD2	-0.644979	7.23159	-5.11147	1.51863e-06	1.23766e-05	4.83632	Down
SH2D6	0.620876	6.38184	5.11137	1.5193e-06	1.23767e-05	4.83589	Up
MPPED1	-0.69576	9.95986	-5.10945	1.53157e-06	1.24601e-05	4.82819	Down
DCAF4	-0.586519	7.86903	-5.10833	1.5388e-06	1.25022e-05	4.82368	Down
IQGAP1	0.676692	10.7617	5.10454	1.56352e-06	1.26688e-05	4.80842	Up
SLC22A6	-1.03219	3.77445	-5.10445	1.56412e-06	1.26688e-05	4.80806	Down
CD8A	-0.663216	6.66649	-5.10293	1.57412e-06	1.27441e-05	4.80196	Down
CAP2	-1.17225	7.87363	-5.10276	1.57523e-06	1.27475e-05	4.80128	Down
HDAC9	-0.748091	5.86821	-5.10132	1.58482e-06	1.28139e-05	4.79547	Down
PGM2L1	-0.954186	11.4487	-5.10046	1.59053e-06	1.28487e-05	4.79203	Down
MAP7D2	-1.32333	9.10278	-5.09889	1.60108e-06	1.29169e-05	4.7857	Down
FGR	0.769456	10.5749	5.09513	1.62655e-06	1.30879e-05	4.77059	Up
OR7G2	-0.875492	5.38254	-5.09029	1.65987e-06	1.3321e-05	4.75118	Down
IGLL5	1.1957	3.86862	5.09015	1.66088e-06	1.33233e-05	4.75059	Up
DYNC1I1	-1.4348	7.93925	-5.08863	1.6715e-06	1.33968e-05	4.74449	Down
RET	-1.48613	9.3073	-5.08848	1.67251e-06	1.3399e-05	4.74391	Down
PRKAA2	-0.645285	7.19189	-5.08733	1.68065e-06	1.34411e-05	4.73926	Down
MS4A4A	0.978716	6.96561	5.08678	1.68451e-06	1.34599e-05	4.73707	Up
ZNF446	-0.623521	11.4897	-5.08462	1.69985e-06	1.35648e-05	4.72839	Down
DBNDD1	-0.594113	7.00697	-5.08342	1.70841e-06	1.36273e-05	4.72358	Down
ARPC1B	0.601521	7.51844	5.08085	1.72691e-06	1.37588e-05	4.71327	Up
DNAJC3	0.59437	9.63937	5.08082	1.72715e-06	1.37588e-05	4.71314	Up
GPI	-0.608951	13.738	-5.08036	1.73049e-06	1.37734e-05	4.71129	Down
PALLD	0.779879	10.5988	5.07957	1.73623e-06	1.38131e-05	4.70813	Up
HSD17B8	-0.725617	7.21609	-5.07844	1.74442e-06	1.38723e-05	4.70362	Down
ARHGAP20	-0.942897	8.02636	-5.07782	1.74894e-06	1.39023e-05	4.70114	Down
USP2	0.759079	5.85536	5.07761	1.75049e-06	1.39086e-05	4.70029	Up
TMEM130	-0.95197	13.304	-5.07662	1.75779e-06	1.39557e-05	4.69631	Down
LOC100131943	0.683742	5.55083	5.07658	1.75808e-06	1.39557e-05	4.69615	Up
SNORD115-1	0.744197	10.9704	5.07479	1.77133e-06	1.40256e-05	4.68897	Up
PPARGC1A	-0.639703	8.23011	-5.07439	1.77428e-06	1.40369e-05	4.68737	Down
ADRA1D	-1.13673	4.74995	-5.072	1.79216e-06	1.41661e-05	4.67778	Down
RAB27B	-1.59377	7.2929	-5.07136	1.7969e-06	1.41976e-05	4.67525	Down
ISLR	-0.870074	10.744	-5.07022	1.80554e-06	1.42596e-05	4.67066	Down
AK8	-0.6012	5.73327	-5.06988	1.80809e-06	1.42736e-05	4.66931	Down
ENPP5	-1.04298	7.71915	-5.06884	1.81597e-06	1.43236e-05	4.66514	Down
SAMSN1	0.918107	5.14315	5.06871	1.81695e-06	1.43251e-05	4.66463	Up
STMN2	-1.41773	14.3174	-5.06744	1.82665e-06	1.43893e-05	4.65953	Down
PKN2	0.764086	8.8546	5.06718	1.82866e-06	1.43989e-05	4.65848	Up
PNLDC1	-0.876009	4.77057	-5.06638	1.83475e-06	1.44283e-05	4.6553	Down
ALOX5	0.663993	8.51132	5.06539	1.84237e-06	1.44821e-05	4.65133	Up
SPINK8	0.913626	6.89061	5.06521	1.84377e-06	1.44869e-05	4.65061	Up
AIM2	0.701724	5.34397	5.06343	1.85756e-06	1.45703e-05	4.64348	Up
LOC100134868	0.664786	10.9063	5.06304	1.86061e-06	1.4588e-05	4.6419	Up
ACOXL	-0.721884	5.05611	-5.06224	1.86683e-06	1.46305e-05	4.63871	Down
SLC38A1	-0.665527	10.5532	-5.06162	1.87165e-06	1.46621e-05	4.63624	Down
LOC285889	-0.611294	4.32466	-5.06091	1.87722e-06	1.46995e-05	4.6334	Down
RTN3	-0.817675	11.4085	-5.05879	1.89393e-06	1.48114e-05	4.62492	Down
ZNF833P	-0.634996	5.68556	-5.05841	1.89697e-06	1.48213e-05	4.62339	Down
ARHGAP32	-0.756944	9.25948	-5.05836	1.89735e-06	1.48213e-05	4.62319	Down
CEP41	-1.23527	7.94099	-5.05833	1.89763e-06	1.48213e-05	4.62305	Down
ISYNA1	0.614228	8.2041	5.05699	1.90826e-06	1.48917e-05	4.61771	Up
INHBB	0.658983	8.73797	5.05685	1.90936e-06	1.4894e-05	4.61716	Up
ATRNL1	-0.62486	9.16154	-5.0564	1.91293e-06	1.49155e-05	4.61536	Down
NOS3	0.685955	9.40781	5.05624	1.91425e-06	1.49189e-05	4.61471	Up
TP53I11	-0.641921	6.7874	-5.05428	1.93001e-06	1.50232e-05	4.60686	Down
TET2	0.733862	7.00678	5.05225	1.94646e-06	1.51256e-05	4.59874	Up
CADPS	-1.35085	9.67721	-5.04966	1.96763e-06	1.52836e-05	4.58839	Down
UNC5A	-0.852063	7.94243	-5.04675	1.99171e-06	1.54511e-05	4.57675	Down
KCTD1	-0.624664	11.8442	-5.04643	1.99437e-06	1.54587e-05	4.57547	Down
CLYBL	-0.702727	5.86968	-5.04551	2.002e-06	1.55113e-05	4.57182	Down
LOC442028	-0.940812	6.22404	-5.04536	2.00329e-06	1.55147e-05	4.5712	Down
CHCHD6	-0.786847	7.15202	-5.04314	2.02193e-06	1.56261e-05	4.56234	Down
RNF41	-0.818503	8.2427	-5.0417	2.03414e-06	1.57139e-05	4.55658	Down
SLITRK1	-0.716164	8.68212	-5.04067	2.0429e-06	1.57684e-05	4.55247	Down
FMR1-AS1	-0.736693	4.02758	-5.0405	2.04434e-06	1.57729e-05	4.5518	Down
PXN	0.650453	11.0748	5.04028	2.04618e-06	1.57757e-05	4.55094	Up
IFI16	0.751622	7.12524	5.04012	2.04757e-06	1.57779e-05	4.55029	Up
SEMA3F	0.69352	5.49188	5.0399	2.04942e-06	1.57855e-05	4.54942	Up
SNAR-H	0.846905	11.1485	5.03717	2.07289e-06	1.59417e-05	4.53853	Up
KCNIP4	-0.900091	11.7046	-5.03714	2.07317e-06	1.59417e-05	4.5384	Down
C14orf178	0.764999	9.07979	5.03607	2.08245e-06	1.59997e-05	4.53413	Up
TSPYL1	-0.781846	11.8491	-5.03498	2.09196e-06	1.60526e-05	4.52977	Down
SYT13	-1.23323	10.3117	-5.0336	2.10398e-06	1.61263e-05	4.52429	Down
VTA1	-0.84183	7.14054	-5.03348	2.10507e-06	1.61263e-05	4.52379	Down
C18orf54	0.726607	5.06134	5.03321	2.10742e-06	1.61376e-05	4.52272	Up
CCDC85A	-0.952178	8.561	-5.03137	2.12371e-06	1.6242e-05	4.51536	Down
NAPB	-0.919621	13.9909	-5.03116	2.12551e-06	1.6249e-05	4.51455	Down
TAC3	-1.48901	8.57691	-5.03029	2.13326e-06	1.62812e-05	4.51106	Down
ZFPM2	-0.743623	7.8999	-5.03015	2.13447e-06	1.62837e-05	4.51052	Down
CHD7	0.642727	7.82965	5.02617	2.17017e-06	1.6508e-05	4.49465	Up
BASP1	-0.959426	13.2604	-5.02607	2.17108e-06	1.65081e-05	4.49425	Down
COL12A1	-0.807208	7.54019	-5.02579	2.17363e-06	1.65207e-05	4.49313	Down
SV2B	-1.06367	11.9763	-5.02476	2.18302e-06	1.65783e-05	4.48901	Down
PCSK1	-2.06676	9.13727	-5.01839	2.24167e-06	1.69817e-05	4.46365	Down
S1PR4	0.871906	6.22116	5.01771	2.24801e-06	1.70213e-05	4.46095	Up
SLC15A3	0.618536	7.57408	5.01697	2.25497e-06	1.70543e-05	4.45799	Up
APBA2	-0.692215	9.21997	-5.01641	2.26025e-06	1.70872e-05	4.45575	Down
SYNGR3	-1.15682	9.09289	-5.01587	2.26533e-06	1.71185e-05	4.45361	Down
ZNF215	-1.15975	4.86384	-5.01533	2.27041e-06	1.71499e-05	4.45146	Down
TAC1	-1.84977	6.57841	-5.01434	2.27973e-06	1.72061e-05	4.44755	Down
FAM133A	-1.0304	5.93992	-5.01364	2.28645e-06	1.7246e-05	4.44473	Down
NLK	-0.670659	11.7864	-5.01349	2.28783e-06	1.7246e-05	4.44415	Down
SNAP25	-1.30243	16.0541	-5.01237	2.29857e-06	1.73057e-05	4.43967	Down
EDA2R	0.830656	4.25689	5.0067	2.35336e-06	1.76546e-05	4.41714	Up
KCNJ10	0.66489	10.5688	5.00611	2.35915e-06	1.7682e-05	4.4148	Up
YAP1	0.757453	8.72153	5.00573	2.36286e-06	1.7693e-05	4.41329	Up
SEZ6L2	-0.973912	11.8375	-5.00479	2.3721e-06	1.7742e-05	4.40956	Down
NCALD	-0.870944	8.80869	-5.00313	2.38858e-06	1.78517e-05	4.40294	Down
LOC100240735	-0.842154	5.57193	-5.00292	2.39061e-06	1.78596e-05	4.40213	Down
EBI3	0.761198	6.26229	5.00223	2.39754e-06	1.78968e-05	4.39936	Up
GLIPR1	-1.11704	6.36879	-5.00175	2.40229e-06	1.7925e-05	4.39747	Down
NUDT14	-0.749131	6.76985	-4.99931	2.4268e-06	1.80932e-05	4.38776	Down
GABRB2	-1.45668	9.83743	-4.99914	2.42849e-06	1.80937e-05	4.38709	Down
HECTD2	-0.61903	8.16833	-4.99584	2.46201e-06	1.83037e-05	4.37398	Down
GABRA4	-0.942166	7.10814	-4.99386	2.48233e-06	1.84324e-05	4.36612	Down
KRT222	-1.259	7.87159	-4.99327	2.48849e-06	1.84707e-05	4.36375	Down
ARHGAP29	0.591671	5.36478	4.99201	2.50151e-06	1.85598e-05	4.35876	Up
BMPER	-0.859046	7.40404	-4.9919	2.50261e-06	1.85605e-05	4.35834	Down
EGR2	-1.09284	5.83615	-4.99179	2.50376e-06	1.85616e-05	4.3579	Down
NANOG	-0.617246	6.62231	-4.99138	2.50803e-06	1.85857e-05	4.35628	Down
RTN1	-1.55134	10.2444	-4.99104	2.51159e-06	1.86046e-05	4.35492	Down
DOCK3	-1.31265	9.81624	-4.9906	2.51615e-06	1.86309e-05	4.35318	Down
SCG5	-1.2386	11.8479	-4.98917	2.53113e-06	1.87116e-05	4.34751	Down
RFK	-0.729622	8.41027	-4.9881	2.54239e-06	1.87873e-05	4.34326	Down
RSPO2	-1.50585	6.93768	-4.98763	2.54738e-06	1.88166e-05	4.34139	Down
USP5	-0.581131	8.24099	-4.98324	2.59415e-06	1.91028e-05	4.32399	Down
PRKAR1B	-1.03005	8.73199	-4.98248	2.60234e-06	1.91379e-05	4.32098	Down
TMEM97	-0.655773	7.589	-4.98141	2.61395e-06	1.92157e-05	4.31673	Down
HSD17B6	-0.783919	8.39555	-4.97971	2.63249e-06	1.93302e-05	4.30997	Down
SP1	0.592808	7.83297	4.97247	2.71259e-06	1.98693e-05	4.28131	Up
PRKAR2B	-0.819258	10.4249	-4.96881	2.75404e-06	2.01488e-05	4.26682	Down
CLGN	-0.762119	6.39687	-4.96829	2.76003e-06	2.01846e-05	4.26474	Down
ACCS	-0.667326	6.40165	-4.96803	2.76299e-06	2.01922e-05	4.26371	Down
KIAA0040	0.790201	6.92736	4.968	2.76326e-06	2.01922e-05	4.26362	Up
PGRMC1	-0.610183	12.3317	-4.96545	2.79267e-06	2.03665e-05	4.2535	Down
UROS	-0.728659	8.11952	-4.96409	2.80844e-06	2.04734e-05	4.24812	Down
SLCO4A1	1.26512	9.73558	4.96377	2.81208e-06	2.04918e-05	4.24688	Up
GRIN2A	-1.12826	10.0784	-4.96275	2.82399e-06	2.05704e-05	4.24284	Down
NMU	-1.60792	5.18838	-4.96223	2.83016e-06	2.05991e-05	4.24076	Down
KIAA1958	0.604674	7.37041	4.96187	2.83431e-06	2.06211e-05	4.23935	Up
IGSF8	-0.647059	8.30162	-4.96041	2.85148e-06	2.07132e-05	4.23358	Down
GP9	0.811146	6.60516	4.95999	2.85643e-06	2.0741e-05	4.23192	Up
COX18	-0.67637	4.82441	-4.95931	2.86448e-06	2.07912e-05	4.22923	Down
ZDHHC23	-1.0188	7.50378	-4.959	2.8682e-06	2.081e-05	4.22799	Down
ALOX5AP	0.867825	6.8754	4.95815	2.87831e-06	2.08602e-05	4.22463	Up
RCAN2	-0.920202	12.254	-4.95628	2.90063e-06	2.09956e-05	4.21725	Down
SRRM5	0.944867	6.51801	4.95608	2.90299e-06	2.09961e-05	4.21647	Up
HPCAL1	-0.826098	9.93275	-4.95538	2.91146e-06	2.10408e-05	4.21369	Down
SNORD17	1.5108	8.87734	4.95387	2.92973e-06	2.11645e-05	4.20771	Up
GRIN2B	-0.66061	7.79167	-4.95159	2.95745e-06	2.13564e-05	4.1987	Down
FXYD5	0.581555	6.35433	4.94904	2.98872e-06	2.15737e-05	4.18865	Up
ANKRD29	-0.749268	7.43551	-4.94748	3.00806e-06	2.17048e-05	4.18249	Down
SNORD115-27	0.76333	8.79647	4.94565	3.03096e-06	2.18272e-05	4.17524	Up
C1R	0.673766	10.3908	4.94415	3.0497e-06	2.19364e-05	4.16935	Up
SLC1A6	-1.17491	4.42508	-4.94302	3.06398e-06	2.20305e-05	4.16489	Down
PTPN5	-1.42639	6.19649	-4.94267	3.0685e-06	2.20457e-05	4.16348	Down
C17orf107	-0.649667	7.69613	-4.94087	3.09136e-06	2.21926e-05	4.15639	Down
FBN1	-0.666602	5.35029	-4.93997	3.10287e-06	2.22665e-05	4.15283	Down
DOCK6	0.67316	6.73877	4.93975	3.1056e-06	2.22774e-05	4.15199	Up
ARL6	-0.632514	6.38868	-4.939	3.1153e-06	2.23383e-05	4.14901	Down
LOC497256	-1.27315	10.3141	-4.93728	3.13747e-06	2.24885e-05	4.14224	Down
LOC100652967	-0.709148	5.64496	-4.93477	3.17009e-06	2.26879e-05	4.13235	Down
LOC728485	-0.591333	7.30667	-4.93476	3.17023e-06	2.26879e-05	4.13231	Down
RGS17	-0.992167	5.43304	-4.93388	3.18185e-06	2.27533e-05	4.12882	Down
RPRML	-0.599957	11.4246	-4.93183	3.20878e-06	2.29102e-05	4.12076	Down
MED27	-0.752953	5.72097	-4.93138	3.21485e-06	2.29446e-05	4.11896	Down
CLDN15	0.647409	5.01719	4.92804	3.25935e-06	2.31945e-05	4.10582	Up
GALNTL5	-0.832102	6.71343	-4.928	3.25995e-06	2.31945e-05	4.10565	Down
ZNF876P	-0.607365	5.58395	-4.92645	3.28082e-06	2.33058e-05	4.09955	Down
SUCLA2	-0.910014	9.21183	-4.92637	3.28194e-06	2.33058e-05	4.09922	Down
SLC16A6	-0.87549	6.13775	-4.92325	3.3243e-06	2.35611e-05	4.08697	Down
ZNF280B	-0.812552	7.00721	-4.92003	3.3687e-06	2.38482e-05	4.0743	Down
RPGRIP1L	-0.765507	4.6891	-4.91983	3.37153e-06	2.38591e-05	4.07349	Down
SNAR-F	0.918204	10.7325	4.91919	3.38038e-06	2.39033e-05	4.07099	Up
GINS1	-0.646996	7.23918	-4.91706	3.41017e-06	2.40954e-05	4.0626	Down
YWHAB	-0.589618	13.5593	-4.91409	3.45212e-06	2.43263e-05	4.05093	Down
HPX	0.791086	8.32141	4.90969	3.51515e-06	2.47231e-05	4.03364	Up
NBPF15	0.755926	9.90776	4.90887	3.52712e-06	2.47883e-05	4.0304	Up
MORN4	-0.597612	7.90589	-4.90439	3.59265e-06	2.52007e-05	4.01281	Down
TUBB4A	-0.762559	8.49784	-4.90275	3.61693e-06	2.53034e-05	4.00638	Down
TXLNB	-0.875919	5.10858	-4.90215	3.62591e-06	2.53566e-05	4.00401	Down
ARHGAP23	0.654806	7.22938	4.90016	3.65572e-06	2.55455e-05	3.99619	Up
CDH8	-1.43145	5.86444	-4.90004	3.65755e-06	2.55486e-05	3.99571	Down
CCNB3	-0.693808	4.60127	-4.89954	3.66503e-06	2.55912e-05	3.99376	Down
C11orf96	0.870016	11.5491	4.89929	3.66878e-06	2.5595e-05	3.99278	Up
FANCB	0.600381	6.5172	4.89861	3.67901e-06	2.56401e-05	3.99012	Up
TMEM17	-0.797589	6.62012	-4.89408	3.74818e-06	2.60727e-05	3.97233	Down
G6PD	-0.659324	4.98739	-4.89154	3.78744e-06	2.63054e-05	3.96238	Down
UNC13D	0.693687	4.27872	4.89134	3.79054e-06	2.63076e-05	3.9616	Up
YTHDC1	-1.02232	5.74656	-4.89029	3.80696e-06	2.63817e-05	3.95747	Down
APLNR	0.914947	5.11499	4.88677	3.86238e-06	2.67054e-05	3.94367	Up
SLC32A1	-1.11932	10.4281	-4.88525	3.88648e-06	2.68518e-05	3.93773	Down
SYN3	-0.665227	6.50611	-4.88386	3.90883e-06	2.69859e-05	3.93226	Down
BTNL9	0.657658	7.89018	4.88351	3.91433e-06	2.70036e-05	3.93091	Up
MICB	0.72722	6.45912	4.8829	3.9241e-06	2.70405e-05	3.92853	Up
SERAC1	-0.765849	6.23242	-4.8817	3.94355e-06	2.71542e-05	3.92381	Down
TYRP1	-1.22479	4.48871	-4.88062	3.96098e-06	2.7213e-05	3.9196	Down
DRD4	-0.733155	8.4717	-4.88021	3.96776e-06	2.72494e-05	3.91797	Down
VWC2	-0.854381	6.69481	-4.87934	3.98186e-06	2.73361e-05	3.91458	Down
CNR1	-1.4328	9.07258	-4.87576	4.04079e-06	2.76889e-05	3.90055	Down
RANBP3L	0.713747	10.9625	4.87154	4.11123e-06	2.81506e-05	3.88405	Up
LONRF2	-0.877894	12.0668	-4.87072	4.1251e-06	2.8235e-05	3.88084	Down
WDR17	-0.85279	6.46552	-4.86736	4.1822e-06	2.85939e-05	3.86771	Down
VTRNA2-1	0.616898	4.85735	4.86441	4.23305e-06	2.88986e-05	3.85617	Up
NAP1L2	-1.13432	10.2028	-4.86216	4.27227e-06	2.91447e-05	3.84737	Down
RPPH1	0.684479	10.4371	4.86206	4.27399e-06	2.91456e-05	3.84699	Up
CALM3	-0.839028	11.3976	-4.85945	4.3199e-06	2.94259e-05	3.83678	Down
SYT1	-1.13063	12.7969	-4.85764	4.35193e-06	2.96131e-05	3.82973	Down
TMEM67	-0.684351	4.63241	-4.85763	4.35221e-06	2.96131e-05	3.82967	Down
TNFRSF1B	0.681582	4.53377	4.85689	4.36531e-06	2.96912e-05	3.8268	Up
KIF17	-0.593215	7.69496	-4.85529	4.39391e-06	2.98635e-05	3.82057	Down
HAPLN4	-0.956381	7.8494	-4.85403	4.41658e-06	2.99844e-05	3.81566	Down
CFI	0.796078	6.76107	4.85296	4.43596e-06	3.01049e-05	3.81148	Up
PIEZO2	0.883664	6.77995	4.84847	4.51818e-06	3.05613e-05	3.79395	Up
NPB	-0.760037	13.1746	-4.84814	4.5243e-06	3.05914e-05	3.79266	Down
CARD8	0.593071	7.69298	4.84487	4.58506e-06	3.09234e-05	3.77992	Up
PDE1B	-0.642186	9.11008	-4.84487	4.58517e-06	3.09234e-05	3.7799	Down
TMEM82	-0.746481	13.4944	-4.84315	4.61747e-06	3.10842e-05	3.7732	Down
TLK2	0.656017	9.4438	4.84191	4.64086e-06	3.12188e-05	3.76838	Up
NKX2-3	-1.07152	10.1011	-4.84141	4.65034e-06	3.12597e-05	3.76643	Down
LOC100128885	0.767696	6.14916	4.84049	4.6678e-06	3.13541e-05	3.76285	Up
RASGRP3	0.640468	6.76187	4.83939	4.68886e-06	3.14726e-05	3.75856	Up
ACSS3	0.734252	7.38329	4.8382	4.71167e-06	3.16026e-05	3.75393	Up
NEK7	0.626751	5.71096	4.83786	4.71816e-06	3.16345e-05	3.75261	Up
TTLL6	0.744585	8.86163	4.83753	4.72466e-06	3.16666e-05	3.7513	Up
SNAR-G2	0.840819	11.4442	4.83524	4.76892e-06	3.19516e-05	3.7424	Up
COPS4	-0.609998	10.2528	-4.83438	4.78577e-06	3.20528e-05	3.73903	Down
PAH	-0.795563	5.45691	-4.83323	4.80828e-06	3.21801e-05	3.73456	Down
BAIAP2L1	0.639987	4.94338	4.83276	4.81744e-06	3.22297e-05	3.73274	Up
ARGLU1	0.877567	11.5134	4.83186	4.83505e-06	3.23357e-05	3.72926	Up
PPP1R13L	0.591105	7.56133	4.83143	4.84357e-06	3.23691e-05	3.72758	Up
RASL11B	-1.09891	8.3686	-4.83098	4.85261e-06	3.24177e-05	3.7258	Down
PNMA6A	-1.13938	5.07242	-4.82968	4.87825e-06	3.25654e-05	3.72077	Down
DCLK1	-0.991663	12.7376	-4.82823	4.90719e-06	3.27229e-05	3.71513	Down
ZFP36	1.02549	9.46613	4.82488	4.97477e-06	3.31255e-05	3.70207	Up
DYDC2	-1.21562	4.50905	-4.82247	5.02383e-06	3.33555e-05	3.69271	Down
SCG2	-1.56509	8.16441	-4.81379	5.20446e-06	3.43809e-05	3.65901	Down
TMEM95	0.744205	10.9066	4.81188	5.24523e-06	3.4588e-05	3.65156	Up
SH2D4A	0.741138	4.12968	4.80978	5.29003e-06	3.48314e-05	3.64345	Up
SLC12A5	-1.41432	10.231	-4.80977	5.29045e-06	3.48314e-05	3.64337	Down
XIRP1	0.697031	10.419	4.80816	5.3251e-06	3.50267e-05	3.63715	Up
LPP	0.731058	7.58992	4.80683	5.35395e-06	3.51808e-05	3.63199	Up
SNORD5	-0.722954	6.96815	-4.80527	5.38796e-06	3.53643e-05	3.62595	Down
FBXO40	-1.17153	5.89046	-4.80519	5.38992e-06	3.53645e-05	3.62561	Down
SCARNA22	1.73436	6.95019	4.8048	5.39842e-06	3.5395e-05	3.6241	Up
CD300A	0.767698	7.75011	4.80465	5.40169e-06	3.54038e-05	3.62352	Up
ZSCAN12P1	-0.656543	12.1025	-4.80259	5.44715e-06	3.56331e-05	3.61553	Down
FGF14	-0.831554	6.78906	-4.80253	5.4483e-06	3.56331e-05	3.61533	Down
DNHD1	0.695828	5.56295	4.8024	5.45139e-06	3.5637e-05	3.61479	Up
TPI1	-0.607071	12.8292	-4.80176	5.46547e-06	3.57072e-05	3.61233	Down
ADAM23	-0.667636	7.94489	-4.8002	5.50032e-06	3.58966e-05	3.60626	Down
FTSJ3	0.597196	9.67672	4.80001	5.50455e-06	3.59115e-05	3.60553	Up
CLPTM1	-0.69294	8.23079	-4.79974	5.51045e-06	3.59372e-05	3.60451	Down
EDN3	-0.77953	6.01636	-4.79799	5.54991e-06	3.61689e-05	3.5977	Down
NNAT	-0.829808	11.8193	-4.79639	5.58598e-06	3.63653e-05	3.59152	Down
FOSB	-0.939656	6.00429	-4.79476	5.62304e-06	3.65936e-05	3.58522	Down
STARD8	0.659817	7.57496	4.7938	5.64511e-06	3.67112e-05	3.58148	Up
CUX2	-0.644194	9.33327	-4.79367	5.64813e-06	3.67178e-05	3.58097	Down
HS6ST2	-1.22097	7.87786	-4.79314	5.66021e-06	3.67833e-05	3.57893	Down
LOC399900	0.608733	5.5206	4.79303	5.66287e-06	3.67877e-05	3.57848	Up
ABCA8	1.08022	5.9929	4.79242	5.67687e-06	3.68526e-05	3.57613	Up
FLI1	0.580869	7.52306	4.79188	5.68922e-06	3.69197e-05	3.57406	Up
NDRG4	-0.780061	14.2969	-4.7917	5.69345e-06	3.6921e-05	3.57335	Down
ANO3	-0.886555	9.41892	-4.79144	5.69942e-06	3.69467e-05	3.57235	Down
COQ3	-0.695919	6.38147	-4.79125	5.70394e-06	3.6963e-05	3.57159	Down
SYT7	-0.648653	11.2748	-4.78852	5.76733e-06	3.73343e-05	3.56105	Down
KLK6	0.866005	10.033	4.78842	5.76977e-06	3.73369e-05	3.56065	Up
SLCO2A1	-0.653913	5.65921	-4.78806	5.77815e-06	3.7378e-05	3.55926	Down
ANKH	-0.658462	9.43416	-4.78699	5.80326e-06	3.75272e-05	3.55513	Down
GTF2H4	-0.679155	4.81525	-4.78634	5.81854e-06	3.76128e-05	3.55262	Down
MDH1	-1.0803	14.3454	-4.78288	5.90083e-06	3.80778e-05	3.53923	Down
PLEKHH1	0.988108	6.22952	4.78275	5.90408e-06	3.80854e-05	3.5387	Up
ANO1	-0.732216	4.47412	-4.78024	5.96441e-06	3.84206e-05	3.52901	Down
FBXL19	-0.865414	12.0579	-4.77879	5.99959e-06	3.86336e-05	3.5234	Down
SCML4	-0.588894	5.78106	-4.77796	6.01966e-06	3.87493e-05	3.52021	Down
GAD1	-1.5146	10.5353	-4.77623	6.0622e-06	3.89959e-05	3.5135	Down
ENO2	-1.03846	11.0071	-4.77105	6.19052e-06	3.97101e-05	3.49353	Down
WDTC1	-0.986568	10.8642	-4.76849	6.25509e-06	4.00265e-05	3.48363	Down
FKBP5	0.917347	7.75321	4.76734	6.28421e-06	4.01456e-05	3.47921	Up
SEZ6L	-0.760227	6.84407	-4.76733	6.28463e-06	4.01456e-05	3.47914	Down
ODAM	0.95038	4.29257	4.76577	6.32426e-06	4.03567e-05	3.47315	Up
OCA2	-1.17503	5.06827	-4.76493	6.34594e-06	4.04809e-05	3.46989	Down
WWTR1	0.741516	4.86292	4.76336	6.3863e-06	4.06961e-05	3.46384	Up
SFN	1.13296	6.25883	4.76262	6.40549e-06	4.08042e-05	3.46098	Up
FAM178B	-1.20007	10.8375	-4.76241	6.41083e-06	4.08099e-05	3.46018	Down
NEUROD6	-1.41074	5.06652	-4.76222	6.41583e-06	4.08276e-05	3.45944	Down
IGDCC4	0.616345	7.46271	4.76109	6.44516e-06	4.10001e-05	3.45509	Up
DCN	0.63633	11.2187	4.75827	6.51917e-06	4.13992e-05	3.44421	Up
PDE1A	-0.817513	6.59314	-4.75747	6.54039e-06	4.15196e-05	3.44111	Down
LINC00320	0.693187	7.66598	4.75735	6.54353e-06	4.15252e-05	3.44065	Up
RIMBP2	-0.851622	7.45106	-4.75465	6.6154e-06	4.18801e-05	3.43024	Down
C3	0.771214	10.3537	4.75343	6.64811e-06	4.20313e-05	3.42554	Up
CES5A	-0.861156	3.6689	-4.75012	6.73736e-06	4.2535e-05	3.41283	Down
C3orf14	-0.610668	10.1147	-4.74967	6.74963e-06	4.25978e-05	3.41109	Down
SIGLEC1	0.901391	3.32508	4.74893	6.76996e-06	4.26821e-05	3.40822	Up
KIF3B	-0.627923	10.4766	-4.74711	6.81985e-06	4.29377e-05	3.40123	Down
COLEC12	0.684638	7.93247	4.74516	6.87389e-06	4.32483e-05	3.3937	Up
ELOVL4	-1.00794	7.92875	-4.74389	6.90915e-06	4.34238e-05	3.38883	Down
NAP1L3	-0.779498	11.0729	-4.74381	6.91123e-06	4.34238e-05	3.38854	Down
B4GALT6	-1.17691	6.21899	-4.74296	6.93513e-06	4.35293e-05	3.38525	Down
SCARNA11	1.09587	4.93028	4.74178	6.96827e-06	4.37075e-05	3.38071	Up
SNORD115-28	0.733331	9.22156	4.7408	6.9959e-06	4.38596e-05	3.37693	Up
PXK	0.592806	10.3568	4.74075	6.9973e-06	4.38596e-05	3.37674	Up
LZTFL1	-0.627946	8.2909	-4.73998	7.01902e-06	4.39808e-05	3.37379	Down
SLITRK4	-0.97767	10.8524	-4.73857	7.05904e-06	4.42015e-05	3.36837	Down
HTR5A	-1.03277	8.96651	-4.73836	7.0651e-06	4.42015e-05	3.36755	Down
STX17	0.655645	9.6322	4.73795	7.07673e-06	4.42518e-05	3.36599	Up
HTR1D	-0.7678	4.39714	-4.73673	7.1116e-06	4.44313e-05	3.3613	Down
PDCD2L	-0.582345	8.24423	-4.73661	7.1151e-06	4.44313e-05	3.36083	Down
NT5DC3	-1.07076	6.44823	-4.73586	7.13665e-06	4.45098e-05	3.35795	Down
CDK5R1	-0.728591	11.7552	-4.73466	7.17135e-06	4.46763e-05	3.35333	Down
PRKCE	-0.608899	10.3616	-4.7338	7.19608e-06	4.48e-05	3.35005	Down
LPP-AS2	-0.908968	5.69874	-4.73324	7.21254e-06	4.48721e-05	3.34787	Down
SCN2B	-0.712965	11.9533	-4.73181	7.25426e-06	4.5079e-05	3.34237	Down
SLC22A10	-1.38153	8.74496	-4.73176	7.25562e-06	4.5079e-05	3.34219	Down
TMEM169	-1.03431	4.79396	-4.73004	7.30616e-06	4.53624e-05	3.33558	Down
B3GNT5	0.591215	6.37009	4.72994	7.30901e-06	4.53647e-05	3.33521	Up
SNORD115-5	0.74688	11.0711	4.72901	7.33632e-06	4.54882e-05	3.33165	Up
ZNF57	-0.728643	4.98705	-4.7286	7.3486e-06	4.55489e-05	3.33006	Down
VEPH1	-0.858794	3.77642	-4.7269	7.39903e-06	4.57843e-05	3.32354	Down
RHOV	-0.8288	5.06226	-4.72633	7.41605e-06	4.58742e-05	3.32135	Down
PCDHAC2	-0.701186	5.47066	-4.72612	7.42249e-06	4.58986e-05	3.32053	Down
RDX	-0.628797	9.08099	-4.72566	7.4361e-06	4.59672e-05	3.31878	Down
NRAP	0.642759	6.32699	4.72548	7.44151e-06	4.59852e-05	3.31809	Up
NPHP3	0.795056	8.42815	4.72534	7.44583e-06	4.59964e-05	3.31754	Up
CP	1.15542	6.30621	4.72447	7.47175e-06	4.61411e-05	3.31422	Up
KBTBD12	-0.640141	6.4542	-4.72316	7.51123e-06	4.63693e-05	3.3092	Down
STMN1	-0.832654	13.9499	-4.72304	7.515e-06	4.6377e-05	3.30872	Down
PREPL	-0.88392	13.2707	-4.72211	7.54327e-06	4.65202e-05	3.30515	Down
GPR61	-0.925788	5.17129	-4.72108	7.5746e-06	4.66978e-05	3.3012	Down
ABCC9	0.593308	7.24059	4.72062	7.58861e-06	4.67684e-05	3.29944	Up
NEFM	-1.31604	13.401	-4.71964	7.61855e-06	4.69058e-05	3.29568	Down
SNORD58A	0.650783	6.97209	4.7152	7.75598e-06	4.76561e-05	3.27865	Up
STON2	0.827315	6.59181	4.71443	7.77991e-06	4.77689e-05	3.27571	Up
CD22	0.693112	4.88728	4.71436	7.78213e-06	4.77689e-05	3.27544	Up
CBX2	0.665949	6.08054	4.71423	7.78619e-06	4.77778e-05	3.27495	Up
CALML3	-0.732423	10.3266	-4.71226	7.84821e-06	4.80942e-05	3.26739	Down
ZNF540	-0.654961	8.24603	-4.71155	7.87069e-06	4.81998e-05	3.26466	Down
PLIN4	0.744776	9.61001	4.71034	7.90903e-06	4.84023e-05	3.26003	Up
TIMM13	-0.690933	5.86986	-4.7101	7.91648e-06	4.84157e-05	3.25914	Down
CYBA	0.61394	7.92912	4.70878	7.95889e-06	4.86588e-05	3.25405	Up
EPHA5	-1.08618	5.75281	-4.70802	7.98318e-06	4.87749e-05	3.25114	Down
PEG3	1.1516	10.2953	4.70768	7.9941e-06	4.88142e-05	3.24984	Up
AHNAK	0.665688	12.3341	4.70765	7.99492e-06	4.88142e-05	3.24974	Up
GEMIN8P4	-0.613395	5.87126	-4.70746	8.001e-06	4.88351e-05	3.24902	Down
SNORD95	0.658574	7.22103	4.7043	8.10324e-06	4.93771e-05	3.23692	Up
IL1RAP	-1.01911	6.94182	-4.70334	8.13471e-06	4.95524e-05	3.23323	Down
REEP1	-1.09808	8.93601	-4.70081	8.21757e-06	5.00074e-05	3.22358	Down
CDKN1C	0.623267	11.5522	4.70051	8.22748e-06	5.0045e-05	3.22243	Up
FSTL5	-1.03785	7.40627	-4.70045	8.22953e-06	5.0045e-05	3.22219	Down
SSTR1	-0.831588	8.35985	-4.70038	8.23191e-06	5.0045e-05	3.22192	Down
SLIT1	-0.960515	9.03849	-4.69972	8.25379e-06	5.01449e-05	3.21939	Down
OTOS	0.61236	6.54618	4.69927	8.26858e-06	5.02078e-05	3.21768	Up
PSD3	-0.646504	11.92	-4.69916	8.27234e-06	5.02078e-05	3.21725	Down
LANCL2	-0.587188	5.84313	-4.69869	8.28786e-06	5.0281e-05	3.21546	Down
TRNP1	-0.714466	7.74125	-4.69829	8.30145e-06	5.03345e-05	3.2139	Down
PCK1	1.29984	4.52684	4.69817	8.3052e-06	5.03407e-05	3.21347	Up
SCAI	-0.902311	9.31948	-4.69684	8.34972e-06	5.05605e-05	3.20838	Down
MICAL2	-1.00138	6.4817	-4.69512	8.40756e-06	5.0894e-05	3.20181	Down
NME5	-0.891853	7.48296	-4.69492	8.41433e-06	5.09182e-05	3.20104	Down
KLHL6	0.894713	4.78185	4.69391	8.44857e-06	5.10917e-05	3.19717	Up
TH	0.842073	9.44187	4.69377	8.45334e-06	5.11038e-05	3.19663	Up
THY1	-0.832755	14.114	-4.69264	8.49156e-06	5.13176e-05	3.19234	Down
FXYD6	-0.78526	10.9801	-4.69042	8.56753e-06	5.16751e-05	3.18385	Down
DCAF8L2	0.64874	11.5516	4.68864	8.62911e-06	5.19472e-05	3.17703	Up
DNAJA1	0.589445	10.2112	4.68803	8.65026e-06	5.20264e-05	3.1747	Up
GK5	-0.805529	4.75557	-4.68427	8.78141e-06	5.27057e-05	3.16037	Down
ELK1	0.698346	5.94258	4.68417	8.78516e-06	5.2711e-05	3.15996	Up
LY6D	-0.935106	6.63707	-4.68295	8.828e-06	5.2885e-05	3.15533	Down
FBXW7	-0.635243	11.8771	-4.68294	8.82855e-06	5.2885e-05	3.15527	Down
GPR4	1.0971	6.5024	4.68103	8.89606e-06	5.3272e-05	3.14802	Up
PPIA	-0.587649	14.8256	-4.67972	8.94289e-06	5.3535e-05	3.14302	Down
UBE2T	-0.898977	9.26071	-4.67389	9.15445e-06	5.46331e-05	3.12075	Down
CDH20	0.655577	6.80374	4.67369	9.16143e-06	5.46475e-05	3.12003	Up
AACS	-0.699986	9.16914	-4.67359	9.1651e-06	5.46516e-05	3.11965	Down
PAIP1	-0.792077	10.4582	-4.6726	9.20154e-06	5.48511e-05	3.11587	Down
SNORD116-6	0.647559	9.0241	4.67221	9.21596e-06	5.49014e-05	3.11438	Up
RNASE13	-1.01373	9.8077	-4.66964	9.31119e-06	5.54508e-05	3.10459	Down
MPO	-0.739388	5.17406	-4.66736	9.39646e-06	5.59042e-05	3.09591	Down
SNORA37	0.762956	7.94675	4.66664	9.4236e-06	5.60294e-05	3.09316	Up
KLHL14	-0.926492	3.54319	-4.66623	9.43908e-06	5.61033e-05	3.0916	Down
CDKN3	-0.649819	5.77366	-4.66453	9.50358e-06	5.64319e-05	3.08512	Down
SLC25A14	-0.60898	9.97448	-4.6636	9.53895e-06	5.66237e-05	3.08158	Down
CABYR	-0.669572	8.00456	-4.66333	9.54929e-06	5.66667e-05	3.08055	Down
KHDRBS2	-1.07192	7.0996	-4.66258	9.57789e-06	5.68181e-05	3.0777	Down
MADCAM1	-0.718204	7.22161	-4.66226	9.59005e-06	5.68719e-05	3.07649	Down
DUSP1	0.655358	10.5213	4.66053	9.65672e-06	5.71934e-05	3.0699	Up
KCNS1	-1.05067	9.53009	-4.65975	9.68683e-06	5.73479e-05	3.06694	Down
LOC221946	0.64514	5.83802	4.65637	9.81853e-06	5.80209e-05	3.05408	Up
OGFOD1	-0.59618	8.19347	-4.65469	9.88466e-06	5.83553e-05	3.04769	Down
LANCL1	-0.634605	9.13001	-4.65307	9.94898e-06	5.86778e-05	3.04152	Down
TLCD1	-0.690014	7.59193	-4.65285	9.95742e-06	5.86906e-05	3.04071	Down
ITGAL	0.854579	5.02845	4.65218	9.98436e-06	5.87929e-05	3.03814	Up
ATP1A3	-0.820226	12.9741	-4.65138	1.00162e-05	5.89612e-05	3.03511	Down
PPIAL4G	0.604658	10.594	4.64959	1.00879e-05	5.93076e-05	3.02832	Up
ACTN2	-0.831689	7.83425	-4.64926	1.01013e-05	5.93676e-05	3.02705	Down
ZNF730	-0.750896	5.01921	-4.64912	1.01067e-05	5.93803e-05	3.02654	Down
ARHGEF25	-0.639391	6.46298	-4.64834	1.01383e-05	5.95277e-05	3.02357	Down
DNAH5	-0.691574	4.89794	-4.64782	1.01596e-05	5.96337e-05	3.02158	Down
SUN3	-1.02342	4.03192	-4.64762	1.01676e-05	5.96618e-05	3.02082	Down
RNASE2	1.12629	5.62407	4.64591	1.02372e-05	6.00508e-05	3.01433	Up
TGM2	0.765379	6.32648	4.64568	1.02464e-05	6.00664e-05	3.01348	Up
SPEN	1.75396	11.3722	4.64479	1.0283e-05	6.02428e-05	3.01008	Up
RXRG	-0.605773	5.75487	-4.63926	1.05121e-05	6.14282e-05	2.98911	Down
SLC45A3	0.856365	8.78478	4.63798	1.05658e-05	6.17028e-05	2.98426	Up
BACE1-AS	1.40017	6.63688	4.63664	1.06228e-05	6.19762e-05	2.97915	Up
TPI1P2	-0.588583	11.3634	-4.6345	1.07134e-05	6.24457e-05	2.97106	Down
ARMC9	-0.656467	8.94296	-4.63302	1.07768e-05	6.27756e-05	2.96544	Down
NEUROD1	-0.979769	8.42892	-4.6328	1.07863e-05	6.28105e-05	2.96461	Down
SHCBP1L	0.727239	5.26513	4.63185	1.08273e-05	6.29988e-05	2.961	Up
SLC16A14	-0.898176	7.6807	-4.63181	1.08289e-05	6.29988e-05	2.96086	Down
OXGR1	-1.2035	4.9757	-4.63068	1.08778e-05	6.32433e-05	2.95657	Down
MBLAC2	-0.658215	8.51724	-4.63011	1.09023e-05	6.33657e-05	2.95443	Down
LRP5	0.640102	4.77811	4.62632	1.10684e-05	6.42497e-05	2.94005	Up
CPVL	0.705482	5.23826	4.62619	1.1074e-05	6.4262e-05	2.93956	Up
FHL2	-0.778593	10.0704	-4.6251	1.11221e-05	6.45209e-05	2.93544	Down
WBP2	-0.744641	11.6567	-4.62377	1.1181e-05	6.48216e-05	2.93041	Down
TIPRL	-0.590952	11.9746	-4.62356	1.11906e-05	6.48566e-05	2.9296	Down
UCHL1	-1.07787	15.0671	-4.62311	1.12104e-05	6.49512e-05	2.92791	Down
MANBAL	-0.659342	10.4195	-4.62298	1.12161e-05	6.49636e-05	2.92743	Down
DMXL2	-0.71678	5.81435	-4.6217	1.12735e-05	6.52341e-05	2.92258	Down
CDC42EP1	0.633883	10.8071	4.62109	1.13007e-05	6.53506e-05	2.92028	Up
PRELP	0.634611	4.86675	4.61826	1.14289e-05	6.6009e-05	2.90955	Up
PLEKHG4	-0.622411	7.0728	-4.61787	1.14463e-05	6.60888e-05	2.9081	Down
SNORD26	0.691757	10.0516	4.61736	1.14699e-05	6.6204e-05	2.90614	Up
PITX1	-0.941428	5.53736	-4.61691	1.14903e-05	6.63012e-05	2.90445	Down
TBC1D9	-0.610568	8.50327	-4.61623	1.15214e-05	6.64387e-05	2.90188	Down
SNORD116-4	0.646904	8.10625	4.61592	1.15355e-05	6.64992e-05	2.90071	Up
LILRB5	0.908703	4.90994	4.613	1.16702e-05	6.71495e-05	2.88967	Up
PCSK2	-0.998753	9.10802	-4.61089	1.17685e-05	6.75668e-05	2.88169	Down
SCGB3A2	-0.819268	11.9834	-4.60993	1.18133e-05	6.78027e-05	2.87808	Down
SNORD66	1.20585	6.66968	4.60984	1.18174e-05	6.7805e-05	2.87775	Up
GADD45B	0.689742	11.758	4.60973	1.18229e-05	6.78152e-05	2.8773	Up
NOA1	-0.601519	9.91932	-4.60956	1.18307e-05	6.7818e-05	2.87668	Down
GMPR	0.748184	6.65022	4.6094	1.18381e-05	6.78224e-05	2.87608	Up
RASAL1	-0.642781	8.38919	-4.60939	1.18388e-05	6.78224e-05	2.87602	Down
WDR7	-0.621437	11.4845	-4.60903	1.18557e-05	6.7898e-05	2.87467	Down
EXT1	-0.654071	5.9759	-4.60887	1.18633e-05	6.79199e-05	2.87406	Down
SLC5A11	0.999558	8.70884	4.60683	1.19599e-05	6.83665e-05	2.86635	Up
ATP2A2	-0.610727	11.6215	-4.60555	1.20208e-05	6.86506e-05	2.86152	Down
PRDM12	-1.12279	4.77342	-4.60455	1.20685e-05	6.88959e-05	2.85775	Down
ACSL5	0.750807	10.187	4.60445	1.20732e-05	6.88959e-05	2.85738	Up
ZNF385D	-0.647156	6.73229	-4.60441	1.2075e-05	6.88959e-05	2.85724	Down
CAT	0.58224	9.23473	4.60408	1.20909e-05	6.89438e-05	2.85599	Up
CEP350	0.617491	9.69677	4.60291	1.21472e-05	6.92221e-05	2.85156	Up
SHROOM2	-0.638097	8.04271	-4.60168	1.22066e-05	6.94961e-05	2.84692	Down
SLC26A4	-0.938459	6.24754	-4.60009	1.22837e-05	6.98261e-05	2.84093	Down
GABRG2	-1.20725	11.9669	-4.5996	1.23079e-05	6.99208e-05	2.83907	Down
KCNAB1	-0.694829	7.52246	-4.59833	1.23701e-05	7.01873e-05	2.83427	Down
ACOT7	-1.17882	9.54658	-4.59822	1.23752e-05	7.01951e-05	2.83387	Down
TPTE2P3	-0.675061	3.75783	-4.59729	1.24209e-05	7.04323e-05	2.83037	Down
PNMA2	-1.05876	9.98146	-4.59705	1.24329e-05	7.04587e-05	2.82945	Down
CDH18	-0.608501	11.2949	-4.59704	1.24332e-05	7.04587e-05	2.82943	Down
HSPBP1	-0.64106	11.6159	-4.59675	1.24478e-05	7.05168e-05	2.82831	Down
KIFAP3	-0.757661	11.85	-4.59641	1.24645e-05	7.05529e-05	2.82704	Down
FBXO34	-0.793647	9.33982	-4.59597	1.24863e-05	7.06505e-05	2.82538	Down
KRTAP10-10	-0.827918	11.4698	-4.59469	1.25498e-05	7.09879e-05	2.82055	Down
SAMD13	-0.71405	4.59292	-4.59427	1.25705e-05	7.10613e-05	2.81899	Down
ASB16	-1.10846	8.49565	-4.59126	1.27216e-05	7.18051e-05	2.80762	Down
PABPC1L2A	-1.36152	5.80958	-4.58772	1.29012e-05	7.27297e-05	2.79429	Down
GATA2	0.828726	5.07408	4.58465	1.30589e-05	7.34122e-05	2.78274	Up
EMP2	0.602066	10.4706	4.58451	1.30662e-05	7.34122e-05	2.7822	Up
CLDN5	0.728372	11.5753	4.58347	1.31198e-05	7.36907e-05	2.77831	Up
ICAM2	0.688381	11.3884	4.5826	1.31653e-05	7.38783e-05	2.77502	Up
IDUA	-0.824802	11.0542	-4.58205	1.31941e-05	7.39947e-05	2.77294	Down
ADORA3	0.852291	6.10999	4.58079	1.32601e-05	7.43421e-05	2.7682	Up
TSPYL6	-0.785173	3.85278	-4.58045	1.32775e-05	7.44171e-05	2.76695	Down
PRAMEF8	1.00208	2.24207	4.57921	1.33427e-05	7.46888e-05	2.76229	Up
FRYL	0.62743	9.88943	4.576	1.35132e-05	7.55769e-05	2.75022	Up
CDCA5	-0.74262	6.48516	-4.57558	1.35362e-05	7.56592e-05	2.74861	Down
NGFR	0.741916	4.49387	4.5737	1.36367e-05	7.61747e-05	2.74157	Up
ZCCHC12	-1.21433	5.68599	-4.57351	1.36472e-05	7.62105e-05	2.74084	Down
NXF5	-0.756133	4.31258	-4.57305	1.36721e-05	7.63265e-05	2.7391	Down
INSL3	-1.19352	9.2445	-4.5724	1.3707e-05	7.64979e-05	2.73668	Down
KRT5	-0.999899	3.37075	-4.57187	1.37361e-05	7.66367e-05	2.73467	Down
MTHFD1L	-0.586029	6.58447	-4.57007	1.38339e-05	7.71261e-05	2.72792	Down
PAK3	-1.0667	6.76403	-4.56804	1.39456e-05	7.76643e-05	2.72027	Down
YWHAH	-0.850591	11.7157	-4.56792	1.39519e-05	7.76761e-05	2.71984	Down
SYT4	-1.39563	10.6872	-4.56694	1.4006e-05	7.7859e-05	2.71617	Down
MATN2	-1.23363	8.16273	-4.56549	1.40863e-05	7.82584e-05	2.71073	Down
PROK2	0.929282	4.63898	4.56429	1.41533e-05	7.85709e-05	2.70622	Up
FCN3	-0.842434	7.9164	-4.56425	1.41554e-05	7.85709e-05	2.70608	Down
MAP2K4	-0.637163	12.1396	-4.5641	1.4164e-05	7.85948e-05	2.7055	Down
EID2	-0.640054	10.0049	-4.56162	1.43034e-05	7.93207e-05	2.69619	Down
ARMC6	-0.778472	11.827	-4.56099	1.43387e-05	7.94924e-05	2.69385	Down
SNORD125	0.819335	3.76625	4.56026	1.43804e-05	7.96755e-05	2.69109	Up
ELAVL2	-0.885347	6.15231	-4.56017	1.43854e-05	7.96792e-05	2.69076	Down
MOAP1	-0.896222	10.3017	-4.55737	1.45452e-05	8.03942e-05	2.68026	Down
SMPX	-1.20266	6.33383	-4.55349	1.47698e-05	8.14158e-05	2.66569	Down
KRT7	-0.59579	13.7355	-4.55121	1.49028e-05	8.20749e-05	2.65717	Down
CCDC136	-0.619627	12.576	-4.55061	1.49382e-05	8.22453e-05	2.65492	Down
CISH	1.65685	8.44701	4.54806	1.5089e-05	8.30255e-05	2.64537	Up
ZSWIM6	0.601716	9.00054	4.54692	1.5157e-05	8.33499e-05	2.6411	Up
DZANK1	-0.633087	7.27116	-4.54607	1.52079e-05	8.35805e-05	2.63791	Down
RAB6B	-0.84464	11.3527	-4.54452	1.53008e-05	8.40139e-05	2.63212	Down
TRAPPC6B	-0.788046	4.63248	-4.54355	1.53596e-05	8.42623e-05	2.62848	Down
SNORA14B	0.999355	6.68895	4.5425	1.54232e-05	8.45358e-05	2.62455	Up
SCARNA2	0.671081	5.48523	4.53884	1.56473e-05	8.56363e-05	2.61084	Up
CISD1	-0.591786	11.357	-4.53738	1.57374e-05	8.6078e-05	2.60539	Down
GPC5	-0.675349	8.76453	-4.53724	1.57459e-05	8.6099e-05	2.60488	Down
NXF2	-0.802654	4.43647	-4.53466	1.59068e-05	8.69009e-05	2.59522	Down
NSF	-1.10633	12.8121	-4.53389	1.5955e-05	8.71126e-05	2.59234	Down
ATP6V1A	-0.593316	12.9472	-4.53243	1.60465e-05	8.75153e-05	2.58691	Down
GPCPD1	-0.750497	9.71253	-4.53241	1.60478e-05	8.75153e-05	2.58683	Down
PDXP	-0.607952	9.42342	-4.53232	1.60536e-05	8.75209e-05	2.58649	Down
PIK3R5	1.72327	6.38213	4.53089	1.61443e-05	8.7931e-05	2.58114	Up
MYOT	0.913036	5.61392	4.52444	1.65585e-05	8.99e-05	2.55707	Up
ADAMTS3	-0.983846	5.1047	-4.52253	1.66829e-05	9.04155e-05	2.54996	Down
SNORA14A	0.739448	5.30093	4.52197	1.672e-05	9.05895e-05	2.54785	Up
ABCD2	-0.674381	5.36455	-4.52189	1.67253e-05	9.05918e-05	2.54755	Down
HLA-DOA	0.681155	8.39417	4.52143	1.67557e-05	9.07006e-05	2.54582	Up
MUCL1	-1.1747	4.36641	-4.52077	1.67991e-05	9.08421e-05	2.54337	Down
HAS1	-0.853522	8.82493	-4.5205	1.68169e-05	9.09001e-05	2.54236	Down
EFCAB3	1.11887	6.43898	4.51937	1.68914e-05	9.12759e-05	2.53816	Up
ADRA2A	-0.703414	6.40914	-4.51784	1.69935e-05	9.16394e-05	2.53243	Down
IL1R1	0.794016	5.09737	4.51627	1.70981e-05	9.21494e-05	2.52661	Up
PAFAH2	0.631876	6.08638	4.51619	1.71034e-05	9.21506e-05	2.52631	Up
CD14	0.754785	11.724	4.51597	1.71185e-05	9.21783e-05	2.52547	Up
CASQ1	-1.12315	8.36037	-4.51538	1.71582e-05	9.23377e-05	2.52327	Down
CDC14A	0.777297	5.0964	4.51152	1.74202e-05	9.35285e-05	2.50888	Up
TRIM7	-0.721764	6.50607	-4.51135	1.74319e-05	9.35638e-05	2.50824	Down
XLOC_007697	-1.21952	5.01221	-4.51118	1.74428e-05	9.35955e-05	2.50765	Down
RBM24	-1.0617	6.0302	-4.50898	1.75944e-05	9.4299e-05	2.49943	Down
SNORD67	1.3665	8.45432	4.50898	1.75945e-05	9.4299e-05	2.49942	Up
SNORD105	0.720206	5.83413	4.50883	1.7605e-05	9.43277e-05	2.49886	Up
ZNF620	1.21034	6.61422	4.50748	1.76982e-05	9.47718e-05	2.49385	Up
LOC100510710	-0.58852	5.95697	-4.50714	1.77214e-05	9.48683e-05	2.4926	Down
SNORA11B	0.656621	6.35778	4.50705	1.7728e-05	9.48765e-05	2.49224	Up
S100A11	0.656082	6.96728	4.50491	1.7877e-05	9.559e-05	2.4843	Up
FLJ32255	-1.00394	10.0422	-4.50368	1.79635e-05	9.59411e-05	2.47971	Down
CFHR3	0.754954	6.67028	4.50333	1.79879e-05	9.60157e-05	2.47842	Up
GIMAP2	0.6669	5.93464	4.50273	1.80308e-05	9.61889e-05	2.47616	Up
NIP7	-0.625367	13.2795	-4.50207	1.80772e-05	9.63801e-05	2.47372	Down
G3BP2	-0.731533	11.5444	-4.50022	1.82086e-05	9.69966e-05	2.46684	Down
CPXM1	-0.92472	4.29932	-4.49902	1.82944e-05	9.73407e-05	2.46238	Down
MCF2	-1.03454	6.48808	-4.49738	1.84121e-05	9.78251e-05	2.45629	Down
FZD7	0.600056	7.01543	4.49681	1.84533e-05	9.79658e-05	2.45417	Up
SH3GL2	-1.324	9.86788	-4.4968	1.84541e-05	9.79658e-05	2.45413	Down
MCM4	-0.713137	6.82095	-4.49521	1.85693e-05	9.85183e-05	2.44821	Down
EVI2A	0.80634	8.35733	4.49338	1.87029e-05	9.91696e-05	2.44141	Up
SLC7A14	-0.890239	7.23293	-4.49097	1.88798e-05	9.99634e-05	2.43247	Down
PCLO	-1.32663	8.17411	-4.49077	1.88949e-05	0.000100014	2.43171	Down
NEFL	-1.05856	13.6289	-4.48961	1.89809e-05	0.000100412	2.4274	Down
CASP4	0.746213	7.81081	4.48886	1.90361e-05	0.000100646	2.42464	Up
GULP1	-0.725718	8.08229	-4.48753	1.91355e-05	0.000101142	2.4197	Down
ACTR3B	-0.60665	10.5691	-4.48685	1.91863e-05	0.000101353	2.41718	Down
RASSF8	0.674539	5.99545	4.48603	1.92483e-05	0.000101622	2.41412	Up
NCDN	-0.722827	11.6963	-4.47619	2.00024e-05	0.0001053	2.37763	Down
ARL17B	0.709666	9.21975	4.47379	2.01905e-05	0.000106077	2.36875	Up
FCRLB	-0.750653	8.12724	-4.47344	2.02182e-05	0.000106163	2.36745	Down
RFC3	-0.664982	5.23814	-4.47333	2.02273e-05	0.00010618	2.36702	Down
OPN3	-1.1014	9.38324	-4.47325	2.02336e-05	0.000106183	2.36673	Down
SLC22A18AS	-0.957588	6.27647	-4.47301	2.02521e-05	0.000106222	2.36586	Down
PAIP2B	0.656444	7.68319	4.47235	2.03044e-05	0.000106433	2.36341	Up
ITGAX	0.588848	6.39551	4.47095	2.04155e-05	0.000106914	2.35823	Up
GPR182	2.05273	8.75804	4.46962	2.05217e-05	0.000107419	2.35331	Up
IRF1	0.750817	4.82038	4.46764	2.06812e-05	0.000108161	2.34596	Up
GRP	-1.10564	5.75675	-4.46571	2.08373e-05	0.000108916	2.33882	Down
SLC25A12	-0.725903	10.7769	-4.46541	2.08615e-05	0.00010896	2.33772	Down
ZSCAN5B	-0.629749	5.02057	-4.46539	2.08632e-05	0.00010896	2.33764	Down
PKD1	0.695847	10.7732	4.46352	2.1016e-05	0.000109641	2.33071	Up
FAM163B	-0.719929	3.9167	-4.46349	2.10179e-05	0.000109641	2.33063	Down
C20orf96	0.662056	8.03418	4.46066	2.12513e-05	0.000110733	2.32015	Up
FASTKD3	-0.598776	6.69281	-4.46003	2.1303e-05	0.00011094	2.31784	Down
FRMD4B	0.616766	7.20819	4.45958	2.13411e-05	0.000111075	2.31615	Up
SNORA75	1.46943	7.01432	4.45663	2.15875e-05	0.000112231	2.30525	Up
TUBA3C	-1.02177	7.91992	-4.45596	2.16436e-05	0.000112448	2.30279	Down
SERPINA1	0.875318	7.67495	4.45591	2.16477e-05	0.000112448	2.30261	Up
CDC42EP3	-0.67554	3.5071	-4.45466	2.1754e-05	0.000112877	2.29796	Down
LIN28B	-0.801248	5.95642	-4.45252	2.19357e-05	0.000113655	2.29007	Down
KLHL35	-0.597109	6.83999	-4.45231	2.19533e-05	0.000113714	2.28931	Down
C1orf87	0.95459	4.36554	4.4521	2.19715e-05	0.000113776	2.28852	Up
OR10H2	-0.844054	11.9043	-4.45187	2.19911e-05	0.000113846	2.28768	Down
IFITM1	0.582245	12.351	4.44902	2.22365e-05	0.000114954	2.27715	Up
PRSS3	-0.775295	7.86983	-4.44875	2.22594e-05	0.000115041	2.27617	Down
LOC100505664	-0.617197	5.85524	-4.44613	2.2488e-05	0.000116121	2.26648	Down
ZIC2	0.62718	6.47646	4.44351	2.27177e-05	0.000117178	2.25684	Up
CCDC66	1.50671	8.70474	4.44239	2.2817e-05	0.000117591	2.2527	Up
EIF4G3	1.08128	10.5581	4.4423	2.28246e-05	0.000117598	2.25238	Up
TRAM1L1	-0.746669	5.32781	-4.44101	2.29398e-05	0.000118066	2.24761	Down
CCK	-0.95669	14.1755	-4.43994	2.30356e-05	0.000118465	2.24365	Down
OAT	-0.647235	11.1638	-4.43991	2.30381e-05	0.000118465	2.24355	Down
KCTD8	-0.646825	8.477	-4.43931	2.30917e-05	0.000118708	2.24134	Down
INPP5J	-0.621793	5.43354	-4.43854	2.31605e-05	0.000118961	2.23852	Down
IP6K3	0.767243	4.96617	4.43807	2.32029e-05	0.000119046	2.23678	Up
MOXD1	-0.698403	9.55607	-4.43757	2.32483e-05	0.000119246	2.23493	Down
AFF2	-1.18692	5.75998	-4.43507	2.34747e-05	0.000120239	2.22574	Down
BRF2	-0.619995	5.92796	-4.43408	2.35653e-05	0.000120636	2.22208	Down
CREB3L3	-0.70894	4.83158	-4.43387	2.3585e-05	0.000120703	2.22129	Down
FBXL6	-0.612614	12.5839	-4.43013	2.39297e-05	0.000122263	2.20753	Down
HSPA6	0.929373	5.1754	4.43004	2.3938e-05	0.000122272	2.2072	Up
LOC100130587	1.35312	7.44169	4.42955	2.39829e-05	0.000122467	2.20542	Up
RASL12	0.776058	5.66216	4.42921	2.4015e-05	0.000122537	2.20416	Up
LDHC	-0.713644	5.37838	-4.42919	2.40167e-05	0.000122537	2.20409	Down
SCARA5	-1.33029	5.39776	-4.42791	2.4136e-05	0.000123089	2.19939	Down
SNX8	-0.580583	4.89319	-4.42789	2.41382e-05	0.000123089	2.1993	Down
PARP14	0.590872	7.41468	4.4269	2.42312e-05	0.000123529	2.19565	Up
GNLY	0.824467	5.58342	4.42676	2.42447e-05	0.000123563	2.19513	Up
SNORD116-12	0.685466	7.38878	4.42434	2.44727e-05	0.000124587	2.18625	Up
ZNF385B	-1.10828	5.76865	-4.42394	2.45107e-05	0.000124746	2.18478	Down
IGF2-AS	-0.982005	9.19057	-4.42037	2.48523e-05	0.00012624	2.17165	Down
BASP1P1	0.844928	8.05035	4.41878	2.50062e-05	0.000126881	2.1658	Up
CSF1R	0.58238	12.3827	4.41798	2.50835e-05	0.000127168	2.16287	Up
RRAGB	-0.688559	5.87974	-4.41608	2.5269e-05	0.000127897	2.15588	Down
CYP26B1	-0.765687	3.90001	-4.41596	2.52809e-05	0.000127922	2.15543	Down
SNORA71C	-0.715938	6.46719	-4.41505	2.53694e-05	0.000128299	2.15212	Down
MAP3K9	-0.589202	8.76276	-4.41375	2.54975e-05	0.000128805	2.14735	Down
EXOSC5	-0.706094	5.68458	-4.40947	2.5924e-05	0.000130708	2.13162	Down
SNCA	-0.969147	10.9368	-4.40852	2.60193e-05	0.000131081	2.12814	Down
RRP1	-0.617634	5.3899	-4.40443	2.64344e-05	0.000133026	2.11313	Down
DOK6	-0.749469	8.5213	-4.40435	2.64424e-05	0.00013303	2.11284	Down
ATP1A1	-0.857097	12.2234	-4.40201	2.66826e-05	0.000134165	2.10427	Down
EPHX3	-0.645287	13.1201	-4.40145	2.67401e-05	0.000134381	2.10223	Down
TEKT4	0.747955	5.74523	4.40051	2.68372e-05	0.000134832	2.09879	Up
HSPA12A	-0.63819	11.9097	-4.40035	2.68544e-05	0.000134881	2.09818	Down
AKR1C1	0.680543	7.45655	4.40023	2.68664e-05	0.000134905	2.09776	Up
MYBPC1	0.708924	8.70968	4.39557	2.73552e-05	0.000137059	2.08067	Up
RNU11	1.19457	7.93886	4.39304	2.76231e-05	0.000138213	2.07143	Up
NXN	0.593249	5.47309	4.39126	2.78135e-05	0.000138977	2.06492	Up
SNORD71	0.612274	7.42549	4.39097	2.78448e-05	0.000139058	2.06385	Up
PPAN-P2RY11	1.01001	7.38768	4.38673	2.83038e-05	0.00014112	2.04836	Up
UBE2DNL	0.659787	5.95756	4.3813	2.89029e-05	0.000143717	2.02851	Up
CSAG2	0.596806	4.72529	4.38039	2.90049e-05	0.000144107	2.02517	Up
IPCEF1	-1.134	6.69073	-4.38022	2.90233e-05	0.00014416	2.02457	Down
OLA1	-0.682988	11.69	-4.37842	2.92254e-05	0.000144928	2.01799	Down
BICC1	1.89706	7.84543	4.37311	2.98291e-05	0.000147543	1.99861	Up
GPR179	1.97528	9.26787	4.37308	2.98329e-05	0.000147543	1.99849	Up
EPCAM	-0.781577	5.9902	-4.37231	2.99219e-05	0.000147863	1.99567	Down
ZDBF2	-0.639148	8.51565	-4.37114	3.0057e-05	0.000148411	1.9914	Down
B3GNTL1	-0.661743	5.13793	-4.36965	3.02289e-05	0.000149087	1.986	Down
PIN1P1	-0.669803	8.29619	-4.36955	3.02405e-05	0.000149087	1.98564	Down
KIAA1217	-0.739544	7.86699	-4.36954	3.02425e-05	0.000149087	1.98557	Down
KCNT2	-0.670639	5.41974	-4.36561	3.07025e-05	0.000151152	1.97127	Down
CLEC1A	0.774345	6.6605	4.36519	3.07524e-05	0.000151317	1.96973	Up
OR52E8	1.85254	6.39022	4.36363	3.09375e-05	0.000152065	1.96404	Up
NCEH1	-0.595424	11.0672	-4.36246	3.1077e-05	0.000152616	1.95978	Down
PLA1A	1.01114	5.57977	4.35959	3.14215e-05	0.000154114	1.94934	Up
ACP2	-0.7048	4.823	-4.35838	3.15684e-05	0.000154628	1.94492	Down
F12	-0.634076	8.8592	-4.35695	3.17426e-05	0.000155316	1.93971	Down
C2CD4B	0.824809	5.43192	4.35666	3.1778e-05	0.000155447	1.93865	Up
CPNE9	-0.890693	5.81228	-4.35513	3.19647e-05	0.000156236	1.9331	Down
SNORD1B	0.977451	4.37727	4.35143	3.2422e-05	0.000158261	1.91965	Up
[truncated: 834 more rows]

## Sheet: upregulated DEGs in GSE122063 
The details of upregulated DEGs in GSE122063
	logFC	AveExpr	t	P.Value	adj.P.Val	B
SPP1	1.90629	12.28	11.4251	6.68706e-20	4.09649e-16	34.6425
HSPB1	1.15513	14.1959	10.9462	7.45113e-19	2.55589e-15	32.305
CRYAB	1.05359	13.2482	10.8933	9.73514e-19	2.55589e-15	32.0456
SRSF10	0.608526	9.47451	10.548	5.57829e-18	1.13909e-14	30.3516
BACE2	1.16996	8.60916	10.4699	8.28498e-18	1.38419e-14	29.9676
C4A	1.62867	6.01976	10.1159	4.98355e-17	7.04521e-14	28.2255
RNF130	0.789953	11.1215	10.0591	6.64926e-17	8.72858e-14	27.9454
SLC1A7	2.14297	8.40004	9.98746	9.56255e-17	1.06275e-13	27.5925
CLEC18B	0.94637	7.92005	9.5543	8.60837e-16	8.32656e-13	25.4577
AQP1	1.9189	11.4441	9.41275	1.76444e-15	1.37829e-12	24.7603
PFKFB3	0.688062	10.3322	9.32858	2.70305e-15	1.83988e-12	24.3458
CASP7	0.838176	8.8354	9.09999	8.59881e-15	4.15866e-12	23.2213
RUNX3	1.12614	7.7232	8.99864	1.43538e-14	6.28083e-12	22.7233
TP73-AS1	0.620726	6.58961	8.92624	2.06925e-14	8.64287e-12	22.3678
FAM167B	1.59639	7.23585	8.91299	2.21246e-14	8.83925e-12	22.3028
FCGBP	2.16177	7.91098	8.90464	2.30767e-14	8.86206e-12	22.2619
SLC4A11	1.12042	7.8305	8.88192	2.58813e-14	9.70706e-12	22.1504
DHX34	0.635616	8.2954	8.7976	3.96037e-14	1.37328e-11	21.737
C5AR1	1.45025	4.76281	8.79363	4.04038e-14	1.37508e-11	21.7175
C4B	1.42282	10.6221	8.72978	5.57422e-14	1.82934e-11	21.4048
SLAMF8	1.94974	5.49702	8.68368	7.03114e-14	2.19014e-11	21.1792
SNX31	1.6136	6.04275	8.60402	1.04981e-13	2.87962e-11	20.7896
STEAP3	1.02655	6.04131	8.58814	1.13709e-13	3.00354e-11	20.712
GEM	1.27793	7.48978	8.5854	1.15288e-13	3.00354e-11	20.6986
SERPINA3	2.27397	8.93599	8.57996	1.1848e-13	3.00354e-11	20.6721
CSRP2	0.762069	10.8445	8.51386	1.65154e-13	4.01376e-11	20.3493
MEX3A	0.922942	6.28276	8.47664	1.99089e-13	4.63146e-11	20.1677
HSD17B1	0.957317	7.00536	8.46319	2.12993e-13	4.89298e-11	20.1021
TSPO	0.75814	12.0847	8.45504	2.21882e-13	5.03426e-11	20.0624
LOC100233156	1.46253	7.32064	8.44129	2.37728e-13	5.20485e-11	19.9954
SAP25	1.22893	10.2372	8.42848	2.53498e-13	5.41718e-11	19.933
SPATA13	1.07144	8.40763	8.41881	2.6609e-13	5.55705e-11	19.8859
ZMIZ2	0.681036	9.87919	8.4109	2.76866e-13	5.71713e-11	19.8473
C19orf81	0.704863	9.696	8.40789	2.81072e-13	5.73949e-11	19.8327
FAM181B	0.909522	9.41308	8.38092	3.21742e-13	6.35804e-11	19.7013
MACF1	0.723552	11.3562	8.37705	3.28038e-13	6.4135e-11	19.6825
HOMER3	0.663239	12.4895	8.3626	3.52679e-13	6.82268e-11	19.6121
LPIN3	1.39067	8.55099	8.35991	3.5746e-13	6.84312e-11	19.5991
DSE	0.935974	9.98938	8.35763	3.6156e-13	6.85025e-11	19.588
TCL1B	1.23151	5.96735	8.34344	3.88187e-13	7.20616e-11	19.5189
HSPB2	0.725927	10.326	8.34078	3.93397e-13	7.22985e-11	19.506
ZNF692	0.588862	9.88072	8.19659	8.08932e-13	1.35572e-10	18.8056
POLD1	0.744184	8.23837	8.19487	8.15911e-13	1.35572e-10	18.7972
MYO10	1.05653	7.3723	8.19084	8.32468e-13	1.36599e-10	18.7777
MAFF	1.43199	8.00048	8.17456	9.02939e-13	1.46851e-10	18.6988
C19orf25	0.624542	8.07375	8.1413	1.06592e-12	1.68874e-10	18.5376
ZNF652	0.909072	9.22146	8.10036	1.30716e-12	1.98537e-10	18.3394
PPFIBP2	0.729922	7.27119	8.07039	1.51755e-12	2.26744e-10	18.1944
RBM14-RBM4	0.660567	10.9046	8.0655	1.55493e-12	2.30456e-10	18.1708
EPHB4	1.79093	9.7253	8.05454	1.64211e-12	2.40042e-10	18.1178
RHOJ	1.02487	7.83986	8.0541	1.64573e-12	2.40042e-10	18.1157
NUDT3	0.68626	9.76714	8.03754	1.78705e-12	2.54592e-10	18.0356
ZNF850	1.0174	7.82013	8.02584	1.89416e-12	2.63719e-10	17.9791
INPP5D	0.908804	9.90108	8.01314	2.01767e-12	2.78802e-10	17.9177
CCDC102A	1.12298	6.31264	8.00502	2.10072e-12	2.86146e-10	17.8786
CCDC88B	0.96963	9.83497	7.999	2.16453e-12	2.90363e-10	17.8495
KCNJ2	0.691685	8.88382	7.98504	2.31999e-12	3.06739e-10	17.7821
ANAPC16	0.637084	7.80473	7.97849	2.39675e-12	3.10193e-10	17.7505
KIF1C	0.921568	12.8157	7.97372	2.45422e-12	3.1541e-10	17.7275
ARMCX3-AS1	1.08104	5.54914	7.94748	2.79565e-12	3.49513e-10	17.601
CEACAM1	0.791382	5.4168	7.93356	2.99563e-12	3.71984e-10	17.5339
TMC8	1.00177	6.38199	7.92602	3.10991e-12	3.83583e-10	17.4975
TNFAIP3	0.894968	5.58524	7.89282	3.66636e-12	4.46228e-10	17.3377
RASAL3	1.0879	8.13832	7.85797	4.35722e-12	5.23378e-10	17.17
CD163	1.98885	9.12979	7.81728	5.32934e-12	6.0834e-10	16.9745
EVI2B	1.17779	6.29678	7.81201	5.47009e-12	6.15669e-10	16.9491
CGN	0.590181	7.84054	7.80828	5.57184e-12	6.20602e-10	16.9312
CARD6	0.981025	7.92197	7.7871	6.18712e-12	6.76827e-10	16.8295
SERPINH1	1.36034	9.45662	7.76973	6.74158e-12	7.16166e-10	16.7462
NUPR1	1.17898	11.6904	7.73454	8.02073e-12	8.28118e-10	16.5775
TBL1X	1.08402	8.68118	7.72863	8.25803e-12	8.47856e-10	16.5492
SPR	0.852355	7.67782	7.72596	8.36724e-12	8.54296e-10	16.5365
SMCR6	0.662145	7.74488	7.69749	9.62843e-12	9.54014e-10	16.4001
VSIG4	1.55881	9.77448	7.69695	9.65433e-12	9.54014e-10	16.3975
SERHL2	0.744709	7.96027	7.67943	1.05246e-11	1.03025e-09	16.3137
PPP1R18	0.882395	8.91773	7.67811	1.05937e-11	1.03025e-09	16.3074
GFAP	1.28867	12.403	7.67808	1.05951e-11	1.03025e-09	16.3073
FBXL19-AS1	0.891305	5.74021	7.67363	1.083e-11	1.04755e-09	16.286
TBL1Y	0.987189	7.0234	7.66555	1.12694e-11	1.08434e-09	16.2474
ITPKB	1.13484	11.7276	7.65743	1.17296e-11	1.10545e-09	16.2085
PAPOLA	0.940937	8.85848	7.65229	1.20302e-11	1.10545e-09	16.1839
C1QC	1.28935	7.57816	7.65169	1.20653e-11	1.10545e-09	16.1811
SERTAD1	0.881783	9.88799	7.64931	1.22075e-11	1.11064e-09	16.1697
PLOD1	0.626008	7.80535	7.63679	1.29833e-11	1.15829e-09	16.1099
STAB1	1.1158	6.6052	7.62551	1.37241e-11	1.2126e-09	16.0561
C21orf62	1.46546	4.91401	7.60972	1.48324e-11	1.29805e-09	15.9807
SART1	0.751967	9.19026	7.5993	1.56118e-11	1.34701e-09	15.931
TNFRSF10B	1.05355	7.72217	7.5894	1.63904e-11	1.40104e-09	15.8837
CD44	1.46891	9.59567	7.58257	1.69493e-11	1.42235e-09	15.8512
HSPA1A	1.41496	12.7942	7.57548	1.75501e-11	1.4639e-09	15.8174
IKZF1	1.09793	7.47891	7.57394	1.76835e-11	1.4639e-09	15.81
SIPA1	0.829485	8.14823	7.55289	1.96085e-11	1.59674e-09	15.7097
ZC3H12C	0.723654	8.64116	7.5501	1.98783e-11	1.60935e-09	15.6965
PDLIM4	1.31069	6.22689	7.53902	2.09886e-11	1.68441e-09	15.6437
LILRB1	1.16217	6.7591	7.53658	2.12414e-11	1.68993e-09	15.6321
RPS6KA1	0.690671	6.64158	7.50665	2.45985e-11	1.91556e-09	15.4897
RRBP1	1.00444	7.78438	7.50133	2.52481e-11	1.9331e-09	15.4644
METRNL	0.664825	9.68399	7.50051	2.53498e-11	1.9331e-09	15.4605
HEBP2	0.834157	10.9801	7.49854	2.55958e-11	1.9438e-09	15.4511
MIA	1.72704	4.9339	7.49558	2.59693e-11	1.956e-09	15.4371
MSR1	1.09632	5.76477	7.43699	3.45897e-11	2.46623e-09	15.1589
FAM124A	0.715686	6.94252	7.4368	3.46222e-11	2.46623e-09	15.158
SNAR-A3	0.765751	12.3901	7.42362	3.69261e-11	2.61011e-09	15.0955
SYNGR2	0.715569	12.7863	7.41921	3.77308e-11	2.65677e-09	15.0746
RNF122	0.772054	7.18135	7.41417	3.86697e-11	2.70113e-09	15.0507
HMBOX1	0.714492	11.9329	7.41348	3.88017e-11	2.70113e-09	15.0474
FANCC	0.984641	6.44633	7.41157	3.91641e-11	2.71305e-09	15.0384
NPFF	0.978734	8.99212	7.41103	3.92682e-11	2.71305e-09	15.0358
PARP8	0.735996	8.26078	7.39298	4.28857e-11	2.94087e-09	14.9503
NFASC	0.615528	9.55779	7.3921	4.30691e-11	2.94247e-09	14.9462
LOC286437	0.741083	9.73512	7.38634	4.42986e-11	2.98212e-09	14.9189
PREX1	0.693416	11.7921	7.38424	4.47536e-11	3.00175e-09	14.9089
TIMELESS	0.630142	8.03731	7.38188	4.52716e-11	3.00966e-09	14.8978
GAGE2B	0.769776	9.34264	7.37705	4.63519e-11	3.05324e-09	14.8749
WDFY2	0.685262	7.88095	7.37499	4.682e-11	3.06213e-09	14.8652
TRIM47	0.818995	11.7336	7.37347	4.71683e-11	3.07397e-09	14.858
MKNK2	0.779259	11.8484	7.3651	4.91321e-11	3.1794e-09	14.8184
VAMP8	0.86159	9.60293	7.36272	4.97054e-11	3.19401e-09	14.8071
SMTN	1.01027	6.75052	7.32196	6.06225e-11	3.80246e-09	14.6145
ANLN	1.27639	7.93482	7.31645	6.22719e-11	3.87943e-09	14.5885
CHRM4	1.82682	9.0589	7.31247	6.3489e-11	3.9419e-09	14.5697
BOK	0.93996	8.1918	7.30263	6.66014e-11	4.12121e-09	14.5233
GABRE	1.30565	7.62787	7.29855	6.79382e-11	4.18983e-09	14.504
TGFBI	1.1506	7.84223	7.29768	6.8226e-11	4.1935e-09	14.4999
MDM4	0.657769	9.55641	7.28371	7.302e-11	4.42985e-09	14.434
SLC6A9	0.787435	10.2789	7.28367	7.30355e-11	4.42985e-09	14.4338
MOB3C	0.615806	7.18236	7.27989	7.43883e-11	4.48232e-09	14.416
UNC5B	0.723265	9.60438	7.27638	7.56694e-11	4.51742e-09	14.3994
FCGR2C	1.18093	4.80121	7.27561	7.59514e-11	4.51742e-09	14.3958
HIP1	0.941681	7.52002	7.27561	7.5954e-11	4.51742e-09	14.3958
TEP1	0.746144	6.97695	7.27376	7.66393e-11	4.54347e-09	14.3871
TK1	0.840678	8.57476	7.26042	8.17694e-11	4.77114e-09	14.3242
C6orf118	1.46742	6.13271	7.25932	8.22052e-11	4.78091e-09	14.3191
CCDC149	0.638936	9.28248	7.25478	8.40379e-11	4.81137e-09	14.2977
FOXO4	0.820821	8.05232	7.24057	9.00413e-11	5.09724e-09	14.2308
IL1RL1	2.79491	4.91548	7.2356	9.22389e-11	5.16819e-09	14.2074
SCIN	1.51914	6.77175	7.22879	9.53384e-11	5.30948e-09	14.1753
ANTXR2	0.845678	7.69232	7.22687	9.62272e-11	5.34279e-09	14.1663
MRPL10	1.57923	10.7441	7.2251	9.70575e-11	5.37266e-09	14.158
AGFG2	0.753289	8.88434	7.21478	1.0204e-10	5.61465e-09	14.1095
BST2	0.917118	10.3377	7.2097	1.04584e-10	5.73744e-09	14.0856
DDIT4L	1.09442	9.39254	7.20805	1.05421e-10	5.74906e-09	14.0778
KLHL17	0.622623	9.47661	7.18666	1.16931e-10	6.22888e-09	13.9774
WDFY4	0.9059	8.5068	7.16732	1.28404e-10	6.74233e-09	13.8866
SMC1A	0.966045	8.73142	7.16242	1.31485e-10	6.88444e-09	13.8636
SIRT7	0.787113	8.19495	7.16138	1.3215e-10	6.89958e-09	13.8587
ANKRD40	0.817038	11.7428	7.15079	1.39093e-10	7.18693e-09	13.8091
LAMA4	0.748258	8.5147	7.1494	1.40036e-10	7.20653e-09	13.8025
ELF1	0.883863	6.87606	7.14803	1.40966e-10	7.20653e-09	13.7961
TAGLN2	0.859192	7.05768	7.13427	1.50654e-10	7.63481e-09	13.7316
RGS3	0.601567	9.65644	7.13407	1.50802e-10	7.63481e-09	13.7307
CLIC1	0.916369	8.53173	7.12732	1.55803e-10	7.85566e-09	13.6991
VASP	1.17658	8.25068	7.11929	1.61961e-10	8.11043e-09	13.6615
FLCN	0.749961	8.55669	7.10959	1.69725e-10	8.46872e-09	13.6161
YBX1	0.785143	9.48227	7.10888	1.70309e-10	8.46872e-09	13.6128
C20orf141	1.44635	12.6678	7.10502	1.73515e-10	8.59529e-09	13.5947
LAIR1	1.07858	8.98843	7.09033	1.86256e-10	9.10375e-09	13.526
ZFHX2	0.741469	9.16549	7.08151	1.94347e-10	9.44897e-09	13.4847
ASXL1	0.845319	6.89288	7.06506	2.10383e-10	1.00057e-08	13.4079
NWD1	0.739109	6.90952	7.06419	2.11266e-10	1.00068e-08	13.4038
ITPK1	0.781405	7.09838	7.04557	2.31086e-10	1.07245e-08	13.3169
RPL13P5	0.692382	9.02943	7.03667	2.41205e-10	1.10822e-08	13.2754
CAPS	1.04211	7.01346	7.01336	2.69822e-10	1.21897e-08	13.1667
MID1IP1	1.00387	12.0657	7.01217	2.71367e-10	1.21936e-08	13.1612
PLXDC2	0.695659	8.2122	6.99951	2.88397e-10	1.28333e-08	13.1022
NFAM1	0.890281	6.02212	6.9952	2.94428e-10	1.30304e-08	13.0821
MORC4	0.683943	6.97078	6.98929	3.02899e-10	1.32748e-08	13.0546
CMTM3	0.935479	10.4472	6.98797	3.04823e-10	1.3275e-08	13.0485
ADAMTS1	1.31962	7.39038	6.98553	3.08414e-10	1.33488e-08	13.0371
CA2	0.67231	11.4178	6.98217	3.13441e-10	1.35221e-08	13.0215
SNORD109B	0.647725	5.83147	6.97578	3.23202e-10	1.37815e-08	12.9917
TNFRSF10D	1.53386	7.19063	6.96146	3.46173e-10	1.4459e-08	12.9252
HIGD1B	1.12656	10.0132	6.95766	3.52549e-10	1.46919e-08	12.9075
MS4A14	1.20167	4.82236	6.95043	3.6499e-10	1.50517e-08	12.8739
GBP2	1.03778	5.97416	6.95026	3.65277e-10	1.50517e-08	12.8731
CCR5	1.00103	6.8969	6.93199	3.98707e-10	1.63194e-08	12.7883
SNORD86	0.670548	6.24766	6.93144	3.99749e-10	1.63258e-08	12.7858
ORAI1	0.663197	6.73795	6.9266	4.09133e-10	1.65983e-08	12.7633
KLRG1	0.618872	7.50716	6.91583	4.30771e-10	1.73232e-08	12.7133
ACAN	0.807959	7.87203	6.9153	4.31874e-10	1.73297e-08	12.7109
SLC7A7	0.971824	6.2193	6.90991	4.43147e-10	1.76663e-08	12.6859
TRIP10	0.965927	5.84748	6.90935	4.44331e-10	1.76751e-08	12.6833
CCL2	1.74406	8.11685	6.89108	4.84908e-10	1.90857e-08	12.5986
MS4A7	0.771107	8.60316	6.8709	5.34008e-10	2.07484e-08	12.5052
HLA-DRB4	1.11144	7.41792	6.86146	5.58607e-10	2.15222e-08	12.4616
KRTAP1-3	0.777127	12.913	6.86047	5.61265e-10	2.15503e-08	12.457
COL27A1	1.13565	9.12715	6.85294	5.81789e-10	2.21828e-08	12.4222
LY96	1.02286	7.35975	6.84938	5.91773e-10	2.23318e-08	12.4057
IRAK2	0.676268	7.26028	6.84477	6.04929e-10	2.26886e-08	12.3844
SNORA10	0.601056	7.9926	6.83911	6.21466e-10	2.32154e-08	12.3583
S100A4	1.18275	6.94899	6.8391	6.21503e-10	2.32154e-08	12.3582
TYROBP	0.782666	11.0532	6.81781	6.87874e-10	2.50828e-08	12.2599
SLA	0.840618	9.99404	6.81725	6.89727e-10	2.51006e-08	12.2573
KCNQ1	0.823248	8.26086	6.81038	7.12671e-10	2.56813e-08	12.2256
MYO1F	0.812205	7.83185	6.80801	7.20764e-10	2.57708e-08	12.2147
GON4L	1.51193	11.4719	6.80436	7.33402e-10	2.61718e-08	12.1979
KATNAL2	0.752012	8.27825	6.80177	7.42472e-10	2.63929e-08	12.186
BIRC3	0.832606	6.93863	6.77184	8.56089e-10	2.98543e-08	12.0481
CNKSR3	0.678233	8.18417	6.763	8.92821e-10	3.07847e-08	12.0074
SLC17A9	0.85612	6.65307	6.76098	9.01444e-10	3.09659e-08	11.9981
LRRD1	1.22197	11.7264	6.74421	9.76128e-10	3.27958e-08	11.921
MRGPRF	0.988033	6.80668	6.73846	1.00313e-09	3.35803e-08	11.8946
KIF5B	0.744144	11.9435	6.73511	1.01921e-09	3.39426e-08	11.8792
MILR1	0.997541	6.14964	6.73144	1.03714e-09	3.43454e-08	11.8623
ROM1	0.909077	10.9473	6.73142	1.0372e-09	3.43454e-08	11.8622
GRIK1-AS1	0.941301	7.36465	6.72889	1.04975e-09	3.46984e-08	11.8506
P2RX7	0.65295	9.38848	6.71854	1.10254e-09	3.59056e-08	11.8031
ZBTB20	0.734705	9.92261	6.71792	1.10581e-09	3.59056e-08	11.8002
PTPRC	0.987263	8.33693	6.7173	1.10906e-09	3.59476e-08	11.7974
PRKX	0.975008	7.36489	6.71262	1.13394e-09	3.64977e-08	11.7759
CMKLR1	0.826463	7.00331	6.70774	1.16044e-09	3.72841e-08	11.7535
TCIRG1	0.877935	7.78834	6.6955	1.22968e-09	3.92345e-08	11.6974
GDF15	1.11043	7.50326	6.69511	1.23198e-09	3.92399e-08	11.6956
BANP	0.627539	10.6228	6.68774	1.27569e-09	4.04916e-08	11.6618
FSD2	1.0903	8.50343	6.67535	1.35275e-09	4.24973e-08	11.6051
NBPF11	0.592073	8.72061	6.65734	1.47299e-09	4.54967e-08	11.5226
KHNYN	0.713137	8.13605	6.651	1.51774e-09	4.64884e-08	11.4937
AZGP1	1.10521	7.16505	6.64524	1.55957e-09	4.75321e-08	11.4673
TCAP	0.945195	8.73314	6.64015	1.59754e-09	4.82888e-08	11.4441
COL8A2	0.753911	5.90082	6.63865	1.60886e-09	4.8551e-08	11.4372
TFEB	0.744676	10.7861	6.62132	1.74598e-09	5.17542e-08	11.3581
CRB2	0.847285	5.84562	6.6018	1.91425e-09	5.58413e-08	11.269
TRIM56	0.746566	8.05771	6.59913	1.93845e-09	5.64062e-08	11.2569
SHISA5	0.896273	14.121	6.58029	2.11827e-09	6.04732e-08	11.171
CLMN	1.10686	8.19808	6.58021	2.1191e-09	6.04732e-08	11.1706
NUAK2	0.716544	7.32982	6.5787	2.13424e-09	6.07168e-08	11.1637
MITF	0.599651	8.71209	6.57789	2.14241e-09	6.0855e-08	11.16
BNIPL	1.26007	3.58637	6.56769	2.2477e-09	6.3551e-08	11.1136
CEP104	1.05626	8.80991	6.54862	2.45846e-09	6.85607e-08	11.0269
SRGN	1.04567	9.37866	6.54778	2.46809e-09	6.87251e-08	11.0231
MFNG	0.673944	7.0598	6.54741	2.47238e-09	6.87405e-08	11.0214
PIRT	1.24018	6.91776	6.54437	2.50802e-09	6.95089e-08	11.0076
NPL	0.634893	11.2088	6.53167	2.66208e-09	7.31295e-08	10.9499
BCL3	0.823057	9.14616	6.53048	2.67696e-09	7.34286e-08	10.9445
HMOX1	0.94802	9.28325	6.52386	2.76144e-09	7.51848e-08	10.9145
NPNT	1.00842	7.17805	6.51891	2.82629e-09	7.64973e-08	10.892
HVCN1	0.796238	7.08116	6.51694	2.85253e-09	7.70668e-08	10.8831
BTN3A2	0.74252	7.5223	6.51094	2.93387e-09	7.84842e-08	10.8559
ACTL6A	0.593911	7.86062	6.49864	3.10797e-09	8.23031e-08	10.8001
ADCYAP1R1	0.797938	7.91328	6.49527	3.15749e-09	8.33741e-08	10.7848
LINC00174	0.637849	8.00301	6.49155	3.2129e-09	8.4594e-08	10.768
TOR1AIP2	0.642926	7.06675	6.48756	3.27349e-09	8.58205e-08	10.7499
TGFB2	0.890911	8.04496	6.48423	3.32496e-09	8.69218e-08	10.7348
P4HA2	0.684203	9.81076	6.46351	3.66348e-09	9.43404e-08	10.641
ITGB2	0.97416	10.0788	6.46283	3.67505e-09	9.44616e-08	10.638
MS4A6A	1.24113	6.46494	6.45948	3.73312e-09	9.52313e-08	10.6228
CERS2	0.652623	8.9113	6.45842	3.75163e-09	9.52313e-08	10.618
MYBPH	1.36801	6.04113	6.45498	3.81245e-09	9.66417e-08	10.6025
NEK6	0.586229	9.43626	6.44798	3.93918e-09	9.90345e-08	10.5709
TGFBR2	0.728478	9.38267	6.43252	4.23404e-09	1.04447e-07	10.5011
ACRBP	0.633137	6.19032	6.43053	4.27354e-09	1.04999e-07	10.4921
RHBDF2	0.999603	10.0649	6.4236	4.41394e-09	1.07443e-07	10.4608
HERC2	0.8922	11.0361	6.41696	4.55279e-09	1.09805e-07	10.4309
LEF1	0.79825	9.13344	6.41382	4.61976e-09	1.10694e-07	10.4167
LILRB3	1.39942	7.93765	6.41284	4.64103e-09	1.11058e-07	10.4123
HDAC1	0.60996	9.24851	6.4105	4.69181e-09	1.12127e-07	10.4018
LDLR	0.798885	9.72719	6.40815	4.74351e-09	1.13216e-07	10.3912
SSX5	0.833168	5.00372	6.40698	4.7695e-09	1.13689e-07	10.3859
RNPEPL1	0.591793	11.1529	6.40601	4.79107e-09	1.14055e-07	10.3815
IL3RA	1.07295	7.42471	6.40069	4.91145e-09	1.16468e-07	10.3575
P4HA1	0.754953	8.43378	6.39766	4.98116e-09	1.17514e-07	10.3439
IL17RB	0.781515	8.47049	6.39639	5.01075e-09	1.18061e-07	10.3382
UHRF1	0.935038	5.9854	6.39432	5.05922e-09	1.18587e-07	10.3289
ANO6	0.708927	8.93903	6.37954	5.4194e-09	1.25123e-07	10.2624
HERC2P2	0.881564	11.0098	6.37926	5.42668e-09	1.25134e-07	10.2611
C1QB	1.16469	10.2775	6.35891	5.96492e-09	1.35841e-07	10.1697
FOXJ1	1.29728	6.11608	6.35859	5.974e-09	1.35879e-07	10.1682
PCDH1	0.748191	9.79217	6.35025	6.21004e-09	1.40899e-07	10.1307
CLIC2	0.622963	7.63448	6.33476	6.67286e-09	1.48656e-07	10.0613
GJC1	0.781279	9.80462	6.33475	6.67327e-09	1.48656e-07	10.0612
NPC2	0.584479	11.7003	6.33179	6.7654e-09	1.50344e-07	10.048
BAG3	0.880115	8.1178	6.33097	6.79109e-09	1.50733e-07	10.0443
SLC38A2	0.86463	10.4668	6.32464	6.99364e-09	1.54482e-07	10.0159
AEBP1	1.16419	9.04303	6.32002	7.14507e-09	1.57448e-07	9.99518
JMJD6	0.787753	6.33955	6.30954	7.50034e-09	1.64292e-07	9.94828
HSPA2	0.765992	10.5253	6.30625	7.61552e-09	1.65827e-07	9.93355
FOXP1-IT1	0.713935	7.8555	6.297	7.94882e-09	1.71058e-07	9.89216
RFTN2	0.933585	8.17044	6.28879	8.25676e-09	1.76445e-07	9.85543
C9orf153	0.821745	9.83094	6.28105	8.55775e-09	1.821e-07	9.82083
EMP1	1.18031	9.49513	6.27689	8.72376e-09	1.8492e-07	9.80226
IGF2BP3	0.711322	7.51733	6.27601	8.75948e-09	1.85463e-07	9.79831
IL18R1	0.991594	5.47263	6.26834	9.07564e-09	1.91245e-07	9.76405
TMEM40	0.669018	6.80026	6.26812	9.08462e-09	1.91245e-07	9.7631
LITAF	0.616928	7.20756	6.26634	9.1598e-09	1.92607e-07	9.75513
DDAH2	0.756914	10.201	6.26117	9.3812e-09	1.96364e-07	9.73206
KANK2	0.811718	10.8312	6.25121	9.82236e-09	2.03972e-07	9.68766
RXRA	0.59516	11.0638	6.2501	9.87304e-09	2.04793e-07	9.68269
GAB1	0.716698	6.71952	6.24046	1.03219e-08	2.12187e-07	9.63974
IFI30	0.939	8.51301	6.23725	1.0476e-08	2.14875e-07	9.62542
DLL1	0.727415	7.54343	6.2345	1.06095e-08	2.16888e-07	9.61318
PEX6	1.22143	8.92278	6.22691	1.09874e-08	2.22478e-07	9.57937
CHORDC1	0.815709	9.31376	6.22226	1.12253e-08	2.2497e-07	9.55868
AKR1C3	0.697021	9.46772	6.21008	1.18728e-08	2.35636e-07	9.50451
HSPA1B	1.13763	10.7117	6.20596	1.21005e-08	2.39121e-07	9.48616
PPIC	0.602518	7.02919	6.19961	1.24592e-08	2.44893e-07	9.45795
DIO3OS	0.909813	5.82995	6.19317	1.28333e-08	2.51439e-07	9.42937
PNISR	0.71995	8.05422	6.19248	1.28743e-08	2.51706e-07	9.42629
ZNF890P	0.706699	6.52911	6.17485	1.39608e-08	2.67868e-07	9.34804
REP15	1.89476	7.978	6.17481	1.39633e-08	2.67868e-07	9.34787
SLC6A12	0.912785	8.74862	6.17342	1.40531e-08	2.69028e-07	9.34168
SCARF1	0.67889	7.30355	6.16983	1.42861e-08	2.72638e-07	9.3258
BCL6	0.700509	10.4929	6.16603	1.45379e-08	2.75156e-07	9.30893
TNFRSF12A	1.09825	7.26803	6.16096	1.48799e-08	2.8134e-07	9.28647
ST6GALNAC3	0.660583	7.87644	6.15445	1.53309e-08	2.88679e-07	9.25764
NFKBIA	0.791791	12.0675	6.15214	1.54942e-08	2.91158e-07	9.24741
CDH26	0.669902	6.68259	6.14658	1.58943e-08	2.98372e-07	9.22279
LLGL2	0.77972	8.75809	6.14341	1.61268e-08	3.01504e-07	9.20877
EFNA1	0.973873	8.23041	6.14212	1.62231e-08	3.02688e-07	9.20302
SOS1-IT1	0.636031	6.04691	6.14093	1.63111e-08	3.04021e-07	9.1978
LHFPL2	0.623892	8.27979	6.13879	1.64725e-08	3.06718e-07	9.18829
CD68	0.898178	7.03478	6.13432	1.6813e-08	3.11947e-07	9.16853
ATAT1	0.593462	8.7411	6.12855	1.72631e-08	3.19466e-07	9.14303
CHD1	0.595473	7.64935	6.12567	1.74921e-08	3.21781e-07	9.1303
DRD5	0.771525	7.31561	6.12032	1.79256e-08	3.27797e-07	9.10667
LOXL2	0.65205	6.74351	6.1191	1.80266e-08	3.2899e-07	9.10124
ARMC3	1.20517	6.09709	6.10688	1.90627e-08	3.44141e-07	9.04729
ZNF705G	0.856137	10.3969	6.08901	2.06846e-08	3.6907e-07	8.96847
TMC6	0.758398	7.41468	6.07616	2.19332e-08	3.85731e-07	8.9119
KRT83	1.0281	5.76024	6.07516	2.20341e-08	3.87135e-07	8.90746
CFD	0.986876	7.08869	6.07466	2.20846e-08	3.87652e-07	8.90525
PARD3	0.923345	9.95673	6.07294	2.22586e-08	3.90066e-07	8.89768
FAM89A	0.821636	9.89141	6.06467	2.31137e-08	4.02639e-07	8.8613
PRAM1	0.761299	7.75125	6.06273	2.33185e-08	4.05438e-07	8.85278
WSCD1	0.625205	6.82696	6.05589	2.40568e-08	4.16305e-07	8.8227
MAPKAPK2	0.691337	7.73048	6.05573	2.40743e-08	4.16305e-07	8.822
PNP	0.932638	9.60242	6.05569	2.40795e-08	4.16305e-07	8.82179
FXYD3	0.80046	7.09515	6.05213	2.4473e-08	4.21128e-07	8.80615
TOB2	0.666375	8.54043	6.04503	2.52767e-08	4.33335e-07	8.77497
SNAR-G1	0.980556	8.40654	6.0433	2.54772e-08	4.35553e-07	8.76734
S100A10	0.859302	10.2803	6.04056	2.57964e-08	4.38969e-07	8.75533
PADI2	0.76218	8.79351	6.03886	2.59967e-08	4.41968e-07	8.74786
SLC5A3	0.801396	10.7295	6.03753	2.61543e-08	4.44236e-07	8.74203
PGAM2	0.896695	8.1593	6.02999	2.70672e-08	4.56368e-07	8.70892
CHEK2	0.610356	6.55322	6.02877	2.72184e-08	4.58496e-07	8.70355
TNIP2	0.634641	5.98894	6.02701	2.74373e-08	4.60917e-07	8.69582
MLKL	0.960194	7.25908	6.01738	2.86648e-08	4.75452e-07	8.65359
RELL1	0.882025	10.0371	6.0158	2.88706e-08	4.77573e-07	8.64669
ARHGEF10	0.715832	11.205	6.01539	2.89249e-08	4.78042e-07	8.64488
ITGB1	0.614543	7.55091	6.01337	2.91908e-08	4.81138e-07	8.63605
MGC34796	0.828059	4.97482	6.00045	3.09547e-08	5.06125e-07	8.57945
DNAJB1	0.784644	10.372	5.98938	3.25499e-08	5.29383e-07	8.53097
SNORA46	1.28693	6.72536	5.98156	3.37244e-08	5.4415e-07	8.49678
S100A2	0.646042	6.6045	5.97381	3.49292e-08	5.61617e-07	8.46292
ZFP36L2	0.968398	9.67009	5.95891	3.73672e-08	5.92523e-07	8.39784
EPS8	0.763999	9.60499	5.95207	3.85402e-08	6.09022e-07	8.36803
ITPRIPL2	0.760467	8.80918	5.95141	3.86563e-08	6.10332e-07	8.36513
DOCK9	0.786613	9.45341	5.94958	3.89771e-08	6.14868e-07	8.35716
TLR2	1.08433	7.65881	5.94113	4.04949e-08	6.34454e-07	8.32032
STX2	0.841905	8.65085	5.9382	4.10343e-08	6.41812e-07	8.30756
LGALS9C	0.716095	10.6384	5.92966	4.26492e-08	6.6368e-07	8.27034
HIPK2	0.793644	10.272	5.92558	4.34414e-08	6.72592e-07	8.25259
LYVE1	1.13401	6.14258	5.92093	4.43619e-08	6.85687e-07	8.23237
ZDHHC3	0.936799	10.205	5.91695	4.51661e-08	6.96575e-07	8.21505
IFITM4P	0.78055	10.5285	5.91058	4.64834e-08	7.14274e-07	8.18733
SNORD56	0.777092	5.61544	5.90585	4.74853e-08	7.27844e-07	8.16677
ANGPT2	1.67934	8.38913	5.89694	4.94285e-08	7.48268e-07	8.1281
CMTM7	0.724594	7.71731	5.89604	4.96292e-08	7.50688e-07	8.12419
PLIN3	0.775385	7.0653	5.8828	5.26796e-08	7.83924e-07	8.06669
CLEC2B	1.05268	6.07871	5.87636	5.42277e-08	8.03707e-07	8.03877
F2RL1	0.751206	4.50948	5.8676	5.64063e-08	8.29307e-07	8.0008
CXCR4	0.880964	9.08071	5.8639	5.73521e-08	8.38518e-07	7.98477
ANGPT1	0.922995	6.23765	5.86276	5.76448e-08	8.42127e-07	7.97987
SNORD104	0.614614	8.14376	5.85897	5.86339e-08	8.5454e-07	7.96347
ANP32B	0.611093	9.41091	5.85879	5.86832e-08	8.5458e-07	7.96266
CECR2	0.73049	8.18604	5.85457	5.98061e-08	8.65447e-07	7.94439
DTX3L	0.721905	6.17487	5.8232	6.88397e-08	9.76939e-07	7.80882
PLK5	0.586131	10.3615	5.82173	6.92954e-08	9.82647e-07	7.80247
DOK1	0.600561	9.66865	5.82145	6.93826e-08	9.83126e-07	7.80125
KCNE4	1.37034	8.01074	5.81801	7.04582e-08	9.96828e-07	7.78643
ACIN1	0.772202	8.37401	5.81474	7.14989e-08	1.00858e-06	7.7723
CASP5	0.736188	6.08239	5.81198	7.23856e-08	1.01861e-06	7.76043
PGF	0.862181	7.68733	5.80969	7.3133e-08	1.02677e-06	7.75053
RXFP4	0.919879	8.19671	5.80676	7.40978e-08	1.03635e-06	7.7379
NACC2	0.942849	11.3438	5.80546	7.45304e-08	1.04155e-06	7.7323
EHD2	0.674016	8.4816	5.79565	7.78708e-08	1.07764e-06	7.69005
GNRH1	0.617399	5.97902	5.79284	7.88563e-08	1.08637e-06	7.67794
MAP4K5	0.580382	9.53432	5.79222	7.90729e-08	1.08854e-06	7.6753
INVS	0.580924	8.50007	5.78201	8.27627e-08	1.13171e-06	7.63136
NEAT1	0.747026	12.1392	5.77611	8.49725e-08	1.15419e-06	7.60598
SLC19A3	0.731253	8.32439	5.77209	8.65101e-08	1.16903e-06	7.5887
SMO	0.787219	8.03655	5.76825	8.80053e-08	1.18315e-06	7.5722
LRP2	0.679954	8.9341	5.76621	8.88092e-08	1.19221e-06	7.56344
IRF7	0.913873	9.01328	5.75418	9.3701e-08	1.24785e-06	7.5118
EMP3	0.722512	7.5436	5.7476	9.64912e-08	1.27393e-06	7.48354
MICALL2	0.630317	11.5209	5.73325	1.02851e-07	1.34342e-06	7.42207
ITGA10	0.924551	7.9392	5.73136	1.0372e-07	1.35382e-06	7.41396
PPP1R3B	0.709444	7.08822	5.72854	1.05029e-07	1.36895e-06	7.40189
MSN	0.643824	9.92842	5.71901	1.09574e-07	1.42114e-06	7.3611
MECOM	0.821232	6.95584	5.71568	1.11208e-07	1.43786e-06	7.34685
SPI1	0.63246	8.03106	5.71154	1.13272e-07	1.46188e-06	7.32914
CCR1	0.917357	7.25126	5.71033	1.1388e-07	1.46736e-06	7.32398
IL10RA	0.796927	8.00358	5.70716	1.15496e-07	1.48122e-06	7.31042
NDE1	0.883484	10.3006	5.70275	1.17776e-07	1.5073e-06	7.2916
SLC4A1	0.880157	5.73906	5.70211	1.18113e-07	1.51056e-06	7.28885
RFX4	0.819557	5.05358	5.69545	1.21654e-07	1.54724e-06	7.26041
SNAR-B2	0.893328	11.9404	5.6943	1.22275e-07	1.55299e-06	7.25551
AFF1	1.16817	6.98173	5.68595	1.26887e-07	1.59722e-06	7.21986
ITGB5	0.617648	8.86493	5.68491	1.2747e-07	1.60236e-06	7.21545
HCLS1	0.921328	10.9661	5.6774	1.31784e-07	1.65206e-06	7.18342
HSD3B7	0.649473	6.44254	5.67193	1.35012e-07	1.68563e-06	7.16012
LYG1	0.689275	6.30611	5.66958	1.36423e-07	1.70094e-06	7.15012
SLC16A3	0.850672	9.49501	5.66758	1.3764e-07	1.71263e-06	7.14157
TUBBP5	0.800293	8.61136	5.66581	1.3872e-07	1.72373e-06	7.13405
COL4A2	0.585915	9.42843	5.65521	1.45376e-07	1.79672e-06	7.08894
F13A1	1.09063	7.21611	5.65504	1.45484e-07	1.79684e-06	7.08823
TAF3	0.608242	9.40889	5.65171	1.47643e-07	1.81862e-06	7.07405
OTUD7B	0.777911	8.52799	5.6373	1.57342e-07	1.91626e-06	7.01282
TGFBR1	0.703034	5.15091	5.63137	1.61517e-07	1.95931e-06	6.98763
RCC1	0.928567	5.03283	5.62858	1.63512e-07	1.97699e-06	6.97581
DLEC1	1.04759	6.92746	5.62842	1.63633e-07	1.97715e-06	6.9751
SLCO1A2	1.1048	6.12472	5.62602	1.65373e-07	1.99555e-06	6.96493
PSG10P	0.77933	6.17319	5.6233	1.67362e-07	2.01163e-06	6.95342
CALD1	0.630428	11.0339	5.6214	1.68772e-07	2.02461e-06	6.94535
MYO1E	0.598158	8.11044	5.61613	1.72742e-07	2.06818e-06	6.92298
CCNA2	0.787991	4.72628	5.60932	1.77998e-07	2.12005e-06	6.89415
TGIF1	0.718812	7.49655	5.60571	1.80846e-07	2.15119e-06	6.87887
HLA-DRB1	0.729276	9.97529	5.60026	1.85236e-07	2.19489e-06	6.8558
TMEM119	0.733926	7.54714	5.60002	1.85432e-07	2.1958e-06	6.85478
RBM47	1.05403	5.11317	5.59621	1.88571e-07	2.22655e-06	6.83863
TNXB	0.587217	10.7807	5.59281	1.91414e-07	2.25356e-06	6.82424
IFIH1	0.625981	8.29981	5.58812	1.95401e-07	2.29595e-06	6.80441
ICOSLG	0.74425	7.94981	5.58376	1.99177e-07	2.31998e-06	6.786
RNF180	0.600762	10.6087	5.58373	1.99202e-07	2.31998e-06	6.78588
S1PR3	0.861567	9.11288	5.56666	2.14704e-07	2.47388e-06	6.7138
RAB13	0.629657	8.31832	5.55641	2.24578e-07	2.57313e-06	6.67057
MPST	0.646706	9.40244	5.54507	2.36023e-07	2.68086e-06	6.62277
NEDD1	0.593942	9.50764	5.54235	2.38848e-07	2.7096e-06	6.61133
LOC100132077	0.898242	5.93042	5.53835	2.43061e-07	2.74385e-06	6.59452
AK4	0.59749	11.7433	5.53753	2.43934e-07	2.74809e-06	6.59107
IGF1R	0.707731	10.6826	5.53645	2.45094e-07	2.75663e-06	6.58651
NFATC4	0.685964	7.69571	5.52809	2.54226e-07	2.83162e-06	6.55134
SNORA77	0.875219	6.74348	5.52467	2.58048e-07	2.86551e-06	6.53699
WEE1	0.681526	5.28786	5.5243	2.58476e-07	2.86852e-06	6.5354
SNAR-D	0.851796	11.6242	5.52315	2.5977e-07	2.87421e-06	6.5306
TEAD4	0.780094	5.61508	5.51378	2.70631e-07	2.9729e-06	6.49122
SLC31A2	0.741434	9.40895	5.51307	2.71464e-07	2.97671e-06	6.48827
HLA-DPB2	0.68021	6.27552	5.5077	2.77906e-07	3.03467e-06	6.46573
ELK4	0.647715	7.56323	5.50093	2.86245e-07	3.11833e-06	6.43731
CDH19	0.950988	6.54936	5.50022	2.87133e-07	3.12429e-06	6.43433
OPHN1	0.70957	8.1746	5.49877	2.88946e-07	3.13474e-06	6.42828
GNG11	0.661503	11.0045	5.48997	3.0025e-07	3.23826e-06	6.3914
PIP4K2A	0.588491	11.6618	5.48944	3.00945e-07	3.24385e-06	6.38918
NYNRIN	0.608547	6.98676	5.48481	3.07078e-07	3.29483e-06	6.36979
DNAJA1P5	0.624955	11.0345	5.48102	3.12185e-07	3.34733e-06	6.35394
PLEKHA4	0.798575	9.14431	5.47609	3.18971e-07	3.4042e-06	6.33327
FLT1	1.01354	8.48059	5.47524	3.20148e-07	3.41083e-06	6.32973
SLC7A2	0.917282	10.1695	5.46988	3.27703e-07	3.48123e-06	6.30732
ATF3	0.697749	8.60283	5.45781	3.45358e-07	3.64182e-06	6.2569
BCL6B	0.940042	6.25236	5.45735	3.46053e-07	3.64665e-06	6.25497
RBM6	0.915219	8.56694	5.45586	3.48296e-07	3.66399e-06	6.24876
RALGDS	0.610077	11.2311	5.43465	3.81883e-07	3.96735e-06	6.16032
IFITM2	0.6897	12.289	5.43363	3.83578e-07	3.98271e-06	6.15607
RNF216	0.582991	9.57077	5.42313	4.0144e-07	4.13315e-06	6.11235
SELL	0.749429	5.66259	5.41951	4.07778e-07	4.18901e-06	6.0973
CSAG1	0.670363	6.38853	5.41916	4.08407e-07	4.19313e-06	6.09582
CHI3L1	1.01751	9.80949	5.41453	4.16671e-07	4.25658e-06	6.07658
PKN3	0.766627	8.6281	5.41057	4.23878e-07	4.32059e-06	6.06011
PARVG	0.918905	5.24643	5.40633	4.31721e-07	4.39323e-06	6.0425
SNORA73A	1.05965	7.5618	5.39568	4.52073e-07	4.55493e-06	5.99827
SWAP70	0.723464	8.83151	5.39544	4.52532e-07	4.55706e-06	5.99729
RGL3	0.702279	5.51962	5.3906	4.621e-07	4.63563e-06	5.9772
MAFIP	0.610262	9.60552	5.38607	4.7124e-07	4.70676e-06	5.9584
GDF11	0.687782	8.1725	5.38123	4.81188e-07	4.78014e-06	5.93834
PSMD10	0.706074	12.4951	5.37455	4.95239e-07	4.90383e-06	5.9107
GCLM	0.602594	13.0545	5.37085	5.03217e-07	4.97211e-06	5.89536
REEP3	0.651275	6.1107	5.36874	5.07808e-07	5.00939e-06	5.88664
MAP3K4	0.594027	10.6988	5.36192	5.22948e-07	5.13943e-06	5.85844
ITGA6	0.638546	8.52689	5.36152	5.23859e-07	5.14564e-06	5.85677
HLA-DRB5	1.18319	8.45709	5.35575	5.37032e-07	5.25256e-06	5.83293
SNORD115-32	0.813718	9.70543	5.35102	5.48076e-07	5.33566e-06	5.81339
MT1B	0.645987	12.896	5.34734	5.56825e-07	5.40965e-06	5.79819
UPF2	0.616172	11.3954	5.34713	5.57336e-07	5.41084e-06	5.79731
LCP1	0.848962	8.60695	5.34458	5.63483e-07	5.45898e-06	5.78678
EMCN	0.610756	8.278	5.34338	5.66409e-07	5.47291e-06	5.78181
PMAIP1	0.841525	6.28724	5.33814	5.79311e-07	5.57121e-06	5.76019
NFIA	0.633257	11.2331	5.31703	6.34283e-07	6.01488e-06	5.67319
GNG12	0.630497	9.07554	5.31325	6.44651e-07	6.1069e-06	5.65764
DUSP16	0.591931	4.79196	5.31248	6.46781e-07	6.11762e-06	5.65447
COL4A4	0.702918	7.40373	5.30945	6.55219e-07	6.18153e-06	5.64203
KIAA1755	0.61799	5.90843	5.30912	6.56162e-07	6.18725e-06	5.64065
HSD17B7	0.631187	6.61761	5.30843	6.58113e-07	6.20246e-06	5.63781
LRRC1	0.662742	7.5862	5.30498	6.67893e-07	6.27853e-06	5.62365
LY86	0.66721	9.09934	5.30109	6.79123e-07	6.36457e-06	5.60766
PLBD1	0.625774	7.0939	5.30071	6.80224e-07	6.3684e-06	5.6061
DOCK5	0.928585	6.03104	5.30002	6.82244e-07	6.38405e-06	5.60326
SASH3	0.7578	5.85312	5.29852	6.86652e-07	6.41545e-06	5.59708
FCGR2A	0.89524	7.74085	5.29011	7.11829e-07	6.6004e-06	5.56253
BAZ1A	0.654359	6.17256	5.28703	7.21266e-07	6.67899e-06	5.5499
TNFSF14	1.12056	2.80409	5.28663	7.22481e-07	6.68568e-06	5.54828
NFE2	0.97154	5.433	5.28512	7.27178e-07	6.71899e-06	5.54207
SNORD10	0.644862	7.96238	5.2838	7.31295e-07	6.74348e-06	5.53665
SNORD115-7	0.780693	9.16421	5.28253	7.35278e-07	6.77341e-06	5.53144
TNFRSF1A	0.615242	8.87209	5.28087	7.40508e-07	6.81134e-06	5.52464
UGT8	0.920804	8.39619	5.27654	7.54354e-07	6.91246e-06	5.50687
POMZP3	1.02486	8.73596	5.26966	7.76844e-07	7.07475e-06	5.4787
ARRDC2	0.782567	8.36677	5.26619	7.8843e-07	7.15826e-06	5.4645
MCM7	0.673844	10.4147	5.2661	7.88741e-07	7.15826e-06	5.46412
SNORD115-23	0.702676	9.09216	5.2611	8.05751e-07	7.29104e-06	5.44366
FPR3	0.822523	5.69512	5.2606	8.07486e-07	7.29674e-06	5.4416
ZBED6	1.21352	8.36553	5.26021	8.08812e-07	7.30435e-06	5.44002
GOLIM4	0.71604	10.1666	5.25538	8.25648e-07	7.43447e-06	5.42026
LOC100507006	0.943603	8.46951	5.2489	8.48795e-07	7.62422e-06	5.39375
ATOH8	0.940975	6.45559	5.24822	8.51251e-07	7.63882e-06	5.39098
ZIC3	0.73838	5.64168	5.24708	8.55392e-07	7.65728e-06	5.38633
ZBTB1	0.748956	7.73137	5.24	8.81586e-07	7.86876e-06	5.35741
ALKBH1	0.808644	8.14967	5.23269	9.09466e-07	8.08228e-06	5.32755
SOCS3	1.62435	6.71084	5.2318	9.1291e-07	8.10897e-06	5.32393
CARD10	0.592811	8.23419	5.22967	9.21204e-07	8.17243e-06	5.31526
REST	0.781069	5.80969	5.22036	9.58416e-07	8.43892e-06	5.2773
NAIP	0.768868	9.19463	5.2092	1.00493e-06	8.79038e-06	5.23187
ELF4	0.700024	7.11129	5.20197	1.03624e-06	9.03419e-06	5.20246
LOC158434	1.00192	4.93134	5.19815	1.05316e-06	9.16167e-06	5.18694
SECTM1	0.897078	6.82239	5.19811	1.05336e-06	9.16167e-06	5.18676
TCF12	0.598128	8.17918	5.18657	1.10618e-06	9.52081e-06	5.13987
TM4SF1	0.866517	10.4205	5.18221	1.12677e-06	9.66754e-06	5.12219
TLR4	0.606181	8.37421	5.17367	1.16824e-06	9.94438e-06	5.08756
SNORD115-2	0.764518	10.4681	5.17135	1.17978e-06	1.00241e-05	5.07814
RAB27A	0.598621	4.72279	5.17025	1.18527e-06	1.00635e-05	5.0737
SNORA11C	0.896143	6.54754	5.16845	1.1943e-06	1.0133e-05	5.06643
STARD13	0.589221	9.11369	5.16272	1.22361e-06	1.03438e-05	5.0432
QDPR	0.813423	12.0803	5.15589	1.25942e-06	1.06173e-05	5.01556
ITGA1	0.788264	6.08032	5.15523	1.26295e-06	1.06421e-05	5.01288
SNORA28	1.11179	9.94138	5.15328	1.27338e-06	1.07055e-05	5.00501
WNT6	0.774269	6.2857	5.14729	1.30596e-06	1.09294e-05	4.9808
ZFHX3	0.6416	7.81452	5.14628	1.31157e-06	1.09613e-05	4.9767
FAT2	1.38327	6.70142	5.14413	1.32348e-06	1.10553e-05	4.96804
HERC2P9	0.582671	7.31932	5.14393	1.32461e-06	1.10553e-05	4.96722
QKI	0.853884	11.1073	5.13926	1.35095e-06	1.12401e-05	4.94836
C1QA	0.947531	7.93363	5.13876	1.35379e-06	1.12483e-05	4.94635
CA5BP1	1.3738	7.41403	5.13639	1.36741e-06	1.13455e-05	4.93676
MOB1A	0.606116	7.37527	5.13613	1.36893e-06	1.13479e-05	4.9357
LOC100129617	0.628127	5.41357	5.13565	1.37165e-06	1.13653e-05	4.9338
PIM1	0.669027	8.56007	5.13105	1.39851e-06	1.15566e-05	4.91522
SNORD115-3	0.836913	10.209	5.11847	1.47458e-06	1.2082e-05	4.8645
SH2D6	0.620876	6.38184	5.11137	1.5193e-06	1.23767e-05	4.83589
IQGAP1	0.676692	10.7617	5.10454	1.56352e-06	1.26688e-05	4.80842
FGR	0.769456	10.5749	5.09513	1.62655e-06	1.30879e-05	4.77059
IGLL5	1.1957	3.86862	5.09015	1.66088e-06	1.33233e-05	4.75059
MS4A4A	0.978716	6.96561	5.08678	1.68451e-06	1.34599e-05	4.73707
ARPC1B	0.601521	7.51844	5.08085	1.72691e-06	1.37588e-05	4.71327
DNAJC3	0.59437	9.63937	5.08082	1.72715e-06	1.37588e-05	4.71314
PALLD	0.779879	10.5988	5.07957	1.73623e-06	1.38131e-05	4.70813
USP2	0.759079	5.85536	5.07761	1.75049e-06	1.39086e-05	4.70029
LOC100131943	0.683742	5.55083	5.07658	1.75808e-06	1.39557e-05	4.69615
SNORD115-1	0.744197	10.9704	5.07479	1.77133e-06	1.40256e-05	4.68897
SAMSN1	0.918107	5.14315	5.06871	1.81695e-06	1.43251e-05	4.66463
PKN2	0.764086	8.8546	5.06718	1.82866e-06	1.43989e-05	4.65848
ALOX5	0.663993	8.51132	5.06539	1.84237e-06	1.44821e-05	4.65133
SPINK8	0.913626	6.89061	5.06521	1.84377e-06	1.44869e-05	4.65061
AIM2	0.701724	5.34397	5.06343	1.85756e-06	1.45703e-05	4.64348
LOC100134868	0.664786	10.9063	5.06304	1.86061e-06	1.4588e-05	4.6419
ISYNA1	0.614228	8.2041	5.05699	1.90826e-06	1.48917e-05	4.61771
INHBB	0.658983	8.73797	5.05685	1.90936e-06	1.4894e-05	4.61716
NOS3	0.685955	9.40781	5.05624	1.91425e-06	1.49189e-05	4.61471
TET2	0.733862	7.00678	5.05225	1.94646e-06	1.51256e-05	4.59874
PXN	0.650453	11.0748	5.04028	2.04618e-06	1.57757e-05	4.55094
IFI16	0.751622	7.12524	5.04012	2.04757e-06	1.57779e-05	4.55029
SEMA3F	0.69352	5.49188	5.0399	2.04942e-06	1.57855e-05	4.54942
SNAR-H	0.846905	11.1485	5.03717	2.07289e-06	1.59417e-05	4.53853
C14orf178	0.764999	9.07979	5.03607	2.08245e-06	1.59997e-05	4.53413
C18orf54	0.726607	5.06134	5.03321	2.10742e-06	1.61376e-05	4.52272
CHD7	0.642727	7.82965	5.02617	2.17017e-06	1.6508e-05	4.49465
S1PR4	0.871906	6.22116	5.01771	2.24801e-06	1.70213e-05	4.46095
SLC15A3	0.618536	7.57408	5.01697	2.25497e-06	1.70543e-05	4.45799
EDA2R	0.830656	4.25689	5.0067	2.35336e-06	1.76546e-05	4.41714
KCNJ10	0.66489	10.5688	5.00611	2.35915e-06	1.7682e-05	4.4148
YAP1	0.757453	8.72153	5.00573	2.36286e-06	1.7693e-05	4.41329
EBI3	0.761198	6.26229	5.00223	2.39754e-06	1.78968e-05	4.39936
ARHGAP29	0.591671	5.36478	4.99201	2.50151e-06	1.85598e-05	4.35876
SP1	0.592808	7.83297	4.97247	2.71259e-06	1.98693e-05	4.28131
KIAA0040	0.790201	6.92736	4.968	2.76326e-06	2.01922e-05	4.26362
SLCO4A1	1.26512	9.73558	4.96377	2.81208e-06	2.04918e-05	4.24688
KIAA1958	0.604674	7.37041	4.96187	2.83431e-06	2.06211e-05	4.23935
GP9	0.811146	6.60516	4.95999	2.85643e-06	2.0741e-05	4.23192
ALOX5AP	0.867825	6.8754	4.95815	2.87831e-06	2.08602e-05	4.22463
SRRM5	0.944867	6.51801	4.95608	2.90299e-06	2.09961e-05	4.21647
SNORD17	1.5108	8.87734	4.95387	2.92973e-06	2.11645e-05	4.20771
FXYD5	0.581555	6.35433	4.94904	2.98872e-06	2.15737e-05	4.18865
SNORD115-27	0.76333	8.79647	4.94565	3.03096e-06	2.18272e-05	4.17524
C1R	0.673766	10.3908	4.94415	3.0497e-06	2.19364e-05	4.16935
DOCK6	0.67316	6.73877	4.93975	3.1056e-06	2.22774e-05	4.15199
CLDN15	0.647409	5.01719	4.92804	3.25935e-06	2.31945e-05	4.10582
SNAR-F	0.918204	10.7325	4.91919	3.38038e-06	2.39033e-05	4.07099
HPX	0.791086	8.32141	4.90969	3.51515e-06	2.47231e-05	4.03364
NBPF15	0.755926	9.90776	4.90887	3.52712e-06	2.47883e-05	4.0304
ARHGAP23	0.654806	7.22938	4.90016	3.65572e-06	2.55455e-05	3.99619
C11orf96	0.870016	11.5491	4.89929	3.66878e-06	2.5595e-05	3.99278
FANCB	0.600381	6.5172	4.89861	3.67901e-06	2.56401e-05	3.99012
UNC13D	0.693687	4.27872	4.89134	3.79054e-06	2.63076e-05	3.9616
APLNR	0.914947	5.11499	4.88677	3.86238e-06	2.67054e-05	3.94367
BTNL9	0.657658	7.89018	4.88351	3.91433e-06	2.70036e-05	3.93091
MICB	0.72722	6.45912	4.8829	3.9241e-06	2.70405e-05	3.92853
RANBP3L	0.713747	10.9625	4.87154	4.11123e-06	2.81506e-05	3.88405
VTRNA2-1	0.616898	4.85735	4.86441	4.23305e-06	2.88986e-05	3.85617
RPPH1	0.684479	10.4371	4.86206	4.27399e-06	2.91456e-05	3.84699
TNFRSF1B	0.681582	4.53377	4.85689	4.36531e-06	2.96912e-05	3.8268
CFI	0.796078	6.76107	4.85296	4.43596e-06	3.01049e-05	3.81148
PIEZO2	0.883664	6.77995	4.84847	4.51818e-06	3.05613e-05	3.79395
CARD8	0.593071	7.69298	4.84487	4.58506e-06	3.09234e-05	3.77992
TLK2	0.656017	9.4438	4.84191	4.64086e-06	3.12188e-05	3.76838
LOC100128885	0.767696	6.14916	4.84049	4.6678e-06	3.13541e-05	3.76285
RASGRP3	0.640468	6.76187	4.83939	4.68886e-06	3.14726e-05	3.75856
ACSS3	0.734252	7.38329	4.8382	4.71167e-06	3.16026e-05	3.75393
NEK7	0.626751	5.71096	4.83786	4.71816e-06	3.16345e-05	3.75261
TTLL6	0.744585	8.86163	4.83753	4.72466e-06	3.16666e-05	3.7513
SNAR-G2	0.840819	11.4442	4.83524	4.76892e-06	3.19516e-05	3.7424
BAIAP2L1	0.639987	4.94338	4.83276	4.81744e-06	3.22297e-05	3.73274
ARGLU1	0.877567	11.5134	4.83186	4.83505e-06	3.23357e-05	3.72926
PPP1R13L	0.591105	7.56133	4.83143	4.84357e-06	3.23691e-05	3.72758
ZFP36	1.02549	9.46613	4.82488	4.97477e-06	3.31255e-05	3.70207
TMEM95	0.744205	10.9066	4.81188	5.24523e-06	3.4588e-05	3.65156
SH2D4A	0.741138	4.12968	4.80978	5.29003e-06	3.48314e-05	3.64345
XIRP1	0.697031	10.419	4.80816	5.3251e-06	3.50267e-05	3.63715
LPP	0.731058	7.58992	4.80683	5.35395e-06	3.51808e-05	3.63199
SCARNA22	1.73436	6.95019	4.8048	5.39842e-06	3.5395e-05	3.6241
CD300A	0.767698	7.75011	4.80465	5.40169e-06	3.54038e-05	3.62352
DNHD1	0.695828	5.56295	4.8024	5.45139e-06	3.5637e-05	3.61479
FTSJ3	0.597196	9.67672	4.80001	5.50455e-06	3.59115e-05	3.60553
STARD8	0.659817	7.57496	4.7938	5.64511e-06	3.67112e-05	3.58148
LOC399900	0.608733	5.5206	4.79303	5.66287e-06	3.67877e-05	3.57848
ABCA8	1.08022	5.9929	4.79242	5.67687e-06	3.68526e-05	3.57613
FLI1	0.580869	7.52306	4.79188	5.68922e-06	3.69197e-05	3.57406
KLK6	0.866005	10.033	4.78842	5.76977e-06	3.73369e-05	3.56065
PLEKHH1	0.988108	6.22952	4.78275	5.90408e-06	3.80854e-05	3.5387
FKBP5	0.917347	7.75321	4.76734	6.28421e-06	4.01456e-05	3.47921
ODAM	0.95038	4.29257	4.76577	6.32426e-06	4.03567e-05	3.47315
WWTR1	0.741516	4.86292	4.76336	6.3863e-06	4.06961e-05	3.46384
SFN	1.13296	6.25883	4.76262	6.40549e-06	4.08042e-05	3.46098
IGDCC4	0.616345	7.46271	4.76109	6.44516e-06	4.10001e-05	3.45509
DCN	0.63633	11.2187	4.75827	6.51917e-06	4.13992e-05	3.44421
LINC00320	0.693187	7.66598	4.75735	6.54353e-06	4.15252e-05	3.44065
C3	0.771214	10.3537	4.75343	6.64811e-06	4.20313e-05	3.42554
SIGLEC1	0.901391	3.32508	4.74893	6.76996e-06	4.26821e-05	3.40822
COLEC12	0.684638	7.93247	4.74516	6.87389e-06	4.32483e-05	3.3937
SCARNA11	1.09587	4.93028	4.74178	6.96827e-06	4.37075e-05	3.38071
SNORD115-28	0.733331	9.22156	4.7408	6.9959e-06	4.38596e-05	3.37693
PXK	0.592806	10.3568	4.74075	6.9973e-06	4.38596e-05	3.37674
STX17	0.655645	9.6322	4.73795	7.07673e-06	4.42518e-05	3.36599
B3GNT5	0.591215	6.37009	4.72994	7.30901e-06	4.53647e-05	3.33521
SNORD115-5	0.74688	11.0711	4.72901	7.33632e-06	4.54882e-05	3.33165
NRAP	0.642759	6.32699	4.72548	7.44151e-06	4.59852e-05	3.31809
NPHP3	0.795056	8.42815	4.72534	7.44583e-06	4.59964e-05	3.31754
CP	1.15542	6.30621	4.72447	7.47175e-06	4.61411e-05	3.31422
ABCC9	0.593308	7.24059	4.72062	7.58861e-06	4.67684e-05	3.29944
SNORD58A	0.650783	6.97209	4.7152	7.75598e-06	4.76561e-05	3.27865
STON2	0.827315	6.59181	4.71443	7.77991e-06	4.77689e-05	3.27571
CD22	0.693112	4.88728	4.71436	7.78213e-06	4.77689e-05	3.27544
CBX2	0.665949	6.08054	4.71423	7.78619e-06	4.77778e-05	3.27495
PLIN4	0.744776	9.61001	4.71034	7.90903e-06	4.84023e-05	3.26003
CYBA	0.61394	7.92912	4.70878	7.95889e-06	4.86588e-05	3.25405
PEG3	1.1516	10.2953	4.70768	7.9941e-06	4.88142e-05	3.24984
AHNAK	0.665688	12.3341	4.70765	7.99492e-06	4.88142e-05	3.24974
SNORD95	0.658574	7.22103	4.7043	8.10324e-06	4.93771e-05	3.23692
CDKN1C	0.623267	11.5522	4.70051	8.22748e-06	5.0045e-05	3.22243
OTOS	0.61236	6.54618	4.69927	8.26858e-06	5.02078e-05	3.21768
PCK1	1.29984	4.52684	4.69817	8.3052e-06	5.03407e-05	3.21347
KLHL6	0.894713	4.78185	4.69391	8.44857e-06	5.10917e-05	3.19717
TH	0.842073	9.44187	4.69377	8.45334e-06	5.11038e-05	3.19663
DCAF8L2	0.64874	11.5516	4.68864	8.62911e-06	5.19472e-05	3.17703
DNAJA1	0.589445	10.2112	4.68803	8.65026e-06	5.20264e-05	3.1747
ELK1	0.698346	5.94258	4.68417	8.78516e-06	5.2711e-05	3.15996
GPR4	1.0971	6.5024	4.68103	8.89606e-06	5.3272e-05	3.14802
CDH20	0.655577	6.80374	4.67369	9.16143e-06	5.46475e-05	3.12003
SNORD116-6	0.647559	9.0241	4.67221	9.21596e-06	5.49014e-05	3.11438
SNORA37	0.762956	7.94675	4.66664	9.4236e-06	5.60294e-05	3.09316
DUSP1	0.655358	10.5213	4.66053	9.65672e-06	5.71934e-05	3.0699
LOC221946	0.64514	5.83802	4.65637	9.81853e-06	5.80209e-05	3.05408
ITGAL	0.854579	5.02845	4.65218	9.98436e-06	5.87929e-05	3.03814
PPIAL4G	0.604658	10.594	4.64959	1.00879e-05	5.93076e-05	3.02832
RNASE2	1.12629	5.62407	4.64591	1.02372e-05	6.00508e-05	3.01433
TGM2	0.765379	6.32648	4.64568	1.02464e-05	6.00664e-05	3.01348
SPEN	1.75396	11.3722	4.64479	1.0283e-05	6.02428e-05	3.01008
SLC45A3	0.856365	8.78478	4.63798	1.05658e-05	6.17028e-05	2.98426
BACE1-AS	1.40017	6.63688	4.63664	1.06228e-05	6.19762e-05	2.97915
SHCBP1L	0.727239	5.26513	4.63185	1.08273e-05	6.29988e-05	2.961
LRP5	0.640102	4.77811	4.62632	1.10684e-05	6.42497e-05	2.94005
CPVL	0.705482	5.23826	4.62619	1.1074e-05	6.4262e-05	2.93956
CDC42EP1	0.633883	10.8071	4.62109	1.13007e-05	6.53506e-05	2.92028
PRELP	0.634611	4.86675	4.61826	1.14289e-05	6.6009e-05	2.90955
SNORD26	0.691757	10.0516	4.61736	1.14699e-05	6.6204e-05	2.90614
SNORD116-4	0.646904	8.10625	4.61592	1.15355e-05	6.64992e-05	2.90071
LILRB5	0.908703	4.90994	4.613	1.16702e-05	6.71495e-05	2.88967
SNORD66	1.20585	6.66968	4.60984	1.18174e-05	6.7805e-05	2.87775
GADD45B	0.689742	11.758	4.60973	1.18229e-05	6.78152e-05	2.8773
GMPR	0.748184	6.65022	4.6094	1.18381e-05	6.78224e-05	2.87608
SLC5A11	0.999558	8.70884	4.60683	1.19599e-05	6.83665e-05	2.86635
ACSL5	0.750807	10.187	4.60445	1.20732e-05	6.88959e-05	2.85738
CAT	0.58224	9.23473	4.60408	1.20909e-05	6.89438e-05	2.85599
CEP350	0.617491	9.69677	4.60291	1.21472e-05	6.92221e-05	2.85156
GATA2	0.828726	5.07408	4.58465	1.30589e-05	7.34122e-05	2.78274
EMP2	0.602066	10.4706	4.58451	1.30662e-05	7.34122e-05	2.7822
CLDN5	0.728372	11.5753	4.58347	1.31198e-05	7.36907e-05	2.77831
ICAM2	0.688381	11.3884	4.5826	1.31653e-05	7.38783e-05	2.77502
ADORA3	0.852291	6.10999	4.58079	1.32601e-05	7.43421e-05	2.7682
PRAMEF8	1.00208	2.24207	4.57921	1.33427e-05	7.46888e-05	2.76229
FRYL	0.62743	9.88943	4.576	1.35132e-05	7.55769e-05	2.75022
NGFR	0.741916	4.49387	4.5737	1.36367e-05	7.61747e-05	2.74157
PROK2	0.929282	4.63898	4.56429	1.41533e-05	7.85709e-05	2.70622
SNORD125	0.819335	3.76625	4.56026	1.43804e-05	7.96755e-05	2.69109
CISH	1.65685	8.44701	4.54806	1.5089e-05	8.30255e-05	2.64537
ZSWIM6	0.601716	9.00054	4.54692	1.5157e-05	8.33499e-05	2.6411
SNORA14B	0.999355	6.68895	4.5425	1.54232e-05	8.45358e-05	2.62455
SCARNA2	0.671081	5.48523	4.53884	1.56473e-05	8.56363e-05	2.61084
PIK3R5	1.72327	6.38213	4.53089	1.61443e-05	8.7931e-05	2.58114
MYOT	0.913036	5.61392	4.52444	1.65585e-05	8.99e-05	2.55707
SNORA14A	0.739448	5.30093	4.52197	1.672e-05	9.05895e-05	2.54785
HLA-DOA	0.681155	8.39417	4.52143	1.67557e-05	9.07006e-05	2.54582
EFCAB3	1.11887	6.43898	4.51937	1.68914e-05	9.12759e-05	2.53816
IL1R1	0.794016	5.09737	4.51627	1.70981e-05	9.21494e-05	2.52661
PAFAH2	0.631876	6.08638	4.51619	1.71034e-05	9.21506e-05	2.52631
CD14	0.754785	11.724	4.51597	1.71185e-05	9.21783e-05	2.52547
CDC14A	0.777297	5.0964	4.51152	1.74202e-05	9.35285e-05	2.50888
SNORD67	1.3665	8.45432	4.50898	1.75945e-05	9.4299e-05	2.49942
SNORD105	0.720206	5.83413	4.50883	1.7605e-05	9.43277e-05	2.49886
ZNF620	1.21034	6.61422	4.50748	1.76982e-05	9.47718e-05	2.49385
SNORA11B	0.656621	6.35778	4.50705	1.7728e-05	9.48765e-05	2.49224
S100A11	0.656082	6.96728	4.50491	1.7877e-05	9.559e-05	2.4843
CFHR3	0.754954	6.67028	4.50333	1.79879e-05	9.60157e-05	2.47842
GIMAP2	0.6669	5.93464	4.50273	1.80308e-05	9.61889e-05	2.47616
FZD7	0.600056	7.01543	4.49681	1.84533e-05	9.79658e-05	2.45417
EVI2A	0.80634	8.35733	4.49338	1.87029e-05	9.91696e-05	2.44141
CASP4	0.746213	7.81081	4.48886	1.90361e-05	0.000100646	2.42464
RASSF8	0.674539	5.99545	4.48603	1.92483e-05	0.000101622	2.41412
ARL17B	0.709666	9.21975	4.47379	2.01905e-05	0.000106077	2.36875
PAIP2B	0.656444	7.68319	4.47235	2.03044e-05	0.000106433	2.36341
ITGAX	0.588848	6.39551	4.47095	2.04155e-05	0.000106914	2.35823
GPR182	2.05273	8.75804	4.46962	2.05217e-05	0.000107419	2.35331
IRF1	0.750817	4.82038	4.46764	2.06812e-05	0.000108161	2.34596
PKD1	0.695847	10.7732	4.46352	2.1016e-05	0.000109641	2.33071
C20orf96	0.662056	8.03418	4.46066	2.12513e-05	0.000110733	2.32015
FRMD4B	0.616766	7.20819	4.45958	2.13411e-05	0.000111075	2.31615
SNORA75	1.46943	7.01432	4.45663	2.15875e-05	0.000112231	2.30525
SERPINA1	0.875318	7.67495	4.45591	2.16477e-05	0.000112448	2.30261
C1orf87	0.95459	4.36554	4.4521	2.19715e-05	0.000113776	2.28852
IFITM1	0.582245	12.351	4.44902	2.22365e-05	0.000114954	2.27715
ZIC2	0.62718	6.47646	4.44351	2.27177e-05	0.000117178	2.25684
CCDC66	1.50671	8.70474	4.44239	2.2817e-05	0.000117591	2.2527
EIF4G3	1.08128	10.5581	4.4423	2.28246e-05	0.000117598	2.25238
IP6K3	0.767243	4.96617	4.43807	2.32029e-05	0.000119046	2.23678
HSPA6	0.929373	5.1754	4.43004	2.3938e-05	0.000122272	2.2072
LOC100130587	1.35312	7.44169	4.42955	2.39829e-05	0.000122467	2.20542
RASL12	0.776058	5.66216	4.42921	2.4015e-05	0.000122537	2.20416
PARP14	0.590872	7.41468	4.4269	2.42312e-05	0.000123529	2.19565
GNLY	0.824467	5.58342	4.42676	2.42447e-05	0.000123563	2.19513
SNORD116-12	0.685466	7.38878	4.42434	2.44727e-05	0.000124587	2.18625
BASP1P1	0.844928	8.05035	4.41878	2.50062e-05	0.000126881	2.1658
CSF1R	0.58238	12.3827	4.41798	2.50835e-05	0.000127168	2.16287
TEKT4	0.747955	5.74523	4.40051	2.68372e-05	0.000134832	2.09879
AKR1C1	0.680543	7.45655	4.40023	2.68664e-05	0.000134905	2.09776
MYBPC1	0.708924	8.70968	4.39557	2.73552e-05	0.000137059	2.08067
RNU11	1.19457	7.93886	4.39304	2.76231e-05	0.000138213	2.07143
NXN	0.593249	5.47309	4.39126	2.78135e-05	0.000138977	2.06492
SNORD71	0.612274	7.42549	4.39097	2.78448e-05	0.000139058	2.06385
PPAN-P2RY11	1.01001	7.38768	4.38673	2.83038e-05	0.00014112	2.04836
UBE2DNL	0.659787	5.95756	4.3813	2.89029e-05	0.000143717	2.02851
CSAG2	0.596806	4.72529	4.38039	2.90049e-05	0.000144107	2.02517
BICC1	1.89706	7.84543	4.37311	2.98291e-05	0.000147543	1.99861
GPR179	1.97528	9.26787	4.37308	2.98329e-05	0.000147543	1.99849
CLEC1A	0.774345	6.6605	4.36519	3.07524e-05	0.000151317	1.96973
OR52E8	1.85254	6.39022	4.36363	3.09375e-05	0.000152065	1.96404
PLA1A	1.01114	5.57977	4.35959	3.14215e-05	0.000154114	1.94934
C2CD4B	0.824809	5.43192	4.35666	3.1778e-05	0.000155447	1.93865
SNORD1B	0.977451	4.37727	4.35143	3.2422e-05	0.000158261	1.91965
BIRC5	0.764279	4.68255	4.3407	3.37849e-05	0.000163869	1.88065
RFX8	0.621703	7.12868	4.33987	3.38923e-05	0.000164301	1.87764
KRT79	2.02879	7.68466	4.33137	3.50138e-05	0.00016905	1.84681
CFH	0.78307	9.5117	4.33133	3.50186e-05	0.00016905	1.84668
ERAP2	1.10725	6.49034	4.32256	3.6214e-05	0.000173725	1.8149
PHEX	0.790627	4.09333	4.32134	3.6383e-05	0.000174355	1.8105
HPSE2	0.725403	6.53451	4.31726	3.69551e-05	0.000176773	1.79573
BATF	0.988435	5.35995	4.31578	3.71651e-05	0.00017751	1.79037
ABCA6	0.71249	6.37883	4.31343	3.74992e-05	0.000178863	1.78189
RIN3	0.603941	6.18896	4.30905	3.81319e-05	0.00018153	1.76606
PLSCR1	0.603536	8.27975	4.30854	3.82061e-05	0.000181763	1.76422
S100A5	1.04251	9.62158	4.30356	3.89389e-05	0.000184724	1.74624
SLC16A1	0.621164	7.68473	4.30263	3.9077e-05	0.000185235	1.74289
PECAM1	0.613173	8.9861	4.2951	4.02145e-05	0.000190137	1.71573
BRD3	0.645712	10.3644	4.295	4.02298e-05	0.00019016	1.71537
TBX3	0.713804	4.89556	4.29375	4.04225e-05	0.000190733	1.71085
IGSF9	0.771048	7.87758	4.29374	4.04235e-05	0.000190733	1.71083
RPA4	1.75766	10.1323	4.29079	4.08803e-05	0.000192493	1.7002
DENND2D	0.634915	6.10616	4.28767	4.13678e-05	0.000194408	1.68898
LPAR1	0.831374	9.42943	4.28706	4.1464e-05	0.000194742	1.68678
SNORA27	0.939187	8.75875	4.28072	4.24768e-05	0.000198687	1.66395
FCER1A	1.01024	4.15664	4.27047	4.41617e-05	0.000206095	1.62716
NCKAP5	0.59271	6.82966	4.26903	4.44038e-05	0.000206962	1.62199
KRTAP12-3	0.88341	2.35663	4.2647	4.51396e-05	0.00020986	1.60645
ANTXRL	0.804773	2.97921	4.25654	4.65572e-05	0.000215358	1.57721
SLA2	1.06654	5.62104	4.25208	4.73503e-05	0.000218425	1.56123
SNORD116-19	0.667147	10.5449	4.24807	4.80751e-05	0.000221268	1.54687
POT1	0.896224	7.78379	4.24773	4.81371e-05	0.000221332	1.54566
FLG	1.21054	4.85035	4.24129	4.93239e-05	0.000226054	1.52263
ZNF497	0.584633	10.8754	4.23914	4.97258e-05	0.000227668	1.51496
TJP2	0.616691	9.49581	4.23804	4.99324e-05	0.000228443	1.51104
CARD16	0.581409	5.91868	4.23716	5.00981e-05	0.00022889	1.50791
XLOC_009911	1.88895	10.7619	4.23712	5.0107e-05	0.00022889	1.50774
TNFAIP8L2	0.627574	6.32676	4.23565	5.03844e-05	0.000229996	1.50252
METTL21A	0.716895	12.7926	4.23486	5.0535e-05	0.000230455	1.4997
NT5DC4	1.07628	7.23501	4.23443	5.06171e-05	0.000230715	1.49817
XLOC_008559	1.55512	12.0059	4.23371	5.07555e-05	0.000231195	1.49559
BCAS1	1.09154	12.115	4.23165	5.11512e-05	0.000232745	1.48825
RNF183	0.580977	9.68678	4.22138	5.31714e-05	0.000240449	1.45165
BAGE4	0.590345	6.94962	4.22096	5.32565e-05	0.000240692	1.45013
SCARNA4	0.890093	5.00209	4.22041	5.3367e-05	0.000241037	1.44818
XAGE-4	1.69354	5.7566	4.21724	5.40083e-05	0.000243754	1.43689
TRIM22	0.606667	7.13717	4.21692	5.40726e-05	0.000243984	1.43576
RUNX1	0.704099	7.01674	4.21476	5.45149e-05	0.000245471	1.42807
RGS1	1.25842	8.78745	4.20906	5.56972e-05	0.000249842	1.4078
S100A9	1.17298	6.57054	4.20759	5.60047e-05	0.000251038	1.4026
NKX6-2	0.872325	10.6106	4.20663	5.62078e-05	0.000251702	1.39918
ELOVL7	0.66858	8.85896	4.20466	5.66271e-05	0.000253457	1.39216
DOK3	0.650598	8.00973	4.19136	5.95269e-05	0.000264951	1.34499
PRAMEF12	1.15695	6.85531	4.18551	6.08469e-05	0.000269912	1.32428
RNF133	0.78327	2.50204	4.18064	6.19677e-05	0.00027409	1.30705
PLAUR	0.677915	4.72521	4.17971	6.21847e-05	0.000274851	1.30375
SLC22A7	0.969259	6.6965	4.1765	6.29354e-05	0.000277701	1.29242
FAS	0.635739	7.51428	4.17432	6.34529e-05	0.000279649	1.28469
S100A8	1.2722	9.64409	4.17386	6.35605e-05	0.000280056	1.28309
INMT	1.12182	7.76473	4.1703	6.44147e-05	0.000283412	1.27049
HLA-DPA1	0.693379	10.3861	4.17015	6.44491e-05	0.000283496	1.26999
OR52I2	1.59402	4.54667	4.1609	6.67166e-05	0.000292002	1.23735
SNORD30	0.88872	5.15074	4.16071	6.67651e-05	0.000292075	1.23666
RPS16P5	0.659457	4.88021	4.1556	6.80506e-05	0.000296992	1.21867
KRT74	0.620081	8.6869	4.15321	6.86591e-05	0.000299293	1.21027
SNORD115-4	0.660841	10.943	4.15112	6.91968e-05	0.000301364	1.20291
TREM2	0.672899	6.69664	4.14407	7.10396e-05	0.000308134	1.17811
PLAC8	1.06481	5.12985	4.14139	7.17546e-05	0.00031066	1.16866
STAC3	0.619668	7.58673	4.13359	7.38676e-05	0.000318821	1.14129
FOS	0.820657	9.69181	4.12378	7.66117e-05	0.000329094	1.10688
OR2A9P	0.62282	4.2896	4.10571	8.19211e-05	0.000348425	1.04371
PROM2	1.81086	9.10883	4.09901	8.39813e-05	0.000356445	1.0203
C19orf33	0.738854	7.2912	4.09346	8.5724e-05	0.000362476	1.00094
SNORD12	0.633513	5.7227	4.09341	8.57374e-05	0.000362476	1.00079
RBPMS	0.593481	5.92607	4.08059	8.98955e-05	0.000377364	0.95617
RAMP3	0.584016	5.2805	4.07022	9.34021e-05	0.000390343	0.920122
ATP11C	0.636548	6.82026	4.06899	9.38264e-05	0.000391718	0.915853
BTN3A1	1.5271	6.9783	4.06753	9.43311e-05	0.000393632	0.9108
LRRC25	0.762238	4.8553	4.06419	9.54973e-05	0.00039761	0.899227
PIK3CG	0.596282	5.70515	4.06283	9.59784e-05	0.000399071	0.894495
EVC2	0.754088	3.9324	4.05221	9.97992e-05	0.000412716	0.857736
C1QTNF5	0.753294	7.1724	4.05205	9.98596e-05	0.00041278	0.857166
SLC9A3	0.635729	9.41657	4.04832	0.000101237	0.00041772	0.844272
SNORD96A	0.581338	5.83526	4.04661	0.000101875	0.000420262	0.83835
RAP1GAP	0.998033	8.26053	4.04522	0.000102397	0.000421939	0.833545
RNASE3	0.884647	4.07753	4.04488	0.000102522	0.000422156	0.832389
SNORD116-11	0.686385	7.38089	4.04483	0.000102541	0.000422156	0.832216
HLA-DQB1	0.709026	8.11774	4.02878	0.000108758	0.00044328	0.776819
ZCCHC13	1.40671	4.62024	4.02859	0.000108833	0.000443486	0.776171
P2RY6	0.663601	4.41967	4.02556	0.000110047	0.000447543	0.765726
ATXN3L	1.45412	5.89022	4.01826	0.000113024	0.000458229	0.740614
PPP6R1	1.63136	10.981	4.01006	0.000116461	0.000470919	0.712428
ZNF710	0.605121	5.125	4.00697	0.00011778	0.000475623	0.701838
FMO3	0.795312	4.90379	4.00262	0.000119665	0.000481963	0.686908
CASP1	0.599582	6.45997	3.99739	0.000121967	0.00049044	0.668981
LIMK2	0.59278	9.94002	3.9955	0.000122808	0.000493326	0.662524
FOSL2	0.828414	8.76664	3.99146	0.00012463	0.000499317	0.648676
TTK	0.739175	2.527	3.98865	0.000125909	0.000503801	0.639075
TRAF3IP3	0.668921	6.4553	3.98365	0.000128222	0.000511607	0.621962
C1QTNF6	0.626226	5.06455	3.97859	0.000130603	0.00052009	0.604669
SPEF2	0.598432	11.31	3.97557	0.000132038	0.00052501	0.594393
HLA-DQA1	1.13723	6.75132	3.95888	0.000140276	0.000552624	0.537521
SNORA55	0.819666	3.89286	3.95704	0.000141215	0.000556085	0.531252
KRTAP4-11	0.587943	9.32132	3.95446	0.000142539	0.00056022	0.522483
FMR1NB	1.0591	5.08849	3.95434	0.000142601	0.000560344	0.522073
HMGA1P4	0.635384	5.86625	3.9529	0.000143349	0.000563039	0.517163
LRRC2	1.53006	10.9397	3.95103	0.000144318	0.000565999	0.510833
CDKN1A	0.676514	3.96605	3.94582	0.000147065	0.000575669	0.493119
AQP4	0.583511	12.6894	3.94566	0.000147146	0.000575863	0.492602
CHST4	0.59276	4.6347	3.94404	0.000148013	0.000578272	0.487084
FOXL2	0.582714	5.55707	3.92994	0.000155736	0.00060446	0.439323
MAGEB6	1.78262	5.53407	3.92936	0.000156064	0.000605606	0.437347
GZMH	0.660134	4.85487	3.92653	0.000157662	0.000610662	0.427783
OR13J1	0.755003	2.51502	3.92292	0.000159726	0.000616821	0.415572
LRRC32	0.707206	8.64936	3.9134	0.00016529	0.000635634	0.383435
SPACA7	0.721397	2.32983	3.91298	0.00016554	0.000636464	0.382014
IL2RA	1.22989	4.26832	3.90901	0.00016792	0.000644535	0.368619
CXCL1	1.13173	7.2618	3.89437	0.000176974	0.000674487	0.319346
HOXB2	0.769112	3.89635	3.8934	0.00017759	0.000676539	0.316086
SNORA54	0.696415	10.9044	3.88936	0.000180176	0.000684715	0.302524
CLEC5A	0.859298	3.10994	3.8798	0.000186445	0.000705182	0.270452
PHF8	0.587317	7.3002	3.87894	0.000187025	0.000707051	0.267538
VPS18	1.25912	13.1875	3.87865	0.000187215	0.000707224	0.266583
LINC00310	0.624702	8.02019	3.87358	0.000190635	0.000718811	0.249612
IL4R	0.701848	10.841	3.87077	0.00019256	0.000724882	0.240189
CRNDE	0.637075	5.16938	3.86889	0.000193853	0.000729002	0.233917
DPRXP4	0.60001	5.53028	3.86131	0.000199167	0.00074563	0.208564
FPR1	0.892024	8.07192	3.86087	0.000199477	0.000746332	0.20711
CYTIP	0.627204	4.98659	3.86079	0.00019954	0.000746416	0.206814
GJA4	0.770046	6.90928	3.86067	0.00019962	0.000746565	0.206436
VRK2	0.705894	5.59512	3.85864	0.000201069	0.000751218	0.19966
DDX11L2	0.755627	5.98307	3.8538	0.000204569	0.000762434	0.183486
SFRP1	0.882023	7.64949	3.84677	0.000209745	0.00077983	0.160069
ANGPTL4	0.867775	11.8803	3.83988	0.000214949	0.000797726	0.137108
TAS2R16	0.825118	2.21459	3.83546	0.000218346	0.000808699	0.12242
MMP9	0.73825	6.5714	3.83512	0.00021861	0.000809512	0.12129
FOXF1	0.603997	7.16405	3.81861	0.000231782	0.000851428	0.0664962
HYDIN	0.80025	9.49164	3.81381	0.000235746	0.000863399	0.0506224
C4orf51	0.976126	3.73015	3.81103	0.000238076	0.000870718	0.0414154
KLK15	0.797438	2.436	3.80657	0.000241855	0.000883641	0.0266736
TMPRSS11BNL	0.775139	2.34561	3.80523	0.000243002	0.000886801	0.0222466
TUBB6	0.76289	10.8704	3.80484	0.00024334	0.00088785	0.0209449
GPR62	0.645389	8.72544	3.80246	0.000245395	0.000894119	0.013073
SLCO1B7	0.755247	1.84613	3.7999	0.000247613	0.000901295	0.00465174
UBQLNL	0.675597	4.67591	3.79453	0.000252348	0.000916349	-0.0130706
LOC283731	0.755963	7.01965	3.79199	0.000254621	0.000923511	-0.0214633
LOC154761	0.696916	2.70671	3.79099	0.00025552	0.000926223	-0.0247607
LCTL	0.635322	6.56773	3.78778	0.000258424	0.000934354	-0.035334
ANKRD60	0.741029	2.60126	3.7847	0.000261235	0.000941921	-0.0454524
SYK	0.59315	6.95425	3.78187	0.000263852	0.000950241	-0.0547788
GPR82	0.663997	3.26746	3.76716	0.000277843	0.000994584	-0.103096
VTRNA1-1	0.633489	4.61336	3.75609	0.000288836	0.00103032	-0.139371
CXXC1P1	0.792263	2.10086	3.75181	0.000293187	0.00104442	-0.153346
P2RY2	0.662334	5.962	3.74433	0.000300955	0.0010694	-0.177783
RAPH1	0.76037	10.9497	3.72174	0.000325626	0.00114665	-0.251382
S100A12	1.29528	6.59989	3.71981	0.000327815	0.00115391	-0.25764
PIGR	0.814618	2.87371	3.71868	0.000329104	0.00115779	-0.261305
CENPT	0.70169	6.66978	3.71713	0.000330885	0.00116316	-0.266345
CD37	0.653939	5.9186	3.71679	0.000331283	0.00116411	-0.267466
CTSS	0.58139	4.98436	3.71571	0.000332523	0.00116713	-0.270955
LOC100507562	0.877715	3.30784	3.71528	0.000333017	0.00116864	-0.272341
SNORD89	0.699315	11.2058	3.71292	0.00033577	0.00117651	-0.280026
PF4	0.92153	5.48713	3.7089	0.000340489	0.00118919	-0.293057
COL4A5	0.63702	8.40054	3.69967	0.000351564	0.00122252	-0.322932
NID1	0.609502	7.04982	3.69593	0.000356159	0.00123534	-0.335051
IL7R	0.73947	4.22623	3.69281	0.000360027	0.00124582	-0.345129
MYH6	0.722955	5.59936	3.69001	0.000363524	0.00125603	-0.354149
TEF	0.739933	9.96433	3.68973	0.000363882	0.00125703	-0.355067
SNORD105B	0.723582	10.8427	3.68615	0.000368416	0.00127079	-0.366621
TBX2	0.59216	8.28057	3.68027	0.000375977	0.00129395	-0.38557
SCGB2A2	0.695936	2.66026	3.67619	0.000381314	0.00130987	-0.398717
LINC00486	1.03572	7.33785	3.67581	0.000381818	0.00131111	-0.399949
MAGEA6	0.646668	5.14871	3.67168	0.000387304	0.00132648	-0.413253
LOC729966	0.660393	3.07054	3.66668	0.000394036	0.00134752	-0.429321
GADD45G	0.666069	10.992	3.66433	0.000397236	0.0013567	-0.436861
MED19	0.709557	10.4118	3.64398	0.000426035	0.00144196	-0.502095
UNC45B	0.831497	2.51568	3.63474	0.000439751	0.00148235	-0.531617
DPRX	0.823574	5.5463	3.63264	0.000442928	0.00149087	-0.538321
SNORD50B	0.675018	6.71019	3.63095	0.000445485	0.00149755	-0.543683
RCCD1	0.649376	8.04248	3.62691	0.0004517	0.00151706	-0.556585
SCARNA5	0.608155	8.12015	3.62551	0.000453872	0.00152296	-0.561053
LPXN	0.645757	6.96727	3.62319	0.000457484	0.00153396	-0.568435
LRRC4B	0.592666	9.05208	3.61825	0.000465277	0.0015547	-0.584162
PIK3AP1	0.609388	4.14949	3.61457	0.000471152	0.00157233	-0.595844
LILRA3	0.7021	4.21684	3.60677	0.000483861	0.00160948	-0.620619
CASKIN2	0.608431	8.03906	3.60295	0.00049021	0.00162589	-0.63275
MDS2	0.857519	2.80975	3.60108	0.000493343	0.00163452	-0.63868
SNORD97	0.785174	6.82101	3.5745	0.000539968	0.00176795	-0.722678
G0S2	0.71779	7.61886	3.56753	0.000552863	0.00180509	-0.744619
ABCC3	1.5019	4.16527	3.55951	0.000568057	0.00184905	-0.76982
RRAD	0.675491	5.14715	3.55715	0.000572606	0.00186188	-0.777231
TBX15	0.648826	5.89127	3.54667	0.000593233	0.00192147	-0.810112
OVCH1	0.634983	3.76066	3.54458	0.000597428	0.00193336	-0.816659
BTC	1.125	5.59133	3.542	0.000602641	0.00194748	-0.824729
SH3TC2	0.632853	5.61391	3.53939	0.000607952	0.00196154	-0.832879
HLA-DRA	0.667151	9.2354	3.53552	0.000615936	0.00198452	-0.844995
HLA-DQA2	0.698477	6.1787	3.53469	0.000617662	0.00198799	-0.847594
CPA5	0.800196	2.91125	3.53388	0.000619333	0.00199232	-0.850102
UBE2C	0.705486	4.29641	3.52098	0.000646773	0.00207008	-0.890351
LTF	1.23356	5.19054	3.50428	0.000683988	0.00217668	-0.942265
SOX30	0.608474	5.15135	3.50251	0.000688056	0.00218811	-0.947765
GLI1	0.601647	7.83139	3.48747	0.000723476	0.0022869	-0.99432
RGL4	0.958253	3.33179	3.48657	0.000725648	0.00229271	-0.997098
SNORD38A	1.08619	8.58352	3.48574	0.00072767	0.00229767	-0.999679
TAS2R40	0.583225	3.99883	3.48556	0.000728117	0.00229801	-1.00025
FCGR3A	0.692683	9.33326	3.4822	0.000736295	0.00231944	-1.0106
SNORD110	0.639888	8.43282	3.46105	0.000789924	0.00247102	-1.07575
TSSK1B	0.72954	2.9775	3.45228	0.000813237	0.00253416	-1.10269
IRF5	0.659098	8.69718	3.4492	0.000821561	0.00255736	-1.11213
OR5B3	0.732615	2.39445	3.44886	0.000822484	0.00255937	-1.11317
ZBTB7B	0.587457	5.30396	3.43456	0.000862301	0.00266836	-1.15693
ADM	0.712771	10.1237	3.42753	0.000882542	0.00272549	-1.1784
VENTXP1	0.721092	2.14826	3.42496	0.000890031	0.0027463	-1.18622
FA2H	0.703439	10.1143	3.41613	0.000916277	0.00281547	-1.2131
FOXD1	0.631542	7.90879	3.41132	0.000930886	0.00285654	-1.22773
HLA-DMB	0.586877	9.05437	3.40538	0.000949217	0.00290745	-1.24577
CD86	1.38654	12.659	3.4035	0.000955101	0.00292304	-1.25148
RTP3	0.646112	3.55261	3.40151	0.000961331	0.00293868	-1.25749
LOC100506929	1.08704	4.39557	3.38754	0.00100634	0.00305848	-1.29978
KLF2	0.644626	10.4406	3.38552	0.00101301	0.00307772	-1.30589
ANKRD30A	0.608364	7.64862	3.38545	0.00101326	0.00307796	-1.30611
CYTL1	0.652924	5.76364	3.3851	0.00101442	0.00308047	-1.30717
STON1-GTF2A1L	0.59041	3.67958	3.38304	0.00102126	0.00309823	-1.31338
CYP27B1	0.644981	2.70541	3.38272	0.00102233	0.0031009	-1.31434
GPR141	0.718051	2.23719	3.36517	0.00108253	0.00326465	-1.36719
WFDC11	0.698523	2.37834	3.3564	0.00111388	0.003346	-1.39354
OSR1	0.744932	2.56865	3.34244	0.00116549	0.00348397	-1.43533
ANKDD1B	0.734191	3.23558	3.33673	0.00118726	0.00354098	-1.4524
OR5AK2	0.697457	2.29456	3.33665	0.00118757	0.00354132	-1.45264
S100P	0.763441	5.9937	3.3333	0.00120052	0.00357529	-1.46264
FAM83B	0.736665	2.82762	3.33192	0.00120589	0.00358779	-1.46676
GLI2	0.581728	4.23984	3.32834	0.00121991	0.00362508	-1.47741
HOXC9	0.759672	2.11159	3.32783	0.00122193	0.00362963	-1.47894
LOC153910	0.630315	2.71165	3.32429	0.00123598	0.00366902	-1.48948
PPBP	0.684305	4.67134	3.31946	0.00125539	0.00372061	-1.50384
C9orf152	0.839238	3.13806	3.31719	0.00126462	0.00374434	-1.51059
XCL1	0.742775	2.90801	3.30754	0.00130455	0.00383982	-1.53924
RMRP	0.66126	10.0343	3.30436	0.00131796	0.0038742	-1.54866
P2RY8	0.599753	4.09635	3.29382	0.00136336	0.00399487	-1.57985
ADAMTS9	0.75563	7.90857	3.29244	0.0013694	0.00400938	-1.58392
SLC7A9	0.593825	3.70621	3.29181	0.00137218	0.00401558	-1.58579
DSC2	0.650545	3.97986	3.291	0.00137575	0.00402539	-1.58818
CLDN14	0.700802	3.20441	3.28675	0.00139462	0.00407349	-1.60073
SPANXN1	0.701137	2.64808	3.26465	0.0014967	0.00432322	-1.66572
COPS7B	0.634302	5.69522	3.26463	0.00149682	0.00432322	-1.6658
HIC1	0.597588	5.21637	3.25349	0.00155089	0.0044596	-1.69843
MDFI	0.589134	8.96423	3.24726	0.0015819	0.00453616	-1.71663
ARMS2	0.677167	3.20802	3.24279	0.00160453	0.00458958	-1.72968
EGFLAM	0.707295	4.74265	3.23135	0.00166384	0.00474151	-1.76302
SUCNR1	0.644606	2.39689	3.23114	0.00166493	0.00474388	-1.76363
PODN	0.68599	3.95843	3.2307	0.00166726	0.0047498	-1.76491
HGC6.3	0.829784	4.89622	3.23037	0.00166898	0.00475394	-1.76586
CR1L	0.635808	2.44901	3.22544	0.00169523	0.00481528	-1.78019
KIF19	0.791827	9.3172	3.21851	0.00173279	0.00491211	-1.80031
DSG4	0.591373	2.25627	3.21286	0.00176396	0.00499124	-1.81668
HSD11B2	0.638435	5.64751	3.20044	0.00183439	0.00517061	-1.8526
ITGB4	0.656301	9.85993	3.19492	0.00186653	0.00525075	-1.86853
OR4A5	0.627936	3.02921	3.18856	0.00190415	0.00534675	-1.88683
OR52E6	0.589929	2.23498	3.17842	0.00196568	0.00548934	-1.91598
IRX6	0.627373	2.69036	3.16919	0.00202329	0.00562371	-1.94245
HOXC11	0.665214	2.42308	3.16756	0.00203362	0.00564901	-1.94712
CABP2	0.722695	2.18148	3.16386	0.00205723	0.00570512	-1.95769
CD93	0.628137	5.18555	3.16032	0.00208014	0.00576169	-1.96783
SNORD68	0.62826	9.44743	3.15427	0.0021197	0.00585802	-1.98508
SYTL4	0.669374	6.75773	3.15278	0.0021296	0.00588185	-1.98935
ESM1	0.624797	2.19505	3.13262	0.00226732	0.00622202	-2.04669
VTRNA1-2	0.805602	2.06483	3.11909	0.0023643	0.00645441	-2.08499
VNN2	0.645083	5.64531	3.11883	0.00236623	0.00645777	-2.08574
KRTAP8-1	0.653668	2.35889	3.11701	0.0023796	0.0064904	-2.09089
GTSF1	0.586731	3.91681	3.11295	0.00240962	0.00656117	-2.10235
LRRC71	0.643799	2.73182	3.10185	0.00249354	0.0067481	-2.13363
PLP1	0.618715	13.4541	3.09553	0.0025425	0.00686414	-2.15138
TTLL10	0.605371	2.38025	3.09415	0.00255331	0.00689022	-2.15526
NLRP4	0.763947	3.17945	3.09327	0.00256028	0.00690329	-2.15775
DTHD1	0.694393	2.48121	3.07951	0.00267072	0.00717474	-2.1963
SH3GL1P1	0.701782	8.41161	3.07945	0.00267124	0.00717509	-2.19647
ADAMTS16	0.598024	3.12033	3.07922	0.00267308	0.00717899	-2.1971
TACR3	0.706021	2.88813	3.0651	0.00279115	0.00745687	-2.23653
DEFB116	0.681924	2.74858	3.06019	0.0028333	0.00755738	-2.2502
SNORD75	0.591692	3.68361	3.05264	0.0028993	0.0077066	-2.27119
PRSS54	0.59331	2.56109	3.05101	0.00291376	0.00773831	-2.27572
IRF8	0.595717	7.26643	3.04695	0.00294994	0.00782048	-2.28697
OR6B3	0.705495	2.49666	3.0411	0.00300296	0.00794764	-2.30319
TXNIP	0.670705	10.9914	3.0322	0.00308516	0.00813823	-2.32779
EDDM3A	0.79817	2.12979	3.02489	0.0031543	0.00829561	-2.34796
LBP	0.731041	3.68519	3.02169	0.00318499	0.00836915	-2.35678
TNFRSF10A	0.671006	4.30163	3.02062	0.00319535	0.00839035	-2.35973
CCDC70	0.669854	2.84758	3.01737	0.00322688	0.00846586	-2.36866
MPZL2	0.826887	7.17726	3.0038	0.00336177	0.008761	-2.40591
SPZ1	0.638417	2.34828	2.97422	0.00367405	0.00948606	-2.48662
TUBB1	0.744651	3.10792	2.97021	0.00371842	0.00957773	-2.49752
PRR14	0.590914	7.85119	2.96011	0.0038323	0.00981602	-2.52489
OR5B2	0.639707	2.51928	2.95581	0.00388178	0.00992339	-2.53653
BTBD18	0.620028	2.47537	2.95576	0.00388235	0.00992348	-2.53667
FGFBP2	0.636684	3.0189	2.95396	0.00390322	0.00996988	-2.54153
DAOA-AS1	0.771354	2.22534	2.92007	0.00431614	0.0109064	-2.63266
APOLD1	0.697579	11.2243	2.91434	0.00438981	0.0110651	-2.64798
RELB	0.61886	9.22614	2.91384	0.00439622	0.0110767	-2.6493
CASP12	0.651087	2.82845	2.91285	0.00440919	0.0111073	-2.65197
WNT2B	0.713067	6.55994	2.89638	0.00462828	0.0115868	-2.69584
LOC401324	0.609882	2.30115	2.89574	0.00463691	0.0116036	-2.69752
CR1	0.61957	2.79393	2.89538	0.00464193	0.011613	-2.6985
LOC100287477	0.645644	2.38927	2.89254	0.00468073	0.0116958	-2.70603
LCN10	0.639024	2.48805	2.89154	0.00469446	0.0117221	-2.70868
B3GNT8	0.63931	8.93526	2.89048	0.0047092	0.0117573	-2.71151
AANAT	0.976333	7.24043	2.89042	0.00470999	0.0117577	-2.71166
GLP1R	0.669265	2.45567	2.884	0.00479943	0.0119517	-2.72866
MAGEB5	0.625945	2.85161	2.88319	0.00481085	0.0119721	-2.73081
KRTAP9-3	0.626325	2.0422	2.875	0.00492762	0.0122296	-2.75248
SLC47A2	0.712723	4.22693	2.8709	0.00498699	0.0123552	-2.7633
SDR16C6P	0.664946	2.95634	2.86173	0.00512222	0.0126408	-2.78745
OR7A5	0.580517	3.7068	2.85203	0.00526898	0.0129597	-2.81294
UGT2A2	0.653593	2.20032	2.85178	0.00527283	0.0129672	-2.8136
ERMN	0.595233	9.78292	2.84453	0.005385	0.013213	-2.83259
BLK	0.586322	2.59241	2.84421	0.00538992	0.0132233	-2.83341
ADARB2-AS1	0.604225	4.58513	2.8363	0.00551496	0.0134833	-2.85409
APOBEC3A	0.608689	3.59622	2.83589	0.00552156	0.0134905	-2.85516
SLC10A1	0.948353	5.88885	2.83465	0.00554143	0.0135218	-2.8584
HOXB1	0.644637	2.84864	2.82985	0.00561898	0.0136939	-2.87092
OR4K5	0.607955	2.44646	2.82473	0.00570267	0.0138666	-2.88424
WDR72	0.758839	2.4872	2.81581	0.00585142	0.0141846	-2.90743
PNLIP	0.681575	2.35979	2.81578	0.00585197	0.0141846	-2.90751
CTNNA3	0.621009	5.97867	2.80331	0.0060658	0.0146469	-2.93981
CNN2	0.618632	6.52184	2.77792	0.00652335	0.0156285	-3.00519
KCNG2	0.662711	2.74256	2.76627	0.00674367	0.0160871	-3.03501
LECT2	0.596345	2.22223	2.76119	0.00684179	0.0162789	-3.04798
OR56A4	0.625267	2.43201	2.75771	0.00690983	0.0164259	-3.05686
OR6B1	0.6041	2.60205	2.75375	0.00698787	0.0165793	-3.06693
CRYM-AS1	0.59376	2.54237	2.75124	0.00703796	0.0166917	-3.07334
GPR17	0.762447	5.80327	2.74618	0.00713955	0.0168977	-3.08619
TTTY22	0.588084	2.26129	2.74202	0.00722414	0.0170549	-3.09675
TRIM31	0.595094	3.04617	2.73578	0.00735264	0.0173106	-3.11255
VWA3B	0.595037	3.24357	2.73336	0.00740315	0.0174117	-3.11869
PIWIL1	0.686464	2.99339	2.71877	0.00771387	0.0180317	-3.1555
TLR8	0.606031	3.02123	2.71143	0.00787474	0.0183518	-3.17397
CHI3L2	0.630404	5.37907	2.70967	0.00791369	0.0184285	-3.17839
CYP2F1	0.75247	2.21987	2.68536	0.00847063	0.0195717	-3.23918
MS4A12	0.702862	2.56065	2.68246	0.0085395	0.0197085	-3.24641
OR5M8	0.659996	2.64458	2.6687	0.0088726	0.0203622	-3.28057
MKRN9P	0.597009	3.63198	2.66413	0.0089858	0.0205732	-3.29188
PHOX2A	0.605769	2.44059	2.65606	0.00918919	0.0209787	-3.31184
KIR2DS3	0.58577	2.40267	2.64271	0.00953445	0.0216942	-3.34471
MIXL1	0.602805	2.20296	2.64209	0.00955074	0.0217286	-3.34623
PGLYRP4	0.712144	3.70392	2.6331	0.00979031	0.0222159	-3.36829
BARHL1	0.588382	2.63063	2.63134	0.00983783	0.0223072	-3.3726
IL21R	0.646845	3.55506	2.57585	0.0114468	0.0254192	-3.50716
CSN2	0.618384	3.58453	2.56819	0.0116867	0.0259049	-3.52554
OR11G2	0.621071	2.04915	2.56226	0.0118753	0.0262471	-3.53973
HOXB9	0.590343	4.74019	2.54877	0.0123151	0.0270986	-3.57192
MGC15885	0.584087	3.25553	2.52264	0.0132085	0.0287922	-3.63384
OR5M9	0.600746	2.57239	2.49733	0.0141289	0.0305232	-3.69328
SCGB2A1	0.581442	2.42152	2.4562	0.0157478	0.0335786	-3.78875
ADAM18	0.588115	2.46568	2.41367	0.0175939	0.0370846	-3.88599
TDRD5	0.790854	3.75041	2.38185	0.0190984	0.039813	-3.95775
SHISA3	0.596348	5.89531	2.37851	0.0192631	0.0401288	-3.96525
IFNE	0.614905	3.15488	2.36363	0.0200104	0.0414414	-3.99846
CGA	0.587503	2.59387	2.34332	0.0210723	0.0433378	-4.04351
SAA2	0.58885	3.27666	2.31782	0.022476	0.0458181	-4.09958
PRSS33	0.582923	2.64101	2.30588	0.0231612	0.0470287	-4.12565
SCARNA17	0.612608	9.56172	2.30276	0.0233433	0.0473356	-4.13244

## Sheet: downregulated DEGs in GSE122063
The details of downregulated DEGs in GSE122063
	logFC	AveExpr	t	P.Value	adj.P.Val	B
TRAPPC2L	-0.89963	9.24956	-11.5414	3.72993e-20	4.09649e-16	35.2082
CIRBP	-1.33682	10.7386	-11.4794	5.0904e-20	4.09649e-16	34.9069
IDS	-0.837507	9.72957	-11.2165	1.90779e-19	8.76533e-16	33.6263
RBM3	-1.61545	8.14452	-10.9167	8.64957e-19	2.55589e-15	32.1603
SPON2	-1.62023	9.81501	-10.7511	1.99691e-18	4.58741e-15	31.3486
CYP1B1-AS1	-1.35001	6.28229	-10.4926	7.38558e-18	1.35732e-14	30.0792
IFT52	-0.667101	8.60068	-10.3623	1.4288e-17	2.18821e-14	29.4386
LIN7B	-0.981116	11.1683	-9.99168	9.35974e-17	1.06275e-13	27.6133
TARBP1	-1.17053	8.32912	-9.98201	9.83067e-17	1.06275e-13	27.5656
MYL5	-1.26084	7.89767	-9.49602	1.15687e-15	1.02014e-12	25.1705
BDH1	-0.694298	11.4044	-9.49452	1.16568e-15	1.02014e-12	25.1631
GSS	-0.783302	9.04579	-9.42868	1.62755e-15	1.35959e-12	24.8388
CAMKK2	-1.30117	9.46682	-9.4078	1.80924e-15	1.37829e-12	24.736
HSD11B1L	-0.722022	10.1987	-9.40077	1.87492e-15	1.37829e-12	24.7013
PSEN2	-0.675877	10.7438	-9.23123	4.42555e-15	2.80458e-12	23.8668
ANKRA2	-0.677267	7.445	-9.20504	5.05327e-15	3.01908e-12	23.7379
COG1	-0.810374	11.7364	-9.20351	5.09257e-15	3.01908e-12	23.7303
CARTPT	-2.82869	9.64928	-9.18766	5.51779e-15	3.11219e-12	23.6524
DDX28	-0.726057	9.47651	-9.18254	5.66273e-15	3.11219e-12	23.6272
FAM131A	-0.942005	8.48152	-9.17926	5.75767e-15	3.11219e-12	23.611
TTC8	-0.766183	8.2178	-9.16068	6.32509e-15	3.31587e-12	23.5197
MRPS25	-0.604446	9.28629	-9.15544	6.49533e-15	3.31587e-12	23.4939
ZFP2	-0.743062	6.62707	-9.10232	8.49778e-15	4.15866e-12	23.2327
AGL	-0.693619	8.87634	-9.03043	1.22235e-14	5.7601e-12	22.8794
SAMD14	-0.764048	7.20427	-9.0083	1.36698e-14	6.28057e-12	22.7708
TRAP1	-0.653776	8.143	-9.00101	1.41829e-14	6.28083e-12	22.7349
LAMB1	-1.35041	8.73887	-8.91387	2.20266e-14	8.83925e-12	22.3071
BAIAP2L2	-0.767274	10.4343	-8.86874	2.76614e-14	1.01672e-11	22.0858
PPP1R2	-1.13745	9.06163	-8.81091	3.70329e-14	1.30883e-11	21.8022
CCT6B	-1.66948	5.53243	-8.788	4.15671e-14	1.38895e-11	21.69
FRMPD2	-2.48791	6.93625	-8.71629	5.9663e-14	1.92366e-11	21.3387
LOC644189	-1.07861	8.26522	-8.70014	6.47194e-14	2.05071e-11	21.2597
USP11	-0.830357	13.0083	-8.67048	7.51425e-14	2.28833e-11	21.1146
ICA1	-1.19511	9.37656	-8.66835	7.5954e-14	2.28833e-11	21.1041
NOXA1	-0.981395	9.33962	-8.66324	7.79298e-14	2.30999e-11	21.0792
ARMCX4	-0.989633	8.16374	-8.6121	1.00799e-13	2.87771e-11	20.8291
EFHB	-1.9039	5.6859	-8.60762	1.03098e-13	2.87771e-11	20.8072
VGF	-2.21859	12.9335	-8.60714	1.03346e-13	2.87771e-11	20.8049
PAK6	-0.808552	9.23212	-8.58345	1.16419e-13	3.00354e-11	20.6891
ACOT4	-1.28001	7.11728	-8.58052	1.18148e-13	3.00354e-11	20.6748
PIAS2	-0.813519	8.12309	-8.57858	1.19305e-13	3.00354e-11	20.6653
DHRS11	-1.0211	7.85162	-8.51378	1.65225e-13	4.01376e-11	20.3489
FXYD7	-0.868907	8.62482	-8.51286	1.65984e-13	4.01376e-11	20.3445
MTCH2	-0.644885	8.93103	-8.49142	1.84854e-13	4.38206e-11	20.2398
ANKRD16	-0.920657	8.27204	-8.45095	2.26477e-13	5.07584e-11	20.0425
NPM2	-1.01634	10.2519	-8.44115	2.37897e-13	5.20485e-11	19.9947
KLHDC9	-0.667012	11.0883	-8.43141	2.49804e-13	5.40105e-11	19.9472
CAMLG	-0.767362	6.70352	-8.42413	2.59092e-13	5.47308e-11	19.9118
SNORA8	-0.634788	9.41599	-8.39326	3.02446e-13	6.04169e-11	19.7614
LETMD1	-0.733673	9.69255	-8.34346	3.88148e-13	7.20616e-11	19.519
ZSCAN1	-1.05182	5.60773	-8.31724	4.42584e-13	7.90038e-11	19.3915
SARS2	-0.583938	7.68659	-8.2145	7.39728e-13	1.26014e-10	18.8925
LOC100289495	-0.859095	7.19706	-8.21428	7.40532e-13	1.26014e-10	18.8914
PCYOX1L	-0.889139	9.87717	-8.15984	9.71761e-13	1.56658e-10	18.6274
CLIP3	-0.78271	12.1027	-8.1482	1.02982e-12	1.64574e-10	18.571
EPB41L4B	-1.33861	7.85487	-8.13619	1.0934e-12	1.71748e-10	18.5128
CRH	-2.83752	6.84223	-8.13025	1.12625e-12	1.75408e-10	18.4841
MSTO1	-0.709184	9.85626	-8.11447	1.21844e-12	1.8805e-10	18.4077
C14orf132	-0.649906	11.4062	-8.07889	1.45466e-12	2.19128e-10	18.2355
MECR	-0.781832	7.42432	-8.04574	1.71562e-12	2.46345e-10	18.0753
COPS7A	-0.849586	9.66694	-8.03285	1.82928e-12	2.58604e-10	18.0129
OPA1	-0.84382	9.50859	-8.02851	1.86916e-12	2.62225e-10	17.992
SHANK2	-0.84377	10.0537	-8.0049	2.10196e-12	2.86146e-10	17.878
SAMD12	-0.804874	11.1483	-7.99634	2.19336e-12	2.92098e-10	17.8366
ALKBH6	-1.01939	6.89225	-7.98008	2.37789e-12	3.09935e-10	17.7582
MRPL15	-0.731055	9.26549	-7.97149	2.48149e-12	3.16634e-10	17.7168
TM7SF2	-0.8214	8.25545	-7.97014	2.4982e-12	3.16634e-10	17.7102
TCEAL4	-0.637037	13.3216	-7.90123	3.51669e-12	4.30865e-10	17.3781
ASS1	-0.642988	10.4048	-7.87689	3.9675e-12	4.79702e-10	17.261
LINC00461	-0.642631	10.2461	-7.85406	4.44257e-12	5.26745e-10	17.1512
GRK6	-0.754121	7.76179	-7.85137	4.50203e-12	5.27322e-10	17.1383
MPPED2	-0.603011	8.87366	-7.85125	4.50481e-12	5.27322e-10	17.1377
IMP4	-0.589445	9.28762	-7.83846	4.79911e-12	5.58216e-10	17.0762
EFR3B	-0.649639	13.4478	-7.82029	5.25054e-12	6.03227e-10	16.9889
C12orf54	-0.859218	5.27809	-7.8121	5.46773e-12	6.15669e-10	16.9496
ZNF441	-0.670164	8.54769	-7.81113	5.49406e-12	6.15669e-10	16.9449
HIVEP1	-0.58935	7.93059	-7.80319	5.71387e-12	6.32588e-10	16.9068
BFSP1	-1.28036	7.12766	-7.78526	6.24353e-12	6.78956e-10	16.8207
LRRC20	-0.648748	11.3361	-7.78255	6.32758e-12	6.84049e-10	16.8077
SCG3	-0.970674	9.4814	-7.77576	6.54341e-12	6.99156e-10	16.7752
MET	-1.8116	9.00129	-7.7521	7.3545e-12	7.72349e-10	16.6617
CACNB2	-0.74768	10.6982	-7.74871	7.47889e-12	7.76537e-10	16.6454
PNMA5	-1.16386	11.3396	-7.71026	9.04129e-12	9.18015e-10	16.4612
EXTL1	-0.768789	10.2697	-7.70533	9.26374e-12	9.35434e-10	16.4376
PIGL	-0.73119	6.79582	-7.7041	9.32006e-12	9.35978e-10	16.4318
GARNL3	-0.945648	9.22092	-7.66413	1.13488e-11	1.0863e-09	16.2406
GLMN	-0.934194	6.89956	-7.65794	1.16997e-11	1.10545e-09	16.211
KRBOX1	-1.01434	5.7838	-7.65228	1.20304e-11	1.10545e-09	16.1839
LRRTM4	-1.03316	8.71992	-7.64803	1.22847e-11	1.11215e-09	16.1636
KCNF1	-1.07231	8.04985	-7.64443	1.25046e-11	1.12435e-09	16.1464
SPG7	-0.588813	10.2396	-7.64383	1.25417e-11	1.12435e-09	16.1435
LRRK2	-0.733854	7.38178	-7.62556	1.37212e-11	1.2126e-09	16.0563
WDR86	-1.16984	7.35199	-7.62047	1.40686e-11	1.23709e-09	16.032
LINC00473	-1.68917	7.20166	-7.60802	1.49567e-11	1.30272e-09	15.9726
FSTL4	-0.850476	7.01086	-7.58762	1.65343e-11	1.4068e-09	15.8752
EGR4	-1.06157	8.8823	-7.56221	1.8731e-11	1.54367e-09	15.7542
DDN	-0.825907	8.97883	-7.55512	1.93943e-11	1.5912e-09	15.7204
ARMCX5	-1.00542	8.05687	-7.5526	1.96356e-11	1.59674e-09	15.7084
RNF165	-1.25813	4.72204	-7.54846	2.00386e-11	1.61522e-09	15.6887
PPEF1	-2.27936	5.6806	-7.53304	2.16133e-11	1.71211e-09	15.6153
RGS7	-1.23702	7.80034	-7.50508	2.47876e-11	1.91817e-09	15.4823
RUNDC1	-0.851889	7.87415	-7.50465	2.48408e-11	1.91817e-09	15.4802
RAD23B	-0.726295	8.57351	-7.50371	2.49553e-11	1.91895e-09	15.4757
TSPAN7	-1.02818	11.197	-7.49647	2.58564e-11	1.95551e-09	15.4413
BDNF	-1.69296	5.42018	-7.49449	2.61074e-11	1.95838e-09	15.4319
INHA	-1.04981	4.29718	-7.49048	2.66258e-11	1.98914e-09	15.4128
SNX4	-0.612611	8.33073	-7.48401	2.74828e-11	2.04485e-09	15.3821
DLD	-0.707809	7.55806	-7.45349	3.19091e-11	2.33268e-09	15.2372
STAT4	-1.95116	7.90801	-7.44873	3.26612e-11	2.37087e-09	15.2146
NLRP3	-0.840789	7.09665	-7.44268	3.36413e-11	2.41508e-09	15.1859
FARSA	-0.721466	9.18645	-7.42504	3.66711e-11	2.60209e-09	15.1022
GRM3	-0.588335	9.6588	-7.40868	3.97213e-11	2.73408e-09	15.0247
THNSL1	-1.00242	7.49941	-7.38881	4.37666e-11	2.97879e-09	14.9306
FREM3	-1.90385	5.24125	-7.38308	4.50085e-11	3.00788e-09	14.9034
F8A2	-0.670985	9.47015	-7.37593	4.66047e-11	3.05893e-09	14.8696
UQCRC1	-0.651536	10.2184	-7.36324	4.95805e-11	3.19401e-09	14.8096
GDI1	-0.610114	13.5705	-7.36024	5.03109e-11	3.22165e-09	14.7954
TUBG2	-0.744211	8.26514	-7.35761	5.09592e-11	3.25183e-09	14.783
LNP1	-0.918364	9.09179	-7.35107	5.26102e-11	3.34557e-09	14.752
NIT2	-0.648211	10.0024	-7.34709	5.36398e-11	3.3876e-09	14.7332
BEND5	-0.831665	9.25718	-7.33193	5.77511e-11	3.63476e-09	14.6616
STYK1	-1.30843	7.22869	-7.31947	6.13638e-11	3.83586e-09	14.6027
GABBR1	-0.680393	10.9351	-7.29301	6.97936e-11	4.27555e-09	14.4779
SPRYD7	-1.02106	8.30554	-7.2872	7.17916e-11	4.38334e-09	14.4505
LOC151760	-1.20396	4.07043	-7.28213	7.35823e-11	4.44834e-09	14.4266
NRN1	-0.764027	9.64016	-7.26514	7.9914e-11	4.6922e-09	14.3465
UBE2V2	-0.667773	9.05536	-7.2604	8.17777e-11	4.77114e-09	14.3242
GRIA4	-1.83046	9.36028	-7.25591	8.35811e-11	4.81137e-09	14.303
AHI1	-0.975979	9.124	-7.25584	8.3609e-11	4.81137e-09	14.3027
ENTPD6	-0.78256	10.8825	-7.25566	8.36798e-11	4.81137e-09	14.3018
BCAP29	-0.643796	10.6579	-7.2485	8.664e-11	4.94494e-09	14.2681
CAMK4	-1.23951	7.21378	-7.23993	9.0322e-11	5.09724e-09	14.2278
FRS3	-0.699359	8.19325	-7.23755	9.13719e-11	5.13527e-09	14.2166
NECAB2	-1.26044	8.52595	-7.23318	9.33261e-11	5.21321e-09	14.196
TOLLIP	-0.880482	12.1502	-7.2198	9.95827e-11	5.49589e-09	14.1331
GPHN	-0.625551	9.73362	-7.20894	1.04965e-10	5.74124e-09	14.082
ARPP21	-1.54313	10.7856	-7.20737	1.05769e-10	5.75098e-09	14.0746
TDRKH	-0.922452	5.50489	-7.20429	1.07359e-10	5.80306e-09	14.0602
PPP2R1A	-0.660863	9.74796	-7.20309	1.07985e-10	5.81978e-09	14.0545
EID2B	-0.800397	8.33491	-7.19919	1.10048e-10	5.91362e-09	14.0362
KCNK4	-0.775314	9.84539	-7.19688	1.11285e-10	5.96269e-09	14.0253
GOLGA6C	-0.877879	9.89329	-7.17807	1.21895e-10	6.46081e-09	13.937
MSH2	-0.794807	9.55235	-7.17792	1.21988e-10	6.46081e-09	13.9363
RFTN1	-0.739361	10.2078	-7.17564	1.23337e-10	6.51346e-09	13.9256
GRIK2	-0.798613	7.94497	-7.15623	1.35484e-10	7.03368e-09	13.8346
SORBS2	-0.7242	8.90393	-7.14882	1.40423e-10	7.20653e-09	13.7998
MLIP	-1.74113	7.68733	-7.14773	1.41166e-10	7.20653e-09	13.7947
WNT10B	-1.22082	8.28161	-7.13738	1.48413e-10	7.55547e-09	13.7462
DMKN	-0.983015	8.56873	-7.12703	1.56019e-10	7.85566e-09	13.6977
ZBBX	-1.51652	5.8411	-7.10865	1.70499e-10	8.46872e-09	13.6117
CDC7	-0.730037	7.7677	-7.10253	1.75609e-10	8.67563e-09	13.583
STX1A	-0.866171	13.1681	-7.09691	1.80441e-10	8.86668e-09	13.5567
C6orf120	-0.707953	7.63701	-7.0818	1.94077e-10	9.44897e-09	13.4861
ENSA	-0.729362	8.22805	-7.07991	1.95852e-10	9.49702e-09	13.4773
VPS33A	-0.69716	7.61773	-7.07393	2.01581e-10	9.74911e-09	13.4493
SDIM1	-1.54196	7.4708	-7.07022	2.05221e-10	9.84737e-09	13.432
ZNF449	-0.648621	7.00561	-7.06546	2.09982e-10	1.00057e-08	13.4097
FBXO16	-1.30656	7.77657	-7.05939	2.16211e-10	1.01625e-08	13.3814
TASP1	-0.97533	6.48111	-7.05656	2.19185e-10	1.0276e-08	13.3682
UCHL5	-0.739524	9.29738	-7.05471	2.21144e-10	1.03414e-08	13.3595
ATOH7	-1.68275	4.9349	-7.05223	2.238e-10	1.04391e-08	13.348
CCNH	-0.703782	9.33447	-7.04498	2.31745e-10	1.0728e-08	13.3141
DLK2	-0.732492	8.63177	-7.03546	2.42611e-10	1.1103e-08	13.2697
FBXL16	-0.880045	15.7734	-7.03127	2.47551e-10	1.12611e-08	13.2502
PKNOX2	-0.894948	8.52733	-7.01668	2.65554e-10	1.20502e-08	13.1821
CTAG1A	-1.43654	4.46912	-6.99422	2.95814e-10	1.30371e-08	13.0776
CHD5	-0.648432	10.2499	-6.99052	3.01116e-10	1.3239e-08	13.0603
IMMP1L	-0.584904	7.23752	-6.98871	3.03742e-10	1.32748e-08	13.0519
B9D1	-1.00372	7.55491	-6.98665	3.0676e-10	1.33278e-08	13.0423
JAKMIP1	-0.837176	9.55485	-6.98534	3.08697e-10	1.33488e-08	13.0362
SLC25A32	-0.672505	9.72679	-6.97818	3.19495e-10	1.368e-08	13.0029
HTR7P1	-0.962639	6.90876	-6.975	3.24408e-10	1.38009e-08	12.9881
ARF3	-0.741398	13.365	-6.97298	3.27565e-10	1.3903e-08	12.9787
SPCS1	-0.621282	10.9418	-6.97032	3.3177e-10	1.39846e-08	12.9664
ACTR1B	-0.598347	8.93382	-6.96944	3.33186e-10	1.40121e-08	12.9623
SH2D5	-1.03368	11.7331	-6.95411	3.58597e-10	1.49102e-08	12.891
VIP	-1.11742	7.60517	-6.92926	4.0394e-10	1.64603e-08	12.7757
HDAC5	-0.708102	12.5496	-6.92734	4.07672e-10	1.65757e-08	12.7667
GSTZ1	-0.944051	6.22768	-6.92076	4.20715e-10	1.70306e-08	12.7362
GNPDA2	-0.606309	8.74407	-6.91907	4.24145e-10	1.70942e-08	12.7284
GRIK1	-0.767219	7.05236	-6.90554	4.52521e-10	1.79621e-08	12.6656
LRFN2	-0.865029	9.37209	-6.89821	4.68659e-10	1.85625e-08	12.6317
LOC100506124	-1.11375	7.42766	-6.89105	4.84983e-10	1.90857e-08	12.5985
DHX36	-0.630963	9.73273	-6.88261	5.04932e-10	1.98283e-08	12.5594
PEX7	-0.738871	7.70155	-6.87947	5.12586e-10	2.00859e-08	12.5449
SYCE1	-1.13822	5.17889	-6.87265	5.29544e-10	2.06185e-08	12.5133
ADCYAP1	-1.40927	6.05343	-6.86805	5.41322e-10	2.09882e-08	12.492
LINC00460	-1.4531	5.16242	-6.86282	5.55012e-10	2.14286e-08	12.4678
TCEA2	-0.680218	9.04684	-6.86002	5.62457e-10	2.15503e-08	12.4549
CACNG3	-1.54655	7.72962	-6.84999	5.90049e-10	2.23318e-08	12.4085
PDE7B	-0.603827	8.58711	-6.84976	5.90699e-10	2.23318e-08	12.4075
GSTA4	-0.811739	10.3387	-6.84942	5.91655e-10	2.23318e-08	12.4059
CHRM1	-1.1209	12.54	-6.84697	5.98608e-10	2.25435e-08	12.3946
PNOC	-1.6361	7.89591	-6.83574	6.31536e-10	2.34947e-08	12.3427
ABLIM2	-0.767201	11.7583	-6.83295	6.39991e-10	2.37611e-08	12.3298
MTFMT	-0.615044	6.40018	-6.83179	6.43558e-10	2.38454e-08	12.3244
PRPH2	-1.32666	5.88228	-6.83054	6.47404e-10	2.38916e-08	12.3187
HMGB3	-0.603274	8.74419	-6.82679	6.59077e-10	2.4225e-08	12.3014
ABCC8	-0.668615	10.839	-6.82423	6.67148e-10	2.44727e-08	12.2896
MCHR2	-1.33823	4.71999	-6.82303	6.70995e-10	2.45648e-08	12.284
PTPN3	-1.71228	6.48451	-6.81457	6.98589e-10	2.53228e-08	12.245
SLC4A10	-1.00312	9.25492	-6.8123	7.06194e-10	2.55481e-08	12.2345
HAPLN1	-1.32368	6.12742	-6.80986	7.14422e-10	2.5694e-08	12.2233
CHGB	-1.05769	9.20451	-6.80825	7.19925e-10	2.57708e-08	12.2158
LRRC40	-0.588146	9.28267	-6.80243	7.40169e-10	2.63621e-08	12.189
CA10	-0.935803	10.8543	-6.79397	7.70583e-10	2.72342e-08	12.15
SLC22A18	-0.681767	7.99402	-6.78749	7.94711e-10	2.79793e-08	12.1201
GOLT1A	-1.48365	3.80804	-6.77543	8.41594e-10	2.94046e-08	12.0646
MDH2	-0.694077	10.7345	-6.76707	8.75713e-10	3.03658e-08	12.0261
TSPYL5	-0.700261	10.6094	-6.76365	8.90042e-10	3.07466e-08	12.0104
SLC7A4	-1.32583	6.45931	-6.75842	9.12472e-10	3.12862e-08	11.9863
ACTR3C	-0.970924	5.49062	-6.75436	9.30232e-10	3.17766e-08	11.9676
TMEM59L	-0.881751	12.4705	-6.75228	9.39472e-10	3.20327e-08	11.958
ZFR2	-0.746616	9.94268	-6.75086	9.45791e-10	3.21884e-08	11.9516
HPCA	-0.796149	11.7637	-6.75021	9.48719e-10	3.22284e-08	11.9486
DYNC2LI1	-0.693334	6.18914	-6.74872	9.55457e-10	3.23974e-08	11.9417
TAF9	-0.846767	10.1006	-6.74747	9.61159e-10	3.25307e-08	11.9359
CCNL2	-0.774801	9.31057	-6.74442	9.75172e-10	3.27958e-08	11.9219
PRDM2	-1.04454	9.50486	-6.73909	1.00015e-09	3.35416e-08	11.8974
SCAMP1	-0.581825	9.67755	-6.72799	1.05424e-09	3.47843e-08	11.8464
SLC6A7	-0.604947	12.1094	-6.72281	1.08043e-09	3.55207e-08	11.8227
PRMT8	-1.82916	6.06198	-6.72183	1.08548e-09	3.56231e-08	11.8182
SSR4P1	-1.12804	5.19661	-6.721	1.08978e-09	3.57006e-08	11.8143
ME3	-0.858478	9.09279	-6.72029	1.09345e-09	3.57571e-08	11.8111
MBTPS2	-0.902772	6.23611	-6.68609	1.28573e-09	4.06698e-08	11.6543
PAX7	-1.46327	7.34913	-6.68078	1.31845e-09	4.1633e-08	11.6299
RPH3A	-1.80525	7.46533	-6.68011	1.32264e-09	4.16937e-08	11.6269
LOC100506532	-1.34294	5.87782	-6.67304	1.3676e-09	4.28173e-08	11.5945
LCLAT1	-0.58549	8.45604	-6.6693	1.392e-09	4.35071e-08	11.5774
LOC100505555	-0.998212	7.07423	-6.66632	1.41178e-09	4.39756e-08	11.5637
CHRDL2	-1.14205	4.74108	-6.66389	1.42803e-09	4.44068e-08	11.5526
NDUFA5	-0.664306	12.7517	-6.66253	1.43728e-09	4.46188e-08	11.5464
GAS7	-1.44245	9.98679	-6.65742	1.47242e-09	4.54967e-08	11.523
GLP2R	-1.1191	7.6208	-6.65336	1.50094e-09	4.61966e-08	11.5044
WDR54	-1.12886	8.05634	-6.65304	1.50319e-09	4.61966e-08	11.503
ASMTL	-0.663209	9.50877	-6.65169	1.51277e-09	4.64135e-08	11.4968
FANCM	-0.687891	7.1168	-6.64815	1.53831e-09	4.70398e-08	11.4806
CITED2	-0.968188	8.40298	-6.64286	1.57723e-09	4.79112e-08	11.4564
LRTM2	-1.64195	6.84541	-6.64019	1.59721e-09	4.82888e-08	11.4443
ASTN1	-0.58607	11.5775	-6.63805	1.61347e-09	4.86104e-08	11.4345
PKP3	-1.27283	5.98095	-6.63596	1.62946e-09	4.90118e-08	11.4249
PPM1M	-0.769948	7.6173	-6.63117	1.6667e-09	4.98297e-08	11.403
OLFM1	-0.805311	12.6554	-6.63107	1.6675e-09	4.98297e-08	11.4026
LOC388242	-0.995974	7.22702	-6.62133	1.74591e-09	5.17542e-08	11.3581
PACSIN1	-0.928934	15.2244	-6.61807	1.77298e-09	5.247e-08	11.3432
NGEF	-1.17791	13.4189	-6.61329	1.81332e-09	5.34915e-08	11.3214
CBLN4	-1.7815	9.27635	-6.61247	1.82042e-09	5.36148e-08	11.3177
CNTNAP2	-1.26986	9.74398	-6.6093	1.84782e-09	5.43347e-08	11.3032
HTR2A	-1.26891	9.09248	-6.60865	1.85349e-09	5.44145e-08	11.3002
SLC13A5	-0.716779	7.1097	-6.60703	1.86767e-09	5.47432e-08	11.2929
PRMT6	-0.924287	7.64654	-6.60359	1.89822e-09	5.55501e-08	11.2772
SUB1	-0.97319	10.2957	-6.60315	1.90209e-09	5.55749e-08	11.2752
DGKI	-1.12152	6.14418	-6.59834	1.94575e-09	5.64062e-08	11.2532
SPEF1	-0.686866	10.403	-6.59816	1.94738e-09	5.64062e-08	11.2524
DOLK	-0.642698	7.08583	-6.59518	1.97487e-09	5.70662e-08	11.2388
SORCS3	-0.862158	8.89237	-6.59381	1.98768e-09	5.72835e-08	11.2326
HES5	-1.06445	8.75021	-6.59371	1.98862e-09	5.72835e-08	11.2321
SPIN3	-0.850742	5.86489	-6.57744	2.14694e-09	6.08896e-08	11.158
NNMT	-0.840819	7.11235	-6.57518	2.1698e-09	6.14432e-08	11.1477
RAB6C	-0.604617	12.164	-6.5641	2.28593e-09	6.45327e-08	11.0973
LOC389906	-0.82072	7.70198	-6.56073	2.32244e-09	6.53626e-08	11.082
CBX3P2	-1.13791	3.95277	-6.5572	2.36131e-09	6.63548e-08	11.0659
LINGO1	-0.68179	11.7324	-6.55631	2.37118e-09	6.64519e-08	11.0619
GPM6A	-0.963218	12.6278	-6.54408	2.51137e-09	6.95089e-08	11.0063
CHRNB2	-1.03933	10.7137	-6.54175	2.53902e-09	7.01686e-08	10.9957
ARHGDIG	-1.00492	8.76066	-6.53537	2.6162e-09	7.21929e-08	10.9667
RNFT2	-0.63856	7.12329	-6.53247	2.65214e-09	7.29655e-08	10.9535
DCAF16	-0.636971	9.66828	-6.52934	2.69141e-09	7.36416e-08	10.9393
RTN4IP1	-0.814967	8.31779	-6.52539	2.74175e-09	7.47838e-08	10.9214
PPM1J	-1.13414	6.57949	-6.52532	2.74264e-09	7.47838e-08	10.9211
CNTNAP5	-0.916219	8.41743	-6.52193	2.78662e-09	7.56533e-08	10.9057
NUDT18	-1.03405	5.75244	-6.51974	2.81534e-09	7.63133e-08	10.8958
KCNQ3	-0.826804	7.22093	-6.51649	2.85856e-09	7.70668e-08	10.881
FIBP	-0.830527	7.59395	-6.51568	2.86945e-09	7.72104e-08	10.8773
SVOP	-1.53146	11.091	-6.51373	2.89574e-09	7.76905e-08	10.8685
TMX4	-0.811424	10.6477	-6.50602	3.00233e-09	8.00824e-08	10.8335
ICAM5	-0.858631	10.5544	-6.50117	3.07141e-09	8.16881e-08	10.8115
GJD3	-0.912551	5.85382	-6.49571	3.15091e-09	8.332e-08	10.7868
SNORD47	-0.598539	6.7315	-6.47056	3.54451e-09	9.1748e-08	10.673
SLC22A9	-1.1072	5.72041	-6.46248	3.68106e-09	9.44839e-08	10.6364
XPNPEP3	-0.795849	7.34478	-6.46191	3.6909e-09	9.45262e-08	10.6338
GNG3	-1.43277	9.50688	-6.46179	3.69299e-09	9.45262e-08	10.6333
NPTX2	-1.43999	9.05896	-6.46019	3.72066e-09	9.51019e-08	10.6261
RCHY1	-0.84023	6.8918	-6.45882	3.74463e-09	9.52313e-08	10.6198
PLD3	-1.08275	9.54562	-6.45875	3.74579e-09	9.52313e-08	10.6195
PCCB	-0.682694	7.3127	-6.45863	3.74798e-09	9.52313e-08	10.619
SST	-2.33867	6.19235	-6.44969	3.90787e-09	9.86523e-08	10.5786
SRRM4	-0.630878	11.6839	-6.44899	3.92057e-09	9.88371e-08	10.5754
NRSN1	-1.4537	7.20883	-6.44692	3.95861e-09	9.91939e-08	10.5661
SERPINF1	-1.08379	9.57647	-6.44676	3.96171e-09	9.91939e-08	10.5653
CA11	-0.615925	11.4007	-6.44253	4.04069e-09	1.01001e-07	10.5463
OSCP1	-0.638369	10.0846	-6.43764	4.13397e-09	1.02668e-07	10.5242
BEX5	-1.56992	10.9767	-6.43175	4.24926e-09	1.04542e-07	10.4976
HSPB3	-1.75602	8.33818	-6.42525	4.38005e-09	1.07076e-07	10.4683
PPP1R14C	-1.56009	5.8121	-6.42519	4.38139e-09	1.07076e-07	10.468
DMRTC1	-0.871898	9.67058	-6.419	4.50959e-09	1.09193e-07	10.4401
RNF123	-0.723642	7.53386	-6.41455	4.60415e-09	1.10694e-07	10.42
BEX4	-0.678402	9.67642	-6.41408	4.61423e-09	1.10694e-07	10.4179
LOC401442	-1.62186	5.98357	-6.39767	4.98091e-09	1.17514e-07	10.344
SCLT1	-0.822723	6.81251	-6.39538	5.03425e-09	1.18463e-07	10.3337
GPLD1	-1.21969	5.81417	-6.39406	5.06532e-09	1.18587e-07	10.3277
CHAF1B	-1.13067	7.57649	-6.39307	5.08866e-09	1.18982e-07	10.3233
ACTG1	-0.585275	12.2591	-6.39032	5.15438e-09	1.2006e-07	10.3109
PSMG1	-0.638091	10.6376	-6.38968	5.16974e-09	1.20113e-07	10.308
PRKAG1	-0.660815	6.89879	-6.38245	5.34661e-09	1.23753e-07	10.2755
ERI2	-0.744109	6.05377	-6.37725	5.47753e-09	1.26148e-07	10.2521
VRK1	-0.734789	7.84043	-6.36798	5.71885e-09	1.30886e-07	10.2104
PCDHA11	-0.954451	9.32212	-6.3495	6.23148e-09	1.41007e-07	10.1274
C4orf45	-0.917385	4.35135	-6.34895	6.24743e-09	1.41051e-07	10.1249
ANKRD19P	-0.755249	8.36103	-6.3466	6.31609e-09	1.42251e-07	10.1144
SLC25A22	-0.707692	12.214	-6.34147	6.46835e-09	1.45324e-07	10.0914
C17orf58	-0.766022	6.97485	-6.33849	6.55848e-09	1.4699e-07	10.078
CHML	-0.745354	7.88131	-6.337	6.60389e-09	1.47827e-07	10.0713
SPINK2	-1.20945	4.39435	-6.33639	6.62244e-09	1.48062e-07	10.0686
GRB14	-0.846346	9.13491	-6.33325	6.71966e-09	1.49508e-07	10.0545
SCN8A	-0.982921	9.18035	-6.32608	6.94695e-09	1.53647e-07	10.0224
GRIA3	-0.815007	9.29435	-6.30888	7.5236e-09	1.64606e-07	9.94529
CDK5	-0.921865	10.7763	-6.30809	7.55112e-09	1.6462e-07	9.94176
RNF187	-0.906773	11.3698	-6.30166	7.77924e-09	1.68792e-07	9.913
DNM1L	-0.756721	9.44638	-6.30074	7.81258e-09	1.69116e-07	9.90886
LOC100506274	-1.33899	7.03813	-6.29757	7.92806e-09	1.70963e-07	9.89468
ABCC12	-1.28997	4.55355	-6.29738	7.9351e-09	1.70963e-07	9.89383
SH3GLB2	-0.620136	7.9831	-6.29413	8.05512e-09	1.7294e-07	9.87932
VSTM2L	-0.915369	9.53333	-6.29344	8.08079e-09	1.73087e-07	9.87624
AP1M1	-0.581345	9.18858	-6.28419	8.43418e-09	1.79818e-07	9.83488
GAD2	-2.27518	8.21078	-6.26563	9.18988e-09	1.93019e-07	9.75197
DLGAP2	-1.37537	7.8346	-6.26282	9.30982e-09	1.95092e-07	9.73944
MAGED1	-0.773134	10.4862	-6.25639	9.59029e-09	2.00057e-07	9.71076
CDKN2D	-0.598324	13.1592	-6.25492	9.65572e-09	2.0078e-07	9.70419
CRYM	-2.03259	12.745	-6.25488	9.6577e-09	2.0078e-07	9.70399
PIGZ	-0.758432	10.0676	-6.24884	9.93058e-09	2.05755e-07	9.67707
RTF1	-0.701756	8.37607	-6.24656	1.00356e-08	2.0723e-07	9.6669
SLC4A1AP	-0.622634	9.57551	-6.24188	1.02547e-08	2.11043e-07	9.64604
SYT16	-1.39381	5.37496	-6.23651	1.05116e-08	2.15234e-07	9.62214
GOLGA6A	-0.711207	5.26404	-6.23259	1.07034e-08	2.18422e-07	9.60467
VPS33B	-0.689332	6.46681	-6.22849	1.09078e-08	2.21262e-07	9.5864
SLC9A7	-0.679588	8.15921	-6.22652	1.1007e-08	2.22478e-07	9.57765
ADRA1B	-0.827065	10.2077	-6.22403	1.11344e-08	2.23902e-07	9.56654
PLK2	-0.979049	10.8153	-6.22358	1.11572e-08	2.23902e-07	9.56456
MEIS3	-1.05283	5.23053	-6.22353	1.11598e-08	2.23902e-07	9.56434
CDH3	-0.702091	5.62051	-6.21885	1.14028e-08	2.2828e-07	9.54352
NAPA	-0.6278	8.94092	-6.2181	1.14426e-08	2.28826e-07	9.54016
DLG4	-0.66293	10.2494	-6.21444	1.16369e-08	2.31955e-07	9.5239
DNAH1	-0.798445	5.63092	-6.21405	1.16579e-08	2.32122e-07	9.52215
C3orf80	-1.57306	7.36864	-6.21322	1.17025e-08	2.32758e-07	9.51847
SCN3B	-0.957219	12.9095	-6.20624	1.20846e-08	2.39065e-07	9.48743
FAIM2	-0.648863	15.0574	-6.20235	1.23029e-08	2.42339e-07	9.47014
KRT81	-0.694762	15.3135	-6.20081	1.23905e-08	2.43804e-07	9.46328
C1QTNF4	-0.882397	9.0531	-6.19616	1.26584e-08	2.48544e-07	9.44262
ARPP19	-0.787864	12.58	-6.19384	1.27941e-08	2.50939e-07	9.43233
ARHGEF9	-0.977872	9.72119	-6.18956	1.30483e-08	2.54291e-07	9.41332
C6orf136	-0.593011	8.68129	-6.18828	1.31251e-08	2.54982e-07	9.40766
CHRNA7	-0.920633	8.47364	-6.18494	1.33283e-08	2.58384e-07	9.39282
PPP1R32	-0.884031	4.09464	-6.17874	1.37134e-08	2.64454e-07	9.36531
SLC35A1	-0.689888	7.40188	-6.1777	1.37794e-08	2.64914e-07	9.36067
TMEM128	-0.688382	8.69834	-6.17277	1.40945e-08	2.69542e-07	9.33883
KDM4D	-1.2651	4.43333	-6.17185	1.41545e-08	2.70407e-07	9.33473
BCAS2	-0.697306	9.96592	-6.16873	1.43585e-08	2.73736e-07	9.32091
SNORD114-2	-0.870591	7.23546	-6.1673	1.44529e-08	2.74681e-07	9.31458
MTMR9	-0.65012	8.32709	-6.16693	1.44776e-08	2.74864e-07	9.31294
AP1S3	-0.631895	6.7071	-6.1565	1.51876e-08	2.86454e-07	9.2667
CCKBR	-1.3673	7.42605	-6.15289	1.5441e-08	2.90455e-07	9.25073
COQ4	-0.678476	6.39076	-6.14634	1.59116e-08	2.98392e-07	9.22174
TCERG1L	-0.622351	8.41799	-6.14588	1.59453e-08	2.98431e-07	9.2197
NIPSNAP1	-0.58035	8.57459	-6.14587	1.59462e-08	2.98431e-07	9.21964
CACNA1G	-0.740952	8.73984	-6.13767	1.65565e-08	3.07745e-07	9.18338
NAV3	-0.662592	8.05868	-6.12726	1.73654e-08	3.20422e-07	9.13732
CRMP1	-0.757114	10.2096	-6.12546	1.7509e-08	3.21781e-07	9.12937
CETN4P	-0.86304	4.95466	-6.12363	1.76568e-08	3.23525e-07	9.12126
TEKT3	-0.947534	3.88987	-6.11968	1.79788e-08	3.28444e-07	9.10381
ATP6V0E2	-0.744541	9.01501	-6.11725	1.81794e-08	3.31449e-07	9.0931
RUFY2	-0.791144	10.1038	-6.1122	1.86046e-08	3.37924e-07	9.07078
C1orf94	-0.857624	4.29744	-6.11149	1.8665e-08	3.38291e-07	9.06764
CYP4X1	-1.11898	7.98377	-6.10971	1.88174e-08	3.40716e-07	9.05979
ATP6V1E1	-0.819756	9.09647	-6.10933	1.88504e-08	3.40977e-07	9.0581
LDB2	-0.718894	8.76046	-6.10814	1.89534e-08	3.42502e-07	9.05285
CCDC113	-0.906109	6.58788	-6.10365	1.93456e-08	3.48904e-07	9.03307
HTR3B	-1.10407	4.17257	-6.10033	1.96419e-08	3.53792e-07	9.0184
CABLES2	-0.826243	5.8161	-6.09467	2.0156e-08	3.61744e-07	8.99346
LOC100130992	-0.812344	5.93279	-6.09415	2.02039e-08	3.62251e-07	8.99117
ST8SIA3	-0.860916	12.6981	-6.09354	2.02604e-08	3.6291e-07	8.98847
FMNL1	-0.989182	4.74644	-6.09212	2.03929e-08	3.64573e-07	8.98218
SLC16A11	-0.682266	6.34811	-6.08246	2.13123e-08	3.78067e-07	8.93961
PTCD3	-0.845859	8.44141	-6.08008	2.15447e-08	3.8072e-07	8.92914
TAAR5	-1.36672	10.2813	-6.07816	2.17347e-08	3.83709e-07	8.92067
CTXN1	-0.706984	13.587	-6.07775	2.17753e-08	3.84057e-07	8.91887
MYT1L	-1.74526	7.93274	-6.07712	2.18376e-08	3.84452e-07	8.91611
MIR7-3HG	-1.21767	8.56112	-6.06993	2.25657e-08	3.9423e-07	8.88446
SPRN	-0.726473	8.24398	-6.06992	2.25667e-08	3.9423e-07	8.88441
POLR3F	-0.784774	7.61126	-6.06689	2.28814e-08	3.98969e-07	8.87105
SUV39H1	-0.843834	5.34675	-6.06299	2.3291e-08	4.05342e-07	8.85393
PPP4R4	-0.896028	8.81159	-6.06057	2.35499e-08	4.09074e-07	8.84326
NRIP3	-1.35221	8.5822	-6.05443	2.42176e-08	4.17907e-07	8.81627
TMSB15B	-0.609187	6.03219	-6.05242	2.44401e-08	4.20957e-07	8.80745
KALRN	-0.922881	12.1322	-6.0514	2.45543e-08	4.22132e-07	8.80295
STXBP5L	-0.678736	12.1871	-6.04693	2.50599e-08	4.30019e-07	8.78328
AIF1L	-1.12865	10.6664	-6.0424	2.55816e-08	4.36142e-07	8.7634
RAB3A	-0.951704	12.1229	-6.04066	2.57851e-08	4.38969e-07	8.75575
P4HTM	-0.824576	9.75553	-6.0354	2.64095e-08	4.47743e-07	8.73266
AFG3L2	-0.698852	6.97136	-6.03333	2.66592e-08	4.51561e-07	8.72358
KCNE2	-0.799196	5.19098	-6.03156	2.68754e-08	4.54089e-07	8.71579
BSCL2	-1.04647	8.90892	-6.02676	2.74677e-08	4.61006e-07	8.69475
SIDT1	-1.2913	7.32973	-6.02512	2.76731e-08	4.64029e-07	8.68757
DYNLT3	-0.705984	8.08831	-6.01957	2.838e-08	4.73292e-07	8.66323
OLFM4	-1.40546	5.88022	-6.01764	2.86311e-08	4.75452e-07	8.65473
ZNF414	-0.800681	5.13458	-6.01745	2.86558e-08	4.75452e-07	8.6539
SPINT2	-0.752855	11.5591	-6.0167	2.87537e-08	4.76497e-07	8.65061
SYT5	-1.28827	5.47131	-6.01457	2.90321e-08	4.79382e-07	8.64131
SORCS1	-0.804048	8.75899	-6.01158	2.943e-08	4.84212e-07	8.62818
NOS2	-1.03742	7.53841	-6.01087	2.9525e-08	4.8534e-07	8.62507
CAMK2A	-0.596545	10.0538	-6.00661	3.01008e-08	4.93481e-07	8.60643
NRGN	-0.92792	13.5973	-6.00126	3.08412e-08	5.05168e-07	8.58299
RBP4	-1.06858	9.36453	-6.00106	3.0869e-08	5.05174e-07	8.58212
CDNF	-1.05151	3.94959	-5.99947	3.10933e-08	5.0794e-07	8.57514
FOXRED1	-0.766531	6.63204	-5.99533	3.16822e-08	5.16641e-07	8.55704
UBLCP1	-0.605932	10.3314	-5.99315	3.19971e-08	5.21314e-07	8.54749
FBXO4	-0.598626	5.96707	-5.98872	3.26462e-08	5.30479e-07	8.52812
SLC8A2	-0.87989	11.7632	-5.98829	3.27106e-08	5.31056e-07	8.52622
ANKRD30BP2	-0.647735	5.72748	-5.98629	3.30086e-08	5.34949e-07	8.51747
ENC1	-1.42896	9.19015	-5.98441	3.32908e-08	5.39046e-07	8.50926
TOX2	-0.750853	10.8948	-5.98373	3.33937e-08	5.40237e-07	8.50628
FGF13	-0.858655	10.4425	-5.98263	3.35614e-08	5.42472e-07	8.50145
NPTXR	-1.09954	7.67004	-5.97903	3.4113e-08	5.49455e-07	8.48572
SLC7A8	-0.680146	8.31313	-5.97569	3.46335e-08	5.57351e-07	8.47112
ZNF25	-0.765643	9.34931	-5.97324	3.50201e-08	5.62096e-07	8.46041
ZNF529	-0.745925	8.50638	-5.97272	3.51013e-08	5.62907e-07	8.45818
NETO2	-0.826207	9.02651	-5.96824	3.58214e-08	5.73454e-07	8.43859
GHITM	-0.610232	13.5016	-5.96327	3.66361e-08	5.85477e-07	8.4169
GPR88	-1.50701	6.99469	-5.96301	3.66799e-08	5.85667e-07	8.41575
GSTO2	-0.86879	5.85488	-5.96184	3.68739e-08	5.87544e-07	8.41066
CACNG1	-1.12256	3.99828	-5.96173	3.68933e-08	5.87544e-07	8.41015
C11orf87	-0.883717	9.87455	-5.96046	3.71059e-08	5.90418e-07	8.40461
ZWILCH	-1.17901	4.88333	-5.96004	3.71755e-08	5.91013e-07	8.4028
ATL1	-1.04964	10.0629	-5.95959	3.72515e-08	5.91198e-07	8.40083
NEK10	-0.737378	6.66833	-5.95706	3.76807e-08	5.96465e-07	8.38978
KCNB2	-1.18204	7.29556	-5.95326	3.83337e-08	6.06279e-07	8.37321
PRR22	-0.889623	5.06595	-5.94457	3.98696e-08	6.2787e-07	8.33532
WFDC2	-0.702451	6.75524	-5.94365	4.00356e-08	6.29943e-07	8.33132
DLX1	-1.66291	6.97741	-5.94258	4.02298e-08	6.32458e-07	8.32665
ST7-AS1	-1.10493	6.17639	-5.94171	4.03885e-08	6.33869e-07	8.32285
KCNMA1	-0.911761	11.646	-5.93919	4.08513e-08	6.39494e-07	8.31187
WASF1	-1.15955	12.9219	-5.93554	4.15306e-08	6.4847e-07	8.29596
NAP1L5	-1.14898	10.688	-5.93075	4.24397e-08	6.61542e-07	8.27508
ITFG1	-0.809555	8.77232	-5.92946	4.26865e-08	6.63699e-07	8.26949
DLG2	-0.674182	11.5902	-5.9276	4.30473e-08	6.68179e-07	8.26137
CITED1	-1.31437	4.98369	-5.92627	4.33063e-08	6.71632e-07	8.25559
SMAP2	-0.758532	9.57265	-5.9257	4.34168e-08	6.72592e-07	8.25313
GOLT1B	-0.629665	7.49201	-5.92281	4.39869e-08	6.80465e-07	8.24055
GAP43	-1.29527	10.9069	-5.91622	4.53162e-08	6.97505e-07	8.21185
YWHAZ	-0.636239	10.9679	-5.90856	4.69075e-08	7.20189e-07	8.17857
ZIM2	-0.921373	7.10935	-5.90346	4.79976e-08	7.3386e-07	8.15642
ALS2	-1.06556	5.94239	-5.90218	4.82768e-08	7.37515e-07	8.15083
ROBO2	-0.984408	5.60724	-5.9017	4.83813e-08	7.38498e-07	8.14874
NECAB1	-1.56797	8.9117	-5.90102	4.85295e-08	7.39909e-07	8.14579
CSMD1	-0.662083	9.4599	-5.90054	4.86348e-08	7.39909e-07	8.14371
CAMK1G	-1.13478	9.52216	-5.89959	4.8844e-08	7.42297e-07	8.13957
SEZ6	-0.974076	6.83832	-5.8982	4.91501e-08	7.45896e-07	8.13355
SRGAP3	-0.975754	7.93573	-5.89359	5.01817e-08	7.57073e-07	8.11352
TMEM177	-0.765869	7.97976	-5.89343	5.02161e-08	7.57073e-07	8.11286
ATP6V0A1	-0.62658	13.987	-5.89052	5.08786e-08	7.66432e-07	8.10022
LEKR1	-1.03969	5.74925	-5.88758	5.15575e-08	7.72858e-07	8.08744
FNDC5	-0.756024	8.17179	-5.88446	5.22876e-08	7.81888e-07	8.07389
CACNB3	-0.686079	8.89169	-5.88379	5.24453e-08	7.82337e-07	8.07099
NELL1	-1.48488	8.96648	-5.88344	5.2527e-08	7.8292e-07	8.06949
NPR3	-1.27533	5.76195	-5.88309	5.26109e-08	7.83536e-07	8.06795
HTR4	-1.29546	7.04559	-5.87274	5.5116e-08	8.15557e-07	8.02311
HS6ST3	-1.26567	10.2581	-5.87192	5.53214e-08	8.1728e-07	8.01952
UBE2N	-1.03853	8.05155	-5.87103	5.55422e-08	8.18933e-07	8.01568
SNORD114-5	-0.656646	6.87159	-5.86582	5.68594e-08	8.33592e-07	7.99309
TWIST1	-0.723821	5.00066	-5.86542	5.69617e-08	8.34136e-07	7.99136
PFN2	-0.832372	9.1689	-5.86437	5.72311e-08	8.37415e-07	7.98681
FKBP1B	-0.872021	10.1016	-5.85997	5.83719e-08	8.51396e-07	7.96779
PDZD4	-0.640634	6.35439	-5.85786	5.89275e-08	8.57458e-07	7.95865
PREP	-0.783939	8.42726	-5.85567	5.95095e-08	8.63385e-07	7.94918
UNC13A	-1.33703	7.4349	-5.85496	5.97012e-08	8.64609e-07	7.94608
PRSS35	-1.04376	5.22508	-5.85005	6.10325e-08	8.81804e-07	7.92483
SYTL2	-0.617797	10.1124	-5.84475	6.25003e-08	8.98889e-07	7.90192
BEX1	-1.33409	13.8851	-5.84472	6.25084e-08	8.98889e-07	7.9018
PTPRN2	-0.732125	11.9638	-5.83928	6.40537e-08	9.18953e-07	7.87826
GLT1D1	-1.01418	8.8309	-5.83743	6.45855e-08	9.25139e-07	7.87029
DIRAS1	-0.702248	12.5027	-5.83403	6.558e-08	9.37815e-07	7.85557
OCIAD1	-0.689645	11.6595	-5.83388	6.56236e-08	9.37815e-07	7.85493
CLSTN1	-0.654873	13.3061	-5.83284	6.59281e-08	9.40148e-07	7.85047
WIF1	-1.07575	10.3525	-5.8328	6.59403e-08	9.40148e-07	7.85029
NIPAL2	-0.818893	5.59315	-5.82738	6.7564e-08	9.61806e-07	7.82685
DOC2A	-1.24456	7.39011	-5.81743	7.06402e-08	9.98635e-07	7.78395
OSBPL10	-0.961599	7.51695	-5.81559	7.12254e-08	1.00613e-06	7.776
SLC27A4	-0.79813	5.24687	-5.81471	7.15084e-08	1.00858e-06	7.77218
TIRAP	-0.80291	5.0647	-5.81318	7.19981e-08	1.01471e-06	7.7656
PITPNM3	-0.618566	11.0181	-5.81213	7.23389e-08	1.01861e-06	7.76105
ATCAY	-0.723015	12.9171	-5.80947	7.32029e-08	1.02696e-06	7.74961
SPRYD3	-0.699958	10.5501	-5.80927	7.3269e-08	1.02711e-06	7.74874
FAM47E	-0.726821	8.6597	-5.8053	7.45827e-08	1.04155e-06	7.73162
NOVA1	-0.590874	10.9731	-5.80506	7.46629e-08	1.04188e-06	7.73058
COQ6	-0.719809	6.37595	-5.80206	7.56698e-08	1.05513e-06	7.71768
SHD	-0.762795	9.86622	-5.80059	7.61701e-08	1.06061e-06	7.71133
PCP4L1	-1.47802	8.60799	-5.79649	7.75778e-08	1.07521e-06	7.69369
PCDH19	-0.786071	8.66902	-5.79592	7.77756e-08	1.07714e-06	7.69123
SMPD3	-0.637302	10.1464	-5.79406	7.84282e-08	1.08372e-06	7.68318
BCAS3	-0.694384	6.77385	-5.79365	7.85714e-08	1.08489e-06	7.68142
AP3B2	-0.995818	8.48777	-5.78978	7.99427e-08	1.09887e-06	7.66476
ABCG4	-0.876826	9.06273	-5.7787	8.39944e-08	1.14514e-06	7.61713
PRICKLE1	-0.800585	9.28782	-5.7763	8.49004e-08	1.15407e-06	7.6068
ATP13A2	-0.774899	8.49469	-5.77541	8.52392e-08	1.15696e-06	7.60296
ST8SIA5	-0.657191	9.14311	-5.77506	8.5371e-08	1.1579e-06	7.60147
KIAA0319	-0.588062	7.75298	-5.77449	8.55907e-08	1.16002e-06	7.599
TOX	-0.941205	6.87522	-5.77275	8.6255e-08	1.1673e-06	7.59155
FAM81A	-0.77365	9.24901	-5.77044	8.71515e-08	1.17602e-06	7.58159
DHX57	-0.630461	6.44689	-5.77043	8.71555e-08	1.17602e-06	7.58154
CDH9	-0.843609	9.23427	-5.76826	8.80025e-08	1.18315e-06	7.57223
IL2RG	-1.41453	10.1126	-5.76783	8.81704e-08	1.1845e-06	7.57039
ERLEC1	-0.846513	10.9723	-5.76446	8.95073e-08	1.2007e-06	7.5559
KIAA0513	-0.806539	13.228	-5.76209	9.04565e-08	1.21255e-06	7.54574
KCNV1	-1.3443	8.73753	-5.75982	9.13773e-08	1.224e-06	7.53598
VIPR1	-0.885966	7.25416	-5.75864	9.18596e-08	1.22867e-06	7.53091
ENTPD3	-1.6327	7.80528	-5.75483	9.34293e-08	1.24604e-06	7.51459
MAGEL2	-1.25933	7.80569	-5.75434	9.36371e-08	1.24785e-06	7.51245
ABCA11P	-0.706826	6.41268	-5.75339	9.40328e-08	1.25136e-06	7.50839
CELF5	-0.857979	6.92129	-5.75088	9.50897e-08	1.26087e-06	7.49763
MTX2	-0.684639	10.2136	-5.7508	9.51228e-08	1.26087e-06	7.49729
SLC30A3	-1.31245	10.9872	-5.75002	9.54542e-08	1.26123e-06	7.49394
HOPX	-0.617168	12.3247	-5.74409	9.80068e-08	1.29116e-06	7.46853
DDX25	-0.666296	6.80946	-5.74303	9.84738e-08	1.29637e-06	7.46395
NUDT7	-0.617736	6.75794	-5.74287	9.8543e-08	1.29637e-06	7.46327
SPATA7	-0.606222	8.90209	-5.73752	1.00916e-07	1.32444e-06	7.44035
SLC10A4	-1.46637	5.78502	-5.73734	1.00998e-07	1.32444e-06	7.43957
YEATS4	-0.614354	7.05187	-5.73675	1.01263e-07	1.32646e-06	7.43705
SCFD2	-0.635311	7.59915	-5.73494	1.0208e-07	1.33587e-06	7.42931
TMEM158	-0.778677	9.26367	-5.73484	1.02127e-07	1.33587e-06	7.42887
FBLL1	-0.650937	11.8163	-5.73115	1.03818e-07	1.35413e-06	7.41306
LOC100131289	-1.03179	5.46011	-5.72705	1.05728e-07	1.37709e-06	7.3955
PDK1	-0.598051	6.90658	-5.72682	1.05837e-07	1.37753e-06	7.39451
SFTPD	-1.11442	5.42941	-5.72112	1.08549e-07	1.41083e-06	7.37015
ANKRD55	-0.944624	4.82552	-5.71988	1.09151e-07	1.41665e-06	7.36482
COPG2IT1	-1.00246	13.191	-5.71561	1.1124e-07	1.43786e-06	7.34657
FAR2	-1.18942	6.09104	-5.71449	1.11796e-07	1.44384e-06	7.34177
PHYHIP	-1.08546	10.6278	-5.71022	1.13936e-07	1.46736e-06	7.32351
EGFL6	-1.44025	5.16129	-5.70976	1.14168e-07	1.46931e-06	7.32155
COLQ	-0.727686	6.03512	-5.70839	1.14864e-07	1.47547e-06	7.3157
MYH14	-0.809792	12.6147	-5.70344	1.17416e-07	1.50375e-06	7.29454
DCX	-0.689182	8.14555	-5.70037	1.19025e-07	1.52011e-06	7.28144
SLC25A27	-0.871799	8.88619	-5.69836	1.20093e-07	1.53268e-06	7.27285
SYP	-1.60302	8.5144	-5.69685	1.20898e-07	1.53914e-06	7.26641
BEX2	-1.11857	13.7214	-5.69679	1.20934e-07	1.53914e-06	7.26613
SLC22A17	-0.756854	9.50578	-5.69275	1.23118e-07	1.56145e-06	7.24889
ANKRD24	-0.701982	6.70644	-5.69245	1.23281e-07	1.56145e-06	7.24762
GRM7	-1.38341	6.81268	-5.69056	1.2432e-07	1.57135e-06	7.23954
CABP1	-0.932484	10.531	-5.68964	1.24827e-07	1.5756e-06	7.23562
MAL2	-1.73908	8.88974	-5.68939	1.24963e-07	1.57599e-06	7.23457
LINC00326	-1.09848	3.42013	-5.68512	1.27351e-07	1.60196e-06	7.21635
TRIM9	-0.636758	8.6526	-5.68417	1.27889e-07	1.60652e-06	7.2123
ARL9	-0.890467	6.36313	-5.67538	1.32965e-07	1.6646e-06	7.17483
PPFIA3	-0.805218	7.67289	-5.67425	1.33634e-07	1.67069e-06	7.17
SEH1L	-0.723913	9.07643	-5.67281	1.3449e-07	1.68026e-06	7.16385
NTNG1	-0.999924	8.89887	-5.67069	1.35756e-07	1.69377e-06	7.15483
LOC375196	-1.0151	6.81159	-5.66887	1.36853e-07	1.70459e-06	7.14709
IDH3G	-0.591909	9.2508	-5.6666	1.38238e-07	1.71891e-06	7.13739
ADCY1	-0.838244	10.4945	-5.66411	1.39767e-07	1.73557e-06	7.12681
ADHFE1	-0.881096	8.91067	-5.66217	1.40971e-07	1.74934e-06	7.11855
CHRM3	-1.11673	7.80384	-5.66175	1.41234e-07	1.75141e-06	7.11676
PRRT1	-1.14941	10.5457	-5.65859	1.43221e-07	1.77486e-06	7.10331
FGF12	-1.19397	9.7179	-5.65344	1.46517e-07	1.80839e-06	7.08142
PPME1	-0.68899	7.68545	-5.65197	1.47473e-07	1.81786e-06	7.07516
ATP6AP1	-0.636313	12.4066	-5.65196	1.47482e-07	1.81786e-06	7.0751
FAM174B	-0.7438	7.58206	-5.65094	1.48145e-07	1.82358e-06	7.07078
PAMR1	-0.781973	9.38526	-5.64558	1.51698e-07	1.86249e-06	7.04798
SYNGR1	-0.838685	10.3377	-5.64556	1.51711e-07	1.86249e-06	7.04789
RAB40C	-0.684185	8.16052	-5.64515	1.51987e-07	1.86463e-06	7.04615
MAP1A	-0.821794	10.8239	-5.64357	1.53045e-07	1.87511e-06	7.03947
RANBP17	-1.00286	5.60651	-5.63747	1.57224e-07	1.91609e-06	7.01355
CAMKK1	-1.06959	9.92088	-5.63229	1.60861e-07	1.95523e-06	6.99154
OR7E91P	-0.680768	6.29131	-5.63195	1.611e-07	1.95584e-06	6.99011
ATP2B2	-0.802234	12.5232	-5.62971	1.62699e-07	1.97105e-06	6.98061
GPR158	-1.38585	9.6181	-5.62789	1.64014e-07	1.98046e-06	6.97286
PKIB	-0.913344	4.76451	-5.62545	1.65784e-07	1.9992e-06	6.96254
LEFTY1	-0.822768	6.22748	-5.62338	1.67305e-07	2.01163e-06	6.95375
CPLX1	-1.00348	11.3811	-5.62269	1.67815e-07	2.01576e-06	6.95082
CAMSAP3	-0.721763	6.76704	-5.61953	1.7017e-07	2.04004e-06	6.93741
MEF2C	-0.968542	10.3677	-5.61735	1.71812e-07	2.05838e-06	6.92817
PGAM4	-0.602091	13.7193	-5.61527	1.73392e-07	2.07461e-06	6.91937
TRUB1	-0.650258	9.27745	-5.6101	1.77387e-07	2.11651e-06	6.89745
FADS3	-0.660415	6.30235	-5.60985	1.77585e-07	2.11651e-06	6.89638
HLF	-0.810728	11.4026	-5.60596	1.80655e-07	2.15031e-06	6.87989
RIMBP3	-0.740411	6.80768	-5.60507	1.81361e-07	2.15493e-06	6.87614
KCNA3	-0.940195	6.68801	-5.60503	1.81395e-07	2.15493e-06	6.87595
FBN3	-0.877386	5.05181	-5.59916	1.86138e-07	2.20259e-06	6.85113
RANBP2	-0.580643	9.33137	-5.59705	1.87877e-07	2.22046e-06	6.84218
RTN4R	-0.691223	12.0527	-5.59613	1.88635e-07	2.22655e-06	6.83831
CREG2	-1.31147	10.6044	-5.59437	1.90102e-07	2.24098e-06	6.83086
TBC1D7	-0.821169	7.62776	-5.59294	1.91301e-07	2.25356e-06	6.82481
TUBGCP5	-0.698822	6.0313	-5.5921	1.92008e-07	2.2591e-06	6.82126
SCN2A	-0.799871	10.2153	-5.58725	1.96145e-07	2.30041e-06	6.80076
ZNF287	-0.622635	6.05593	-5.58655	1.96749e-07	2.30506e-06	6.7978
SGTB	-0.774759	10.8997	-5.58585	1.97354e-07	2.30754e-06	6.79485
SRD5A1	-1.14322	7.4105	-5.58447	1.98559e-07	2.31837e-06	6.78899
DGKB	-1.08539	7.78859	-5.5839	1.9906e-07	2.31998e-06	6.78657
ARL4C	-0.77308	10.9247	-5.58377	1.99168e-07	2.31998e-06	6.78604
NT5E	-0.643416	6.86524	-5.58291	1.99927e-07	2.32695e-06	6.78239
TMEM151A	-0.849043	10.8055	-5.58136	2.01285e-07	2.3398e-06	6.77587
PEX11G	-0.758255	4.89571	-5.57987	2.02612e-07	2.35373e-06	6.76955
EPHA10	-0.667567	7.92737	-5.57667	2.0548e-07	2.38554e-06	6.75604
MYLK4	-0.749191	6.15273	-5.57612	2.05978e-07	2.38981e-06	6.75371
ATP2B1	-0.920336	8.73517	-5.57156	2.10142e-07	2.43505e-06	6.73446
CMPK2	-0.810327	7.99232	-5.5712	2.1047e-07	2.43732e-06	6.73296
XKR4	-0.669056	8.51995	-5.57055	2.11069e-07	2.44271e-06	6.73023
OGDHL	-0.649593	10.8886	-5.56945	2.12095e-07	2.4525e-06	6.72556
SSX2IP	-0.720599	9.24451	-5.56849	2.12986e-07	2.4587e-06	6.72153
ALB	-0.931038	4.36598	-5.56475	2.16516e-07	2.49162e-06	6.70572
DEPDC5	-0.786568	5.72159	-5.56051	2.20574e-07	2.53674e-06	6.68787
IDH2	-0.736039	9.00823	-5.55733	2.23673e-07	2.57077e-06	6.67445
LRRC8B	-0.825732	9.63325	-5.55687	2.24123e-07	2.57166e-06	6.67252
HIF3A	-0.746568	14.4094	-5.55683	2.2417e-07	2.57166e-06	6.67231
PAK1	-0.956606	8.5547	-5.55269	2.2827e-07	2.60916e-06	6.65489
CACNG2	-0.722159	6.83248	-5.55267	2.28291e-07	2.60916e-06	6.6548
LY86-AS1	-1.31405	6.54861	-5.55172	2.29237e-07	2.61835e-06	6.65082
BCL11A	-0.871484	12.0222	-5.55137	2.29589e-07	2.62074e-06	6.64935
GPRIN1	-0.682361	9.0107	-5.5509	2.30065e-07	2.62129e-06	6.64735
BSN	-0.830252	11.7918	-5.54758	2.33437e-07	2.65641e-06	6.63336
PARM1	-1.39134	6.48498	-5.54586	2.35205e-07	2.67488e-06	6.62611
LCE1C	-0.71412	13.9429	-5.54529	2.35789e-07	2.67986e-06	6.62372
HMGCLL1	-1.29066	7.39659	-5.54247	2.38726e-07	2.7096e-06	6.61182
LSM4	-0.587113	8.16655	-5.542	2.39213e-07	2.71206e-06	6.60986
EBNA1BP2	-0.59031	12.5369	-5.54056	2.40724e-07	2.72751e-06	6.60381
ACTR10	-0.694166	6.37169	-5.53918	2.42178e-07	2.73893e-06	6.59802
GPRASP2	-1.19494	10.0164	-5.53863	2.42771e-07	2.74385e-06	6.59567
MAP2	-0.867946	14.0508	-5.53844	2.42974e-07	2.74385e-06	6.59486
FAAH2	-0.619766	6.51414	-5.53811	2.43322e-07	2.7451e-06	6.59349
ASB2	-1.04637	8.07193	-5.53744	2.44035e-07	2.74809e-06	6.59067
NMNAT2	-1.5637	8.56113	-5.53566	2.45946e-07	2.76243e-06	6.58317
TXNDC16	-0.666395	6.81138	-5.5355	2.46116e-07	2.76243e-06	6.58251
DGKA	-0.672585	6.08549	-5.53541	2.4621e-07	2.76243e-06	6.58214
CNTNAP1	-0.69874	8.63706	-5.53405	2.47677e-07	2.77214e-06	6.57643
TMEM132E	-0.615847	9.42658	-5.53391	2.4783e-07	2.77214e-06	6.57584
TMOD1	-0.671953	7.00744	-5.53184	2.50087e-07	2.79229e-06	6.56712
STXBP1	-1.02798	11.1676	-5.52512	2.57546e-07	2.86417e-06	6.53887
SLC17A6	-1.25931	8.77898	-5.52405	2.5875e-07	2.86983e-06	6.53438
CLSTN3	-0.894957	12.8856	-5.52371	2.59139e-07	2.87241e-06	6.53294
FGF7	-0.590846	7.69393	-5.5219	2.61195e-07	2.8865e-06	6.52534
PTPRR	-1.41877	6.72194	-5.52138	2.61793e-07	2.89137e-06	6.52314
FAM66E	-0.671499	5.30776	-5.52118	2.62022e-07	2.89216e-06	6.5223
TADA1	-0.693678	7.77514	-5.52091	2.62334e-07	2.89386e-06	6.52116
HMGCS1	-0.763778	8.40873	-5.52051	2.62783e-07	2.89708e-06	6.51951
DDX10	-0.646132	9.29789	-5.51405	2.70314e-07	2.97119e-06	6.49235
TUBB3	-1.03155	12.4515	-5.5133	2.71201e-07	2.9756e-06	6.4892
PPIAL4A	-0.606519	13.7801	-5.51171	2.73082e-07	2.99149e-06	6.48256
CCDC24	-0.854687	5.13343	-5.51068	2.74315e-07	3.0026e-06	6.47823
CELSR3	-0.624168	7.87657	-5.5089	2.76454e-07	3.02241e-06	6.47076
MAP1LC3A	-0.677766	8.29769	-5.5083	2.77179e-07	3.02854e-06	6.46824
RPL13AP17	-1.10663	12.2652	-5.50519	2.80969e-07	3.06448e-06	6.45519
PCDH8	-1.77288	9.51475	-5.50124	2.85861e-07	3.11599e-06	6.4386
GABRD	-1.30214	7.20763	-5.49995	2.87469e-07	3.1251e-06	6.43321
C2orf80	-1.09997	9.85299	-5.49944	2.88113e-07	3.12755e-06	6.43106
FNDC9	-0.774465	9.62687	-5.49736	2.90729e-07	3.15223e-06	6.42237
FGF9	-1.36056	8.02385	-5.49679	2.91464e-07	3.15832e-06	6.41994
HTR7	-0.790249	7.2732	-5.49403	2.94991e-07	3.1909e-06	6.40838
SGSM1	-0.785565	5.50957	-5.49264	2.96774e-07	3.20831e-06	6.40259
NDST3	-0.809755	6.16831	-5.49229	2.97238e-07	3.21049e-06	6.40109
LRRTM1	-0.824016	7.64543	-5.48554	3.0611e-07	3.28987e-06	6.37282
VSNL1	-1.55501	13.8562	-5.48487	3.07006e-07	3.29483e-06	6.37001
RNF175	-1.09402	8.34563	-5.48479	3.07109e-07	3.29483e-06	6.36969
NUDT9P1	-0.636671	6.79129	-5.48056	3.12819e-07	3.35218e-06	6.35199
TMEM132D	-0.982322	4.85446	-5.48022	3.13285e-07	3.35522e-06	6.35056
CTXN3	-1.96252	7.25656	-5.4799	3.13723e-07	3.35795e-06	6.34921
ADCY2	-1.16282	6.54985	-5.47776	3.16653e-07	3.3834e-06	6.34028
DLGAP1	-0.889377	6.58616	-5.47538	3.19958e-07	3.41083e-06	6.3303
DLG3	-0.637488	10.6425	-5.47527	3.20098e-07	3.41083e-06	6.32988
TADA2B	-0.664557	6.15068	-5.4743	3.21453e-07	3.42086e-06	6.32582
PRC1	-0.879644	7.48039	-5.4692	3.28677e-07	3.48956e-06	6.30447
NETO1	-0.583924	9.35927	-5.46144	3.39959e-07	3.59283e-06	6.27204
EGR1	-0.843971	9.85798	-5.46105	3.40524e-07	3.59664e-06	6.27044
CDH10	-0.66391	9.56607	-5.45652	3.47298e-07	3.65559e-06	6.25152
SYT3	-0.699219	9.6793	-5.45379	3.51448e-07	3.69503e-06	6.24011
ASTE1	-0.831082	5.6161	-5.45356	3.51794e-07	3.69655e-06	6.23916
MAEL	-1.06037	5.08879	-5.4508	3.56043e-07	3.73479e-06	6.22763
CBLN2	-1.01435	9.68163	-5.44868	3.59332e-07	3.76714e-06	6.21879
SCN5A	-0.84843	4.16446	-5.44816	3.6015e-07	3.77357e-06	6.21661
PCSK1N	-0.736581	13.1585	-5.44559	3.64192e-07	3.80696e-06	6.20588
ARC	-0.58405	7.49829	-5.44058	3.72195e-07	3.87665e-06	6.185
ZNF214	-0.927193	4.68153	-5.43777	3.76759e-07	3.91979e-06	6.1733
LOC646999	-0.755155	4.90373	-5.43162	3.86935e-07	4.01446e-06	6.14769
SYN1	-0.936442	8.95777	-5.43141	3.87291e-07	4.01446e-06	6.14681
GABBR2	-0.836045	13.3248	-5.42417	3.99634e-07	4.12453e-06	6.11668
MTMR7	-0.667074	7.99065	-5.42392	4.0007e-07	4.12453e-06	6.11563
GOT1	-0.891064	10.0046	-5.4211	4.04984e-07	4.16497e-06	6.1039
ABCA5	-0.634068	8.61066	-5.41696	4.12312e-07	4.22378e-06	6.08668
CHRM2	-1.23065	6.51788	-5.41343	4.18658e-07	4.2745e-06	6.07201
RBFOX3	-0.654878	13.6144	-5.4115	4.22179e-07	4.30567e-06	6.06397
ASF1A	-0.599028	5.03318	-5.40567	4.32951e-07	4.40238e-06	6.03977
VDAC1	-0.72192	11.6351	-5.4056	4.331e-07	4.40238e-06	6.03944
LNX1	-0.889642	8.42621	-5.40116	4.41478e-07	4.47517e-06	6.02104
XK	-1.09673	9.43879	-5.40021	4.433e-07	4.48918e-06	6.01708
CKMT1A	-0.98309	11.9988	-5.3998	4.4409e-07	4.48996e-06	6.01538
SCN9A	-0.940754	8.67251	-5.39976	4.44159e-07	4.48996e-06	6.01523
CACNA1B	-0.958919	10.1022	-5.39929	4.4507e-07	4.4967e-06	6.01326
DACH2	-1.4299	7.74846	-5.39731	4.48889e-07	4.53279e-06	6.00505
MRTO4	-0.61001	9.89553	-5.39688	4.49722e-07	4.53622e-06	6.00327
CROT	-0.754041	4.73353	-5.39523	4.52941e-07	4.55868e-06	5.99643
GUCA1B	-1.84775	8.29089	-5.39497	4.53464e-07	4.56145e-06	5.99532
AMN1	-0.684383	7.26924	-5.39338	4.56591e-07	4.59038e-06	5.98872
CAMKV	-1.08592	9.74341	-5.3903	4.62706e-07	4.63664e-06	5.97594
ABCA10	-0.762586	5.34846	-5.38901	4.65281e-07	4.65483e-06	5.97061
GDAP1L1	-0.654854	9.28228	-5.38505	4.73308e-07	4.72229e-06	5.95419
KLC1	-0.73627	10.5894	-5.3841	4.75255e-07	4.73657e-06	5.95025
ZNF365	-1.17476	10.5086	-5.38309	4.77334e-07	4.7514e-06	5.94606
MAPK8IP2	-0.695502	10.6996	-5.3829	4.77715e-07	4.7514e-06	5.94529
ZBTB24	-0.648971	7.36077	-5.38287	4.77777e-07	4.7514e-06	5.94517
CHRFAM7A	-1.24248	6.78454	-5.37842	4.87047e-07	4.83312e-06	5.92672
RARRES1	-0.947843	4.65039	-5.37712	4.89791e-07	4.85773e-06	5.92132
CYB5RL	-1.1176	4.7046	-5.37677	4.90531e-07	4.85983e-06	5.91987
LY6H	-0.928359	9.54281	-5.37178	5.01193e-07	4.95477e-06	5.89923
DLX6	-1.32881	6.08101	-5.36719	5.11218e-07	5.03222e-06	5.88022
SLC9A6	-0.792055	11.6854	-5.35905	5.29454e-07	5.19226e-06	5.84657
NKD2	-0.609932	8.06967	-5.35868	5.30318e-07	5.19796e-06	5.845
GALNTL6	-0.828291	4.65348	-5.35606	5.36331e-07	5.2485e-06	5.83418
CCDC96	-0.890842	9.47716	-5.3542	5.40647e-07	5.27949e-06	5.82649
FAM3C	-0.776398	10.5316	-5.35214	5.4545e-07	5.3151e-06	5.818
FBXW9	-0.919463	5.49133	-5.351	5.48141e-07	5.33566e-06	5.81327
CPB1	-0.909134	3.38757	-5.34731	5.56919e-07	5.40965e-06	5.79802
VLDLR	-0.59294	7.09862	-5.3443	5.64154e-07	5.46261e-06	5.78564
HDC	-0.8675	4.84027	-5.34361	5.65839e-07	5.47027e-06	5.78277
SNORD114-7	-0.824082	4.46899	-5.34128	5.71534e-07	5.51083e-06	5.77316
NEURL2	-0.602562	5.55887	-5.33959	5.75714e-07	5.54241e-06	5.76617
RHCE	-0.923016	4.74782	-5.3386	5.78174e-07	5.56318e-06	5.76208
ALDH1A3	-0.748231	6.69832	-5.33753	5.80818e-07	5.58278e-06	5.7577
SYN2	-1.06927	13.8492	-5.33341	5.91215e-07	5.66494e-06	5.74067
RUNDC3A	-0.723871	10.2237	-5.32796	6.05209e-07	5.78695e-06	5.71822
SYBU	-0.810558	9.0216	-5.32694	6.07856e-07	5.80623e-06	5.71403
RBM11	-0.940608	6.86168	-5.32334	6.17335e-07	5.88149e-06	5.69918
ARHGAP44	-0.722683	10.878	-5.3231	6.17968e-07	5.88152e-06	5.6982
SULT4A1	-1.14674	13.7019	-5.3231	6.17978e-07	5.88152e-06	5.69818
HPRT1	-1.18961	11.116	-5.32174	6.21598e-07	5.90985e-06	5.69258
COL24A1	-0.881314	6.55758	-5.32124	6.22923e-07	5.91938e-06	5.69054
STMN3	-0.683294	9.85331	-5.32106	6.23405e-07	5.92089e-06	5.68979
RIMS1	-0.671842	11.026	-5.313	6.45329e-07	6.11018e-06	5.65663
CLEC2L	-0.982074	5.265	-5.31229	6.47306e-07	6.11944e-06	5.65369
TRIM36	-1.19954	8.11371	-5.30632	6.64087e-07	6.24915e-06	5.62914
ACTA1	-0.964508	6.48218	-5.303	6.73587e-07	6.32233e-06	5.61551
ADPRHL1	-0.709308	5.34858	-5.29812	6.8782e-07	6.41989e-06	5.59545
CDT1	-0.722315	5.90425	-5.29678	6.91794e-07	6.45043e-06	5.58992
NXPH1	-0.939803	7.54711	-5.29468	6.98043e-07	6.49573e-06	5.58129
AGBL4	-0.876954	8.70864	-5.28912	7.1484e-07	6.62497e-06	5.55848
SS18L1	-0.606635	6.88879	-5.28355	7.32089e-07	6.7474e-06	5.53561
LOC100289580	-1.36046	9.32574	-5.2796	7.44531e-07	6.8415e-06	5.51945
TRPC4AP	-0.609342	6.8094	-5.2774	7.51584e-07	6.89753e-06	5.5104
GNG2	-1.20218	8.6796	-5.27723	7.5213e-07	6.89753e-06	5.50971
PIP5KL1	-0.794365	6.27632	-5.27628	7.55195e-07	6.91246e-06	5.50581
DRP2	-0.739825	12.6759	-5.27625	7.55263e-07	6.91246e-06	5.50572
PPP2CA	-0.621567	9.73722	-5.27443	7.61162e-07	6.95606e-06	5.49826
CHN1	-1.15807	12.6504	-5.27263	7.67056e-07	7.00577e-06	5.49086
DRGX	-1.22133	5.46059	-5.27118	7.71829e-07	7.03439e-06	5.48491
PCDH11Y	-1.11924	6.85464	-5.27112	7.7203e-07	7.03439e-06	5.48466
PODXL2	-0.748466	7.28054	-5.26774	7.83253e-07	7.119e-06	5.47082
LOC441052	-1.27929	5.33983	-5.26627	7.88184e-07	7.15826e-06	5.4648
HPDL	-0.772785	6.08014	-5.26421	7.95127e-07	7.20555e-06	5.45639
RWDD2B	-0.893567	6.84778	-5.26253	8.00846e-07	7.25295e-06	5.44951
GPRASP1	-0.979534	11.4519	-5.25953	8.11165e-07	7.31841e-06	5.43724
NRXN3	-1.10918	7.46423	-5.25078	8.42014e-07	7.57441e-06	5.40144
PXDNL	-0.821337	3.86669	-5.25047	8.43113e-07	7.5806e-06	5.40019
MB21D2	-0.839643	6.35365	-5.2501	8.44469e-07	7.58908e-06	5.39865
CDH13	-1.37757	9.48349	-5.24741	8.542e-07	7.65406e-06	5.38766
ATP6V1C1	-0.594312	12.151	-5.24555	8.61e-07	7.70373e-06	5.38006
MLLT11	-1.2237	12.3662	-5.24452	8.64783e-07	7.73381e-06	5.37586
TIGD3	-0.682989	5.61215	-5.24003	8.81491e-07	7.86876e-06	5.35751
OLFM3	-1.42218	7.11676	-5.23886	8.85883e-07	7.90328e-06	5.35274
SNX10	-0.893971	9.61343	-5.23641	8.95169e-07	7.97452e-06	5.34275
FRMPD4	-1.09041	9.30145	-5.23448	9.02534e-07	8.03622e-06	5.33489
SMYD3	-0.705313	8.83423	-5.23269	9.09438e-07	8.08228e-06	5.32758
PIGB	-0.623225	6.24733	-5.22951	9.21828e-07	8.17243e-06	5.31461
ADAM11	-0.716571	7.89528	-5.22951	9.21833e-07	8.17243e-06	5.31461
TMEM163	-0.920354	6.29309	-5.2289	9.24216e-07	8.18961e-06	5.31213
TANC2	-0.723867	9.61737	-5.22705	9.31546e-07	8.2466e-06	5.30456
STEAP2	-1.00785	9.5508	-5.22638	9.34204e-07	8.26615e-06	5.30183
SH3BGRL2	-0.5816	8.17101	-5.22529	9.38517e-07	8.30032e-06	5.29741
PRKCG	-0.709007	5.21161	-5.22446	9.41853e-07	8.32182e-06	5.29401
R3HDM1	-0.973273	9.0715	-5.22353	9.45595e-07	8.35086e-06	5.29021
SLC9A1	-0.733075	6.02425	-5.22244	9.49976e-07	8.37449e-06	5.28578
CAMK2D	-0.635538	8.36552	-5.2197	9.61081e-07	8.45512e-06	5.27463
ELAVL4	-1.4415	9.33246	-5.21778	9.68968e-07	8.51635e-06	5.2668
SHISA9	-1.02596	8.35016	-5.21763	9.69583e-07	8.51768e-06	5.26619
VSTM2A	-1.20052	10.8955	-5.21695	9.7238e-07	8.53818e-06	5.26343
GABRB3	-0.9887	10.9448	-5.21642	9.74585e-07	8.551e-06	5.26126
LHFPL4	-0.70496	11.8751	-5.21608	9.75997e-07	8.55767e-06	5.25987
OXCT1	-0.725982	9.92935	-5.20909	1.00542e-06	8.79046e-06	5.23141
NIF3L1	-0.719568	9.27681	-5.20686	1.01497e-06	8.86978e-06	5.22234
PTF1A	-0.73239	4.39121	-5.20669	1.01569e-06	8.87184e-06	5.22166
GDA	-1.44833	10.0322	-5.20224	1.03508e-06	9.03214e-06	5.20354
KIT	-0.991567	8.17012	-5.20169	1.03747e-06	9.04062e-06	5.20132
USP14	-0.638484	5.29333	-5.19685	1.05902e-06	9.20221e-06	5.18162
TMEM151B	-0.709189	13.2387	-5.19564	1.06445e-06	9.24061e-06	5.17673
GABARAPL1	-0.739659	13.2514	-5.19401	1.07184e-06	9.28655e-06	5.17009
TRIM37	-1.01081	9.38934	-5.19391	1.07226e-06	9.28655e-06	5.16971
SRSF12	-0.757441	7.47034	-5.19283	1.07718e-06	9.32474e-06	5.16533
PDP1	-0.8888	12.0506	-5.19144	1.08358e-06	9.37372e-06	5.15965
SUSD1	-0.792104	7.35296	-5.19115	1.08488e-06	9.37372e-06	5.1585
PIP5K1B	-1.06604	7.67992	-5.18939	1.09304e-06	9.43534e-06	5.15132
CD200	-1.45156	8.17418	-5.18891	1.09524e-06	9.44993e-06	5.14939
RELL2	-0.82583	10.5953	-5.18754	1.10164e-06	9.49339e-06	5.14381
GGT7	-0.750183	6.69454	-5.18644	1.10675e-06	9.52081e-06	5.13938
LOC728392	-0.638082	14.4521	-5.18058	1.13458e-06	9.72089e-06	5.11558
ATP6V1G2	-0.924786	12.5909	-5.17756	1.14915e-06	9.82282e-06	5.10335
TUBB2A	-1.05329	14.7969	-5.17523	1.16055e-06	9.90641e-06	5.0939
INSM1	-1.10361	5.34493	-5.17395	1.16685e-06	9.93715e-06	5.08871
SDR16C5	-1.07468	4.99131	-5.17217	1.17566e-06	9.99826e-06	5.0815
ATP2B3	-0.947269	6.48632	-5.16609	1.20628e-06	1.02161e-05	5.05687
SLC4A8	-0.887749	8.10626	-5.16564	1.2086e-06	1.02311e-05	5.05502
C20orf203	-0.770434	3.44113	-5.16441	1.21492e-06	1.02783e-05	5.05003
MAPK12	-0.630437	5.18995	-5.16077	1.23371e-06	1.04149e-05	5.03532
STAR	-0.993361	8.8565	-5.15496	1.26438e-06	1.06493e-05	5.0118
MYH7	-0.78463	6.77796	-5.15438	1.26749e-06	1.06657e-05	5.00945
OTOF	-0.738312	11.4958	-5.15258	1.27716e-06	1.07312e-05	5.00217
ROPN1	-0.943697	3.97821	-5.15165	1.28219e-06	1.07599e-05	4.9984
NDFIP2	-0.800696	10.2177	-5.14986	1.29189e-06	1.08313e-05	4.99118
EPHA3	-0.805006	5.27912	-5.14647	1.31053e-06	1.09613e-05	4.97746
DLX5	-1.23296	6.55321	-5.14393	1.3246e-06	1.10553e-05	4.96723
RWDD2A	-0.633604	8.1517	-5.14233	1.33362e-06	1.11153e-05	4.96073
PNCK	-1.15657	6.44171	-5.13976	1.34811e-06	1.12259e-05	4.95038
GLS2	-1.12486	7.52437	-5.13925	1.35104e-06	1.12401e-05	4.9483
GPRIN2	-1.03995	3.6657	-5.13528	1.37381e-06	1.13781e-05	4.93229
MBLAC1	-0.738133	6.87694	-5.13329	1.38536e-06	1.14582e-05	4.92427
TAGLN3	-1.49865	9.84176	-5.13291	1.38761e-06	1.14717e-05	4.92272
PRAMEF5	-0.93579	7.91436	-5.13023	1.40334e-06	1.15913e-05	4.91192
CACNA2D3	-0.779955	7.18875	-5.12834	1.41457e-06	1.16735e-05	4.90429
BBS1	-0.58255	7.86123	-5.1281	1.41601e-06	1.16802e-05	4.90331
PCDHB10	-0.668987	7.34943	-5.1275	1.41957e-06	1.16886e-05	4.90091
CRYGN	-0.827865	3.95847	-5.12483	1.43564e-06	1.18103e-05	4.89013
INA	-1.11526	10.8963	-5.12124	1.4575e-06	1.19636e-05	4.87566
AASDHPPT	-0.753911	10.3831	-5.12008	1.46465e-06	1.20113e-05	4.87097
CALB1	-1.74772	7.48762	-5.11777	1.47894e-06	1.21069e-05	4.86167
KCNS2	-0.959891	6.53531	-5.11634	1.48783e-06	1.2158e-05	4.85593
TRIM67	-0.717958	5.7575	-5.11513	1.49547e-06	1.22041e-05	4.85103
EEF1A2	-0.805455	12.9413	-5.11244	1.51247e-06	1.23374e-05	4.84021
DRD2	-0.644979	7.23159	-5.11147	1.51863e-06	1.23766e-05	4.83632
MPPED1	-0.69576	9.95986	-5.10945	1.53157e-06	1.24601e-05	4.82819
DCAF4	-0.586519	7.86903	-5.10833	1.5388e-06	1.25022e-05	4.82368
SLC22A6	-1.03219	3.77445	-5.10445	1.56412e-06	1.26688e-05	4.80806
CD8A	-0.663216	6.66649	-5.10293	1.57412e-06	1.27441e-05	4.80196
CAP2	-1.17225	7.87363	-5.10276	1.57523e-06	1.27475e-05	4.80128
HDAC9	-0.748091	5.86821	-5.10132	1.58482e-06	1.28139e-05	4.79547
PGM2L1	-0.954186	11.4487	-5.10046	1.59053e-06	1.28487e-05	4.79203
MAP7D2	-1.32333	9.10278	-5.09889	1.60108e-06	1.29169e-05	4.7857
OR7G2	-0.875492	5.38254	-5.09029	1.65987e-06	1.3321e-05	4.75118
DYNC1I1	-1.4348	7.93925	-5.08863	1.6715e-06	1.33968e-05	4.74449
RET	-1.48613	9.3073	-5.08848	1.67251e-06	1.3399e-05	4.74391
PRKAA2	-0.645285	7.19189	-5.08733	1.68065e-06	1.34411e-05	4.73926
ZNF446	-0.623521	11.4897	-5.08462	1.69985e-06	1.35648e-05	4.72839
DBNDD1	-0.594113	7.00697	-5.08342	1.70841e-06	1.36273e-05	4.72358
GPI	-0.608951	13.738	-5.08036	1.73049e-06	1.37734e-05	4.71129
HSD17B8	-0.725617	7.21609	-5.07844	1.74442e-06	1.38723e-05	4.70362
ARHGAP20	-0.942897	8.02636	-5.07782	1.74894e-06	1.39023e-05	4.70114
TMEM130	-0.95197	13.304	-5.07662	1.75779e-06	1.39557e-05	4.69631
PPARGC1A	-0.639703	8.23011	-5.07439	1.77428e-06	1.40369e-05	4.68737
ADRA1D	-1.13673	4.74995	-5.072	1.79216e-06	1.41661e-05	4.67778
RAB27B	-1.59377	7.2929	-5.07136	1.7969e-06	1.41976e-05	4.67525
ISLR	-0.870074	10.744	-5.07022	1.80554e-06	1.42596e-05	4.67066
AK8	-0.6012	5.73327	-5.06988	1.80809e-06	1.42736e-05	4.66931
ENPP5	-1.04298	7.71915	-5.06884	1.81597e-06	1.43236e-05	4.66514
STMN2	-1.41773	14.3174	-5.06744	1.82665e-06	1.43893e-05	4.65953
PNLDC1	-0.876009	4.77057	-5.06638	1.83475e-06	1.44283e-05	4.6553
ACOXL	-0.721884	5.05611	-5.06224	1.86683e-06	1.46305e-05	4.63871
SLC38A1	-0.665527	10.5532	-5.06162	1.87165e-06	1.46621e-05	4.63624
LOC285889	-0.611294	4.32466	-5.06091	1.87722e-06	1.46995e-05	4.6334
RTN3	-0.817675	11.4085	-5.05879	1.89393e-06	1.48114e-05	4.62492
ZNF833P	-0.634996	5.68556	-5.05841	1.89697e-06	1.48213e-05	4.62339
ARHGAP32	-0.756944	9.25948	-5.05836	1.89735e-06	1.48213e-05	4.62319
CEP41	-1.23527	7.94099	-5.05833	1.89763e-06	1.48213e-05	4.62305
ATRNL1	-0.62486	9.16154	-5.0564	1.91293e-06	1.49155e-05	4.61536
TP53I11	-0.641921	6.7874	-5.05428	1.93001e-06	1.50232e-05	4.60686
CADPS	-1.35085	9.67721	-5.04966	1.96763e-06	1.52836e-05	4.58839
UNC5A	-0.852063	7.94243	-5.04675	1.99171e-06	1.54511e-05	4.57675
KCTD1	-0.624664	11.8442	-5.04643	1.99437e-06	1.54587e-05	4.57547
CLYBL	-0.702727	5.86968	-5.04551	2.002e-06	1.55113e-05	4.57182
LOC442028	-0.940812	6.22404	-5.04536	2.00329e-06	1.55147e-05	4.5712
CHCHD6	-0.786847	7.15202	-5.04314	2.02193e-06	1.56261e-05	4.56234
RNF41	-0.818503	8.2427	-5.0417	2.03414e-06	1.57139e-05	4.55658
SLITRK1	-0.716164	8.68212	-5.04067	2.0429e-06	1.57684e-05	4.55247
FMR1-AS1	-0.736693	4.02758	-5.0405	2.04434e-06	1.57729e-05	4.5518
KCNIP4	-0.900091	11.7046	-5.03714	2.07317e-06	1.59417e-05	4.5384
TSPYL1	-0.781846	11.8491	-5.03498	2.09196e-06	1.60526e-05	4.52977
SYT13	-1.23323	10.3117	-5.0336	2.10398e-06	1.61263e-05	4.52429
VTA1	-0.84183	7.14054	-5.03348	2.10507e-06	1.61263e-05	4.52379
CCDC85A	-0.952178	8.561	-5.03137	2.12371e-06	1.6242e-05	4.51536
NAPB	-0.919621	13.9909	-5.03116	2.12551e-06	1.6249e-05	4.51455
TAC3	-1.48901	8.57691	-5.03029	2.13326e-06	1.62812e-05	4.51106
ZFPM2	-0.743623	7.8999	-5.03015	2.13447e-06	1.62837e-05	4.51052
BASP1	-0.959426	13.2604	-5.02607	2.17108e-06	1.65081e-05	4.49425
COL12A1	-0.807208	7.54019	-5.02579	2.17363e-06	1.65207e-05	4.49313
SV2B	-1.06367	11.9763	-5.02476	2.18302e-06	1.65783e-05	4.48901
PCSK1	-2.06676	9.13727	-5.01839	2.24167e-06	1.69817e-05	4.46365
APBA2	-0.692215	9.21997	-5.01641	2.26025e-06	1.70872e-05	4.45575
SYNGR3	-1.15682	9.09289	-5.01587	2.26533e-06	1.71185e-05	4.45361
ZNF215	-1.15975	4.86384	-5.01533	2.27041e-06	1.71499e-05	4.45146
TAC1	-1.84977	6.57841	-5.01434	2.27973e-06	1.72061e-05	4.44755
FAM133A	-1.0304	5.93992	-5.01364	2.28645e-06	1.7246e-05	4.44473
NLK	-0.670659	11.7864	-5.01349	2.28783e-06	1.7246e-05	4.44415
SNAP25	-1.30243	16.0541	-5.01237	2.29857e-06	1.73057e-05	4.43967
SEZ6L2	-0.973912	11.8375	-5.00479	2.3721e-06	1.7742e-05	4.40956
NCALD	-0.870944	8.80869	-5.00313	2.38858e-06	1.78517e-05	4.40294
LOC100240735	-0.842154	5.57193	-5.00292	2.39061e-06	1.78596e-05	4.40213
GLIPR1	-1.11704	6.36879	-5.00175	2.40229e-06	1.7925e-05	4.39747
NUDT14	-0.749131	6.76985	-4.99931	2.4268e-06	1.80932e-05	4.38776
GABRB2	-1.45668	9.83743	-4.99914	2.42849e-06	1.80937e-05	4.38709
HECTD2	-0.61903	8.16833	-4.99584	2.46201e-06	1.83037e-05	4.37398
GABRA4	-0.942166	7.10814	-4.99386	2.48233e-06	1.84324e-05	4.36612
KRT222	-1.259	7.87159	-4.99327	2.48849e-06	1.84707e-05	4.36375
BMPER	-0.859046	7.40404	-4.9919	2.50261e-06	1.85605e-05	4.35834
EGR2	-1.09284	5.83615	-4.99179	2.50376e-06	1.85616e-05	4.3579
NANOG	-0.617246	6.62231	-4.99138	2.50803e-06	1.85857e-05	4.35628
RTN1	-1.55134	10.2444	-4.99104	2.51159e-06	1.86046e-05	4.35492
DOCK3	-1.31265	9.81624	-4.9906	2.51615e-06	1.86309e-05	4.35318
SCG5	-1.2386	11.8479	-4.98917	2.53113e-06	1.87116e-05	4.34751
RFK	-0.729622	8.41027	-4.9881	2.54239e-06	1.87873e-05	4.34326
RSPO2	-1.50585	6.93768	-4.98763	2.54738e-06	1.88166e-05	4.34139
USP5	-0.581131	8.24099	-4.98324	2.59415e-06	1.91028e-05	4.32399
PRKAR1B	-1.03005	8.73199	-4.98248	2.60234e-06	1.91379e-05	4.32098
TMEM97	-0.655773	7.589	-4.98141	2.61395e-06	1.92157e-05	4.31673
HSD17B6	-0.783919	8.39555	-4.97971	2.63249e-06	1.93302e-05	4.30997
PRKAR2B	-0.819258	10.4249	-4.96881	2.75404e-06	2.01488e-05	4.26682
CLGN	-0.762119	6.39687	-4.96829	2.76003e-06	2.01846e-05	4.26474
ACCS	-0.667326	6.40165	-4.96803	2.76299e-06	2.01922e-05	4.26371
PGRMC1	-0.610183	12.3317	-4.96545	2.79267e-06	2.03665e-05	4.2535
UROS	-0.728659	8.11952	-4.96409	2.80844e-06	2.04734e-05	4.24812
GRIN2A	-1.12826	10.0784	-4.96275	2.82399e-06	2.05704e-05	4.24284
NMU	-1.60792	5.18838	-4.96223	2.83016e-06	2.05991e-05	4.24076
IGSF8	-0.647059	8.30162	-4.96041	2.85148e-06	2.07132e-05	4.23358
COX18	-0.67637	4.82441	-4.95931	2.86448e-06	2.07912e-05	4.22923
ZDHHC23	-1.0188	7.50378	-4.959	2.8682e-06	2.081e-05	4.22799
RCAN2	-0.920202	12.254	-4.95628	2.90063e-06	2.09956e-05	4.21725
HPCAL1	-0.826098	9.93275	-4.95538	2.91146e-06	2.10408e-05	4.21369
GRIN2B	-0.66061	7.79167	-4.95159	2.95745e-06	2.13564e-05	4.1987
ANKRD29	-0.749268	7.43551	-4.94748	3.00806e-06	2.17048e-05	4.18249
SLC1A6	-1.17491	4.42508	-4.94302	3.06398e-06	2.20305e-05	4.16489
PTPN5	-1.42639	6.19649	-4.94267	3.0685e-06	2.20457e-05	4.16348
C17orf107	-0.649667	7.69613	-4.94087	3.09136e-06	2.21926e-05	4.15639
FBN1	-0.666602	5.35029	-4.93997	3.10287e-06	2.22665e-05	4.15283
ARL6	-0.632514	6.38868	-4.939	3.1153e-06	2.23383e-05	4.14901
LOC497256	-1.27315	10.3141	-4.93728	3.13747e-06	2.24885e-05	4.14224
LOC100652967	-0.709148	5.64496	-4.93477	3.17009e-06	2.26879e-05	4.13235
LOC728485	-0.591333	7.30667	-4.93476	3.17023e-06	2.26879e-05	4.13231
RGS17	-0.992167	5.43304	-4.93388	3.18185e-06	2.27533e-05	4.12882
RPRML	-0.599957	11.4246	-4.93183	3.20878e-06	2.29102e-05	4.12076
MED27	-0.752953	5.72097	-4.93138	3.21485e-06	2.29446e-05	4.11896
GALNTL5	-0.832102	6.71343	-4.928	3.25995e-06	2.31945e-05	4.10565
ZNF876P	-0.607365	5.58395	-4.92645	3.28082e-06	2.33058e-05	4.09955
SUCLA2	-0.910014	9.21183	-4.92637	3.28194e-06	2.33058e-05	4.09922
SLC16A6	-0.87549	6.13775	-4.92325	3.3243e-06	2.35611e-05	4.08697
ZNF280B	-0.812552	7.00721	-4.92003	3.3687e-06	2.38482e-05	4.0743
RPGRIP1L	-0.765507	4.6891	-4.91983	3.37153e-06	2.38591e-05	4.07349
GINS1	-0.646996	7.23918	-4.91706	3.41017e-06	2.40954e-05	4.0626
YWHAB	-0.589618	13.5593	-4.91409	3.45212e-06	2.43263e-05	4.05093
MORN4	-0.597612	7.90589	-4.90439	3.59265e-06	2.52007e-05	4.01281
TUBB4A	-0.762559	8.49784	-4.90275	3.61693e-06	2.53034e-05	4.00638
TXLNB	-0.875919	5.10858	-4.90215	3.62591e-06	2.53566e-05	4.00401
CDH8	-1.43145	5.86444	-4.90004	3.65755e-06	2.55486e-05	3.99571
CCNB3	-0.693808	4.60127	-4.89954	3.66503e-06	2.55912e-05	3.99376
TMEM17	-0.797589	6.62012	-4.89408	3.74818e-06	2.60727e-05	3.97233
G6PD	-0.659324	4.98739	-4.89154	3.78744e-06	2.63054e-05	3.96238
YTHDC1	-1.02232	5.74656	-4.89029	3.80696e-06	2.63817e-05	3.95747
SLC32A1	-1.11932	10.4281	-4.88525	3.88648e-06	2.68518e-05	3.93773
SYN3	-0.665227	6.50611	-4.88386	3.90883e-06	2.69859e-05	3.93226
SERAC1	-0.765849	6.23242	-4.8817	3.94355e-06	2.71542e-05	3.92381
TYRP1	-1.22479	4.48871	-4.88062	3.96098e-06	2.7213e-05	3.9196
DRD4	-0.733155	8.4717	-4.88021	3.96776e-06	2.72494e-05	3.91797
VWC2	-0.854381	6.69481	-4.87934	3.98186e-06	2.73361e-05	3.91458
CNR1	-1.4328	9.07258	-4.87576	4.04079e-06	2.76889e-05	3.90055
LONRF2	-0.877894	12.0668	-4.87072	4.1251e-06	2.8235e-05	3.88084
WDR17	-0.85279	6.46552	-4.86736	4.1822e-06	2.85939e-05	3.86771
NAP1L2	-1.13432	10.2028	-4.86216	4.27227e-06	2.91447e-05	3.84737
CALM3	-0.839028	11.3976	-4.85945	4.3199e-06	2.94259e-05	3.83678
SYT1	-1.13063	12.7969	-4.85764	4.35193e-06	2.96131e-05	3.82973
TMEM67	-0.684351	4.63241	-4.85763	4.35221e-06	2.96131e-05	3.82967
KIF17	-0.593215	7.69496	-4.85529	4.39391e-06	2.98635e-05	3.82057
HAPLN4	-0.956381	7.8494	-4.85403	4.41658e-06	2.99844e-05	3.81566
NPB	-0.760037	13.1746	-4.84814	4.5243e-06	3.05914e-05	3.79266
PDE1B	-0.642186	9.11008	-4.84487	4.58517e-06	3.09234e-05	3.7799
TMEM82	-0.746481	13.4944	-4.84315	4.61747e-06	3.10842e-05	3.7732
NKX2-3	-1.07152	10.1011	-4.84141	4.65034e-06	3.12597e-05	3.76643
COPS4	-0.609998	10.2528	-4.83438	4.78577e-06	3.20528e-05	3.73903
PAH	-0.795563	5.45691	-4.83323	4.80828e-06	3.21801e-05	3.73456
RASL11B	-1.09891	8.3686	-4.83098	4.85261e-06	3.24177e-05	3.7258
PNMA6A	-1.13938	5.07242	-4.82968	4.87825e-06	3.25654e-05	3.72077
DCLK1	-0.991663	12.7376	-4.82823	4.90719e-06	3.27229e-05	3.71513
DYDC2	-1.21562	4.50905	-4.82247	5.02383e-06	3.33555e-05	3.69271
SCG2	-1.56509	8.16441	-4.81379	5.20446e-06	3.43809e-05	3.65901
SLC12A5	-1.41432	10.231	-4.80977	5.29045e-06	3.48314e-05	3.64337
SNORD5	-0.722954	6.96815	-4.80527	5.38796e-06	3.53643e-05	3.62595
FBXO40	-1.17153	5.89046	-4.80519	5.38992e-06	3.53645e-05	3.62561
ZSCAN12P1	-0.656543	12.1025	-4.80259	5.44715e-06	3.56331e-05	3.61553
FGF14	-0.831554	6.78906	-4.80253	5.4483e-06	3.56331e-05	3.61533
TPI1	-0.607071	12.8292	-4.80176	5.46547e-06	3.57072e-05	3.61233
ADAM23	-0.667636	7.94489	-4.8002	5.50032e-06	3.58966e-05	3.60626
CLPTM1	-0.69294	8.23079	-4.79974	5.51045e-06	3.59372e-05	3.60451
EDN3	-0.77953	6.01636	-4.79799	5.54991e-06	3.61689e-05	3.5977
NNAT	-0.829808	11.8193	-4.79639	5.58598e-06	3.63653e-05	3.59152
FOSB	-0.939656	6.00429	-4.79476	5.62304e-06	3.65936e-05	3.58522
CUX2	-0.644194	9.33327	-4.79367	5.64813e-06	3.67178e-05	3.58097
HS6ST2	-1.22097	7.87786	-4.79314	5.66021e-06	3.67833e-05	3.57893
NDRG4	-0.780061	14.2969	-4.7917	5.69345e-06	3.6921e-05	3.57335
ANO3	-0.886555	9.41892	-4.79144	5.69942e-06	3.69467e-05	3.57235
COQ3	-0.695919	6.38147	-4.79125	5.70394e-06	3.6963e-05	3.57159
SYT7	-0.648653	11.2748	-4.78852	5.76733e-06	3.73343e-05	3.56105
SLCO2A1	-0.653913	5.65921	-4.78806	5.77815e-06	3.7378e-05	3.55926
ANKH	-0.658462	9.43416	-4.78699	5.80326e-06	3.75272e-05	3.55513
GTF2H4	-0.679155	4.81525	-4.78634	5.81854e-06	3.76128e-05	3.55262
MDH1	-1.0803	14.3454	-4.78288	5.90083e-06	3.80778e-05	3.53923
ANO1	-0.732216	4.47412	-4.78024	5.96441e-06	3.84206e-05	3.52901
FBXL19	-0.865414	12.0579	-4.77879	5.99959e-06	3.86336e-05	3.5234
SCML4	-0.588894	5.78106	-4.77796	6.01966e-06	3.87493e-05	3.52021
GAD1	-1.5146	10.5353	-4.77623	6.0622e-06	3.89959e-05	3.5135
ENO2	-1.03846	11.0071	-4.77105	6.19052e-06	3.97101e-05	3.49353
WDTC1	-0.986568	10.8642	-4.76849	6.25509e-06	4.00265e-05	3.48363
SEZ6L	-0.760227	6.84407	-4.76733	6.28463e-06	4.01456e-05	3.47914
OCA2	-1.17503	5.06827	-4.76493	6.34594e-06	4.04809e-05	3.46989
FAM178B	-1.20007	10.8375	-4.76241	6.41083e-06	4.08099e-05	3.46018
NEUROD6	-1.41074	5.06652	-4.76222	6.41583e-06	4.08276e-05	3.45944
PDE1A	-0.817513	6.59314	-4.75747	6.54039e-06	4.15196e-05	3.44111
RIMBP2	-0.851622	7.45106	-4.75465	6.6154e-06	4.18801e-05	3.43024
CES5A	-0.861156	3.6689	-4.75012	6.73736e-06	4.2535e-05	3.41283
C3orf14	-0.610668	10.1147	-4.74967	6.74963e-06	4.25978e-05	3.41109
KIF3B	-0.627923	10.4766	-4.74711	6.81985e-06	4.29377e-05	3.40123
ELOVL4	-1.00794	7.92875	-4.74389	6.90915e-06	4.34238e-05	3.38883
NAP1L3	-0.779498	11.0729	-4.74381	6.91123e-06	4.34238e-05	3.38854
B4GALT6	-1.17691	6.21899	-4.74296	6.93513e-06	4.35293e-05	3.38525
LZTFL1	-0.627946	8.2909	-4.73998	7.01902e-06	4.39808e-05	3.37379
SLITRK4	-0.97767	10.8524	-4.73857	7.05904e-06	4.42015e-05	3.36837
HTR5A	-1.03277	8.96651	-4.73836	7.0651e-06	4.42015e-05	3.36755
HTR1D	-0.7678	4.39714	-4.73673	7.1116e-06	4.44313e-05	3.3613
PDCD2L	-0.582345	8.24423	-4.73661	7.1151e-06	4.44313e-05	3.36083
NT5DC3	-1.07076	6.44823	-4.73586	7.13665e-06	4.45098e-05	3.35795
CDK5R1	-0.728591	11.7552	-4.73466	7.17135e-06	4.46763e-05	3.35333
PRKCE	-0.608899	10.3616	-4.7338	7.19608e-06	4.48e-05	3.35005
LPP-AS2	-0.908968	5.69874	-4.73324	7.21254e-06	4.48721e-05	3.34787
SCN2B	-0.712965	11.9533	-4.73181	7.25426e-06	4.5079e-05	3.34237
SLC22A10	-1.38153	8.74496	-4.73176	7.25562e-06	4.5079e-05	3.34219
TMEM169	-1.03431	4.79396	-4.73004	7.30616e-06	4.53624e-05	3.33558
ZNF57	-0.728643	4.98705	-4.7286	7.3486e-06	4.55489e-05	3.33006
VEPH1	-0.858794	3.77642	-4.7269	7.39903e-06	4.57843e-05	3.32354
RHOV	-0.8288	5.06226	-4.72633	7.41605e-06	4.58742e-05	3.32135
PCDHAC2	-0.701186	5.47066	-4.72612	7.42249e-06	4.58986e-05	3.32053
RDX	-0.628797	9.08099	-4.72566	7.4361e-06	4.59672e-05	3.31878
KBTBD12	-0.640141	6.4542	-4.72316	7.51123e-06	4.63693e-05	3.3092
STMN1	-0.832654	13.9499	-4.72304	7.515e-06	4.6377e-05	3.30872
PREPL	-0.88392	13.2707	-4.72211	7.54327e-06	4.65202e-05	3.30515
GPR61	-0.925788	5.17129	-4.72108	7.5746e-06	4.66978e-05	3.3012
NEFM	-1.31604	13.401	-4.71964	7.61855e-06	4.69058e-05	3.29568
CALML3	-0.732423	10.3266	-4.71226	7.84821e-06	4.80942e-05	3.26739
ZNF540	-0.654961	8.24603	-4.71155	7.87069e-06	4.81998e-05	3.26466
TIMM13	-0.690933	5.86986	-4.7101	7.91648e-06	4.84157e-05	3.25914
EPHA5	-1.08618	5.75281	-4.70802	7.98318e-06	4.87749e-05	3.25114
GEMIN8P4	-0.613395	5.87126	-4.70746	8.001e-06	4.88351e-05	3.24902
IL1RAP	-1.01911	6.94182	-4.70334	8.13471e-06	4.95524e-05	3.23323
REEP1	-1.09808	8.93601	-4.70081	8.21757e-06	5.00074e-05	3.22358
FSTL5	-1.03785	7.40627	-4.70045	8.22953e-06	5.0045e-05	3.22219
SSTR1	-0.831588	8.35985	-4.70038	8.23191e-06	5.0045e-05	3.22192
SLIT1	-0.960515	9.03849	-4.69972	8.25379e-06	5.01449e-05	3.21939
PSD3	-0.646504	11.92	-4.69916	8.27234e-06	5.02078e-05	3.21725
LANCL2	-0.587188	5.84313	-4.69869	8.28786e-06	5.0281e-05	3.21546
TRNP1	-0.714466	7.74125	-4.69829	8.30145e-06	5.03345e-05	3.2139
SCAI	-0.902311	9.31948	-4.69684	8.34972e-06	5.05605e-05	3.20838
MICAL2	-1.00138	6.4817	-4.69512	8.40756e-06	5.0894e-05	3.20181
NME5	-0.891853	7.48296	-4.69492	8.41433e-06	5.09182e-05	3.20104
THY1	-0.832755	14.114	-4.69264	8.49156e-06	5.13176e-05	3.19234
FXYD6	-0.78526	10.9801	-4.69042	8.56753e-06	5.16751e-05	3.18385
GK5	-0.805529	4.75557	-4.68427	8.78141e-06	5.27057e-05	3.16037
LY6D	-0.935106	6.63707	-4.68295	8.828e-06	5.2885e-05	3.15533
FBXW7	-0.635243	11.8771	-4.68294	8.82855e-06	5.2885e-05	3.15527
PPIA	-0.587649	14.8256	-4.67972	8.94289e-06	5.3535e-05	3.14302
UBE2T	-0.898977	9.26071	-4.67389	9.15445e-06	5.46331e-05	3.12075
AACS	-0.699986	9.16914	-4.67359	9.1651e-06	5.46516e-05	3.11965
PAIP1	-0.792077	10.4582	-4.6726	9.20154e-06	5.48511e-05	3.11587
RNASE13	-1.01373	9.8077	-4.66964	9.31119e-06	5.54508e-05	3.10459
MPO	-0.739388	5.17406	-4.66736	9.39646e-06	5.59042e-05	3.09591
KLHL14	-0.926492	3.54319	-4.66623	9.43908e-06	5.61033e-05	3.0916
CDKN3	-0.649819	5.77366	-4.66453	9.50358e-06	5.64319e-05	3.08512
SLC25A14	-0.60898	9.97448	-4.6636	9.53895e-06	5.66237e-05	3.08158
CABYR	-0.669572	8.00456	-4.66333	9.54929e-06	5.66667e-05	3.08055
KHDRBS2	-1.07192	7.0996	-4.66258	9.57789e-06	5.68181e-05	3.0777
MADCAM1	-0.718204	7.22161	-4.66226	9.59005e-06	5.68719e-05	3.07649
KCNS1	-1.05067	9.53009	-4.65975	9.68683e-06	5.73479e-05	3.06694
OGFOD1	-0.59618	8.19347	-4.65469	9.88466e-06	5.83553e-05	3.04769
LANCL1	-0.634605	9.13001	-4.65307	9.94898e-06	5.86778e-05	3.04152
TLCD1	-0.690014	7.59193	-4.65285	9.95742e-06	5.86906e-05	3.04071
ATP1A3	-0.820226	12.9741	-4.65138	1.00162e-05	5.89612e-05	3.03511
ACTN2	-0.831689	7.83425	-4.64926	1.01013e-05	5.93676e-05	3.02705
ZNF730	-0.750896	5.01921	-4.64912	1.01067e-05	5.93803e-05	3.02654
ARHGEF25	-0.639391	6.46298	-4.64834	1.01383e-05	5.95277e-05	3.02357
DNAH5	-0.691574	4.89794	-4.64782	1.01596e-05	5.96337e-05	3.02158
SUN3	-1.02342	4.03192	-4.64762	1.01676e-05	5.96618e-05	3.02082
RXRG	-0.605773	5.75487	-4.63926	1.05121e-05	6.14282e-05	2.98911
TPI1P2	-0.588583	11.3634	-4.6345	1.07134e-05	6.24457e-05	2.97106
ARMC9	-0.656467	8.94296	-4.63302	1.07768e-05	6.27756e-05	2.96544
NEUROD1	-0.979769	8.42892	-4.6328	1.07863e-05	6.28105e-05	2.96461
SLC16A14	-0.898176	7.6807	-4.63181	1.08289e-05	6.29988e-05	2.96086
OXGR1	-1.2035	4.9757	-4.63068	1.08778e-05	6.32433e-05	2.95657
MBLAC2	-0.658215	8.51724	-4.63011	1.09023e-05	6.33657e-05	2.95443
FHL2	-0.778593	10.0704	-4.6251	1.11221e-05	6.45209e-05	2.93544
WBP2	-0.744641	11.6567	-4.62377	1.1181e-05	6.48216e-05	2.93041
TIPRL	-0.590952	11.9746	-4.62356	1.11906e-05	6.48566e-05	2.9296
UCHL1	-1.07787	15.0671	-4.62311	1.12104e-05	6.49512e-05	2.92791
MANBAL	-0.659342	10.4195	-4.62298	1.12161e-05	6.49636e-05	2.92743
DMXL2	-0.71678	5.81435	-4.6217	1.12735e-05	6.52341e-05	2.92258
PLEKHG4	-0.622411	7.0728	-4.61787	1.14463e-05	6.60888e-05	2.9081
PITX1	-0.941428	5.53736	-4.61691	1.14903e-05	6.63012e-05	2.90445
TBC1D9	-0.610568	8.50327	-4.61623	1.15214e-05	6.64387e-05	2.90188
PCSK2	-0.998753	9.10802	-4.61089	1.17685e-05	6.75668e-05	2.88169
SCGB3A2	-0.819268	11.9834	-4.60993	1.18133e-05	6.78027e-05	2.87808
NOA1	-0.601519	9.91932	-4.60956	1.18307e-05	6.7818e-05	2.87668
RASAL1	-0.642781	8.38919	-4.60939	1.18388e-05	6.78224e-05	2.87602
WDR7	-0.621437	11.4845	-4.60903	1.18557e-05	6.7898e-05	2.87467
EXT1	-0.654071	5.9759	-4.60887	1.18633e-05	6.79199e-05	2.87406
ATP2A2	-0.610727	11.6215	-4.60555	1.20208e-05	6.86506e-05	2.86152
PRDM12	-1.12279	4.77342	-4.60455	1.20685e-05	6.88959e-05	2.85775
ZNF385D	-0.647156	6.73229	-4.60441	1.2075e-05	6.88959e-05	2.85724
SHROOM2	-0.638097	8.04271	-4.60168	1.22066e-05	6.94961e-05	2.84692
SLC26A4	-0.938459	6.24754	-4.60009	1.22837e-05	6.98261e-05	2.84093
GABRG2	-1.20725	11.9669	-4.5996	1.23079e-05	6.99208e-05	2.83907
KCNAB1	-0.694829	7.52246	-4.59833	1.23701e-05	7.01873e-05	2.83427
ACOT7	-1.17882	9.54658	-4.59822	1.23752e-05	7.01951e-05	2.83387
TPTE2P3	-0.675061	3.75783	-4.59729	1.24209e-05	7.04323e-05	2.83037
PNMA2	-1.05876	9.98146	-4.59705	1.24329e-05	7.04587e-05	2.82945
CDH18	-0.608501	11.2949	-4.59704	1.24332e-05	7.04587e-05	2.82943
HSPBP1	-0.64106	11.6159	-4.59675	1.24478e-05	7.05168e-05	2.82831
KIFAP3	-0.757661	11.85	-4.59641	1.24645e-05	7.05529e-05	2.82704
FBXO34	-0.793647	9.33982	-4.59597	1.24863e-05	7.06505e-05	2.82538
KRTAP10-10	-0.827918	11.4698	-4.59469	1.25498e-05	7.09879e-05	2.82055
SAMD13	-0.71405	4.59292	-4.59427	1.25705e-05	7.10613e-05	2.81899
ASB16	-1.10846	8.49565	-4.59126	1.27216e-05	7.18051e-05	2.80762
PABPC1L2A	-1.36152	5.80958	-4.58772	1.29012e-05	7.27297e-05	2.79429
IDUA	-0.824802	11.0542	-4.58205	1.31941e-05	7.39947e-05	2.77294
TSPYL6	-0.785173	3.85278	-4.58045	1.32775e-05	7.44171e-05	2.76695
CDCA5	-0.74262	6.48516	-4.57558	1.35362e-05	7.56592e-05	2.74861
ZCCHC12	-1.21433	5.68599	-4.57351	1.36472e-05	7.62105e-05	2.74084
NXF5	-0.756133	4.31258	-4.57305	1.36721e-05	7.63265e-05	2.7391
INSL3	-1.19352	9.2445	-4.5724	1.3707e-05	7.64979e-05	2.73668
KRT5	-0.999899	3.37075	-4.57187	1.37361e-05	7.66367e-05	2.73467
MTHFD1L	-0.586029	6.58447	-4.57007	1.38339e-05	7.71261e-05	2.72792
PAK3	-1.0667	6.76403	-4.56804	1.39456e-05	7.76643e-05	2.72027
YWHAH	-0.850591	11.7157	-4.56792	1.39519e-05	7.76761e-05	2.71984
SYT4	-1.39563	10.6872	-4.56694	1.4006e-05	7.7859e-05	2.71617
MATN2	-1.23363	8.16273	-4.56549	1.40863e-05	7.82584e-05	2.71073
FCN3	-0.842434	7.9164	-4.56425	1.41554e-05	7.85709e-05	2.70608
MAP2K4	-0.637163	12.1396	-4.5641	1.4164e-05	7.85948e-05	2.7055
EID2	-0.640054	10.0049	-4.56162	1.43034e-05	7.93207e-05	2.69619
ARMC6	-0.778472	11.827	-4.56099	1.43387e-05	7.94924e-05	2.69385
ELAVL2	-0.885347	6.15231	-4.56017	1.43854e-05	7.96792e-05	2.69076
MOAP1	-0.896222	10.3017	-4.55737	1.45452e-05	8.03942e-05	2.68026
SMPX	-1.20266	6.33383	-4.55349	1.47698e-05	8.14158e-05	2.66569
KRT7	-0.59579	13.7355	-4.55121	1.49028e-05	8.20749e-05	2.65717
CCDC136	-0.619627	12.576	-4.55061	1.49382e-05	8.22453e-05	2.65492
DZANK1	-0.633087	7.27116	-4.54607	1.52079e-05	8.35805e-05	2.63791
RAB6B	-0.84464	11.3527	-4.54452	1.53008e-05	8.40139e-05	2.63212
TRAPPC6B	-0.788046	4.63248	-4.54355	1.53596e-05	8.42623e-05	2.62848
CISD1	-0.591786	11.357	-4.53738	1.57374e-05	8.6078e-05	2.60539
GPC5	-0.675349	8.76453	-4.53724	1.57459e-05	8.6099e-05	2.60488
NXF2	-0.802654	4.43647	-4.53466	1.59068e-05	8.69009e-05	2.59522
NSF	-1.10633	12.8121	-4.53389	1.5955e-05	8.71126e-05	2.59234
ATP6V1A	-0.593316	12.9472	-4.53243	1.60465e-05	8.75153e-05	2.58691
GPCPD1	-0.750497	9.71253	-4.53241	1.60478e-05	8.75153e-05	2.58683
PDXP	-0.607952	9.42342	-4.53232	1.60536e-05	8.75209e-05	2.58649
ADAMTS3	-0.983846	5.1047	-4.52253	1.66829e-05	9.04155e-05	2.54996
ABCD2	-0.674381	5.36455	-4.52189	1.67253e-05	9.05918e-05	2.54755
MUCL1	-1.1747	4.36641	-4.52077	1.67991e-05	9.08421e-05	2.54337
HAS1	-0.853522	8.82493	-4.5205	1.68169e-05	9.09001e-05	2.54236
ADRA2A	-0.703414	6.40914	-4.51784	1.69935e-05	9.16394e-05	2.53243
CASQ1	-1.12315	8.36037	-4.51538	1.71582e-05	9.23377e-05	2.52327
TRIM7	-0.721764	6.50607	-4.51135	1.74319e-05	9.35638e-05	2.50824
XLOC_007697	-1.21952	5.01221	-4.51118	1.74428e-05	9.35955e-05	2.50765
RBM24	-1.0617	6.0302	-4.50898	1.75944e-05	9.4299e-05	2.49943
LOC100510710	-0.58852	5.95697	-4.50714	1.77214e-05	9.48683e-05	2.4926
FLJ32255	-1.00394	10.0422	-4.50368	1.79635e-05	9.59411e-05	2.47971
NIP7	-0.625367	13.2795	-4.50207	1.80772e-05	9.63801e-05	2.47372
G3BP2	-0.731533	11.5444	-4.50022	1.82086e-05	9.69966e-05	2.46684
CPXM1	-0.92472	4.29932	-4.49902	1.82944e-05	9.73407e-05	2.46238
MCF2	-1.03454	6.48808	-4.49738	1.84121e-05	9.78251e-05	2.45629
SH3GL2	-1.324	9.86788	-4.4968	1.84541e-05	9.79658e-05	2.45413
MCM4	-0.713137	6.82095	-4.49521	1.85693e-05	9.85183e-05	2.44821
SLC7A14	-0.890239	7.23293	-4.49097	1.88798e-05	9.99634e-05	2.43247
PCLO	-1.32663	8.17411	-4.49077	1.88949e-05	0.000100014	2.43171
NEFL	-1.05856	13.6289	-4.48961	1.89809e-05	0.000100412	2.4274
GULP1	-0.725718	8.08229	-4.48753	1.91355e-05	0.000101142	2.4197
ACTR3B	-0.60665	10.5691	-4.48685	1.91863e-05	0.000101353	2.41718
NCDN	-0.722827	11.6963	-4.47619	2.00024e-05	0.0001053	2.37763
FCRLB	-0.750653	8.12724	-4.47344	2.02182e-05	0.000106163	2.36745
RFC3	-0.664982	5.23814	-4.47333	2.02273e-05	0.00010618	2.36702
OPN3	-1.1014	9.38324	-4.47325	2.02336e-05	0.000106183	2.36673
SLC22A18AS	-0.957588	6.27647	-4.47301	2.02521e-05	0.000106222	2.36586
GRP	-1.10564	5.75675	-4.46571	2.08373e-05	0.000108916	2.33882
SLC25A12	-0.725903	10.7769	-4.46541	2.08615e-05	0.00010896	2.33772
ZSCAN5B	-0.629749	5.02057	-4.46539	2.08632e-05	0.00010896	2.33764
FAM163B	-0.719929	3.9167	-4.46349	2.10179e-05	0.000109641	2.33063
FASTKD3	-0.598776	6.69281	-4.46003	2.1303e-05	0.00011094	2.31784
TUBA3C	-1.02177	7.91992	-4.45596	2.16436e-05	0.000112448	2.30279
CDC42EP3	-0.67554	3.5071	-4.45466	2.1754e-05	0.000112877	2.29796
LIN28B	-0.801248	5.95642	-4.45252	2.19357e-05	0.000113655	2.29007
KLHL35	-0.597109	6.83999	-4.45231	2.19533e-05	0.000113714	2.28931
OR10H2	-0.844054	11.9043	-4.45187	2.19911e-05	0.000113846	2.28768
PRSS3	-0.775295	7.86983	-4.44875	2.22594e-05	0.000115041	2.27617
LOC100505664	-0.617197	5.85524	-4.44613	2.2488e-05	0.000116121	2.26648
TRAM1L1	-0.746669	5.32781	-4.44101	2.29398e-05	0.000118066	2.24761
CCK	-0.95669	14.1755	-4.43994	2.30356e-05	0.000118465	2.24365
OAT	-0.647235	11.1638	-4.43991	2.30381e-05	0.000118465	2.24355
KCTD8	-0.646825	8.477	-4.43931	2.30917e-05	0.000118708	2.24134
INPP5J	-0.621793	5.43354	-4.43854	2.31605e-05	0.000118961	2.23852
MOXD1	-0.698403	9.55607	-4.43757	2.32483e-05	0.000119246	2.23493
AFF2	-1.18692	5.75998	-4.43507	2.34747e-05	0.000120239	2.22574
BRF2	-0.619995	5.92796	-4.43408	2.35653e-05	0.000120636	2.22208
CREB3L3	-0.70894	4.83158	-4.43387	2.3585e-05	0.000120703	2.22129
FBXL6	-0.612614	12.5839	-4.43013	2.39297e-05	0.000122263	2.20753
LDHC	-0.713644	5.37838	-4.42919	2.40167e-05	0.000122537	2.20409
SCARA5	-1.33029	5.39776	-4.42791	2.4136e-05	0.000123089	2.19939
SNX8	-0.580583	4.89319	-4.42789	2.41382e-05	0.000123089	2.1993
ZNF385B	-1.10828	5.76865	-4.42394	2.45107e-05	0.000124746	2.18478
IGF2-AS	-0.982005	9.19057	-4.42037	2.48523e-05	0.00012624	2.17165
RRAGB	-0.688559	5.87974	-4.41608	2.5269e-05	0.000127897	2.15588
CYP26B1	-0.765687	3.90001	-4.41596	2.52809e-05	0.000127922	2.15543
SNORA71C	-0.715938	6.46719	-4.41505	2.53694e-05	0.000128299	2.15212
MAP3K9	-0.589202	8.76276	-4.41375	2.54975e-05	0.000128805	2.14735
EXOSC5	-0.706094	5.68458	-4.40947	2.5924e-05	0.000130708	2.13162
SNCA	-0.969147	10.9368	-4.40852	2.60193e-05	0.000131081	2.12814
RRP1	-0.617634	5.3899	-4.40443	2.64344e-05	0.000133026	2.11313
DOK6	-0.749469	8.5213	-4.40435	2.64424e-05	0.00013303	2.11284
ATP1A1	-0.857097	12.2234	-4.40201	2.66826e-05	0.000134165	2.10427
EPHX3	-0.645287	13.1201	-4.40145	2.67401e-05	0.000134381	2.10223
HSPA12A	-0.63819	11.9097	-4.40035	2.68544e-05	0.000134881	2.09818
IPCEF1	-1.134	6.69073	-4.38022	2.90233e-05	0.00014416	2.02457
OLA1	-0.682988	11.69	-4.37842	2.92254e-05	0.000144928	2.01799
EPCAM	-0.781577	5.9902	-4.37231	2.99219e-05	0.000147863	1.99567
ZDBF2	-0.639148	8.51565	-4.37114	3.0057e-05	0.000148411	1.9914
B3GNTL1	-0.661743	5.13793	-4.36965	3.02289e-05	0.000149087	1.986
PIN1P1	-0.669803	8.29619	-4.36955	3.02405e-05	0.000149087	1.98564
KIAA1217	-0.739544	7.86699	-4.36954	3.02425e-05	0.000149087	1.98557
KCNT2	-0.670639	5.41974	-4.36561	3.07025e-05	0.000151152	1.97127
NCEH1	-0.595424	11.0672	-4.36246	3.1077e-05	0.000152616	1.95978
ACP2	-0.7048	4.823	-4.35838	3.15684e-05	0.000154628	1.94492
F12	-0.634076	8.8592	-4.35695	3.17426e-05	0.000155316	1.93971
CPNE9	-0.890693	5.81228	-4.35513	3.19647e-05	0.000156236	1.9331
SLC2A13	-1.11115	5.35439	-4.34976	3.263e-05	0.000159023	1.91359
EIF4E1B	-0.630105	7.56546	-4.34791	3.28625e-05	0.000159944	1.90687
NELL2	-1.04761	10.6258	-4.34764	3.28972e-05	0.00016007	1.90587
SPRNP1	-0.646557	13.2122	-4.34579	3.31309e-05	0.000161122	1.89916
CCDC68	-0.620948	5.72902	-4.34439	3.33098e-05	0.000161939	1.89406
KITLG	-0.654783	9.53594	-4.34434	3.33166e-05	0.000161939	1.89387
LPCAT4	-0.849746	6.40884	-4.33462	3.45804e-05	0.000167286	1.85861
TMEM61	-0.861129	5.18416	-4.33392	3.46738e-05	0.000167677	1.85606
CALHM3	-0.852161	3.48338	-4.3319	3.4943e-05	0.000168817	1.84873
TBR1	-0.806233	5.7244	-4.32997	3.52024e-05	0.000169892	1.84173
RDH12	-0.963414	4.95255	-4.32668	3.5648e-05	0.000171502	1.82982
B3GNT4	-0.984273	5.27203	-4.32622	3.57106e-05	0.000171713	1.82816
LOC729867	-0.602627	4.49231	-4.32597	3.57452e-05	0.000171835	1.82724
CREB3L1	-0.719851	12.3374	-4.31954	3.66343e-05	0.000175375	1.80398
LGALS8	-0.823007	7.26374	-4.31625	3.70984e-05	0.00017732	1.79206
SYNPR	-1.16115	11.4206	-4.3139	3.74315e-05	0.000178633	1.7836
SCN4B	-0.632577	11.3596	-4.31295	3.7568e-05	0.000179099	1.78016
GJB6	-0.804229	9.04264	-4.31105	3.78423e-05	0.000180312	1.77327
GNG13	-0.905454	10.303	-4.30894	3.81471e-05	0.00018153	1.76568
SLITRK5	-1.02546	6.73643	-4.30631	3.85326e-05	0.00018308	1.75616
NLGN4Y	-0.904041	7.20368	-4.30079	3.93519e-05	0.000186394	1.73625
ZNF304	-0.615626	6.41681	-4.29973	3.95112e-05	0.000187087	1.73243
MPP7	-0.751038	5.23591	-4.29968	3.95185e-05	0.000187087	1.73225
ATP6V0C	-0.651798	14.8978	-4.29925	3.95837e-05	0.000187347	1.73069
KCNA5	-0.78112	6.12647	-4.29655	3.99925e-05	0.000189185	1.72097
LOC283683	-0.619931	8.65067	-4.29467	4.02803e-05	0.000190252	1.71419
LIN9	-1.16738	8.36677	-4.29374	4.04226e-05	0.000190733	1.71085
RIMKLA	-0.680552	6.94018	-4.2929	4.0553e-05	0.000191196	1.7078
BDKRB2	-0.591483	5.65871	-4.28845	4.1246e-05	0.000194016	1.69177
FIBIN	-0.776654	6.26942	-4.28802	4.13138e-05	0.000194285	1.69022
AP1S1	-0.714488	6.73249	-4.2875	4.13942e-05	0.000194464	1.68838
LRRC26	-0.685323	12.2943	-4.28516	4.17643e-05	0.000195902	1.67996
C5	-0.620845	6.14088	-4.28413	4.19292e-05	0.000196622	1.67623
VDAC3	-0.613782	9.77553	-4.27757	4.2988e-05	0.000201026	1.65264
HOXC12	-0.888651	2.55355	-4.27576	4.3285e-05	0.000202261	1.64613
FAM171A2	-0.596445	5.63569	-4.26926	4.43651e-05	0.000206835	1.62281
SEC14L5	-0.651081	7.68823	-4.26668	4.48023e-05	0.000208555	1.61354
EPHX4	-0.985053	7.75898	-4.26612	4.4898e-05	0.000208895	1.61152
LIPJ	-0.770505	3.30484	-4.26525	4.50455e-05	0.000209475	1.60842
CALM1	-0.630022	12.1329	-4.26104	4.57711e-05	0.000212419	1.59331
SATB2	-0.746713	8.28563	-4.25955	4.60288e-05	0.000213346	1.588
EFNB3	-0.819808	8.79332	-4.25933	4.60675e-05	0.000213472	1.5872
PTH2R	-1.13908	4.49608	-4.25473	4.68769e-05	0.000216513	1.57073
CMAS	-0.583576	8.95284	-4.25466	4.68905e-05	0.000216521	1.57046
NECAP1	-1.02958	7.34061	-4.25408	4.6993e-05	0.00021694	1.5684
DNAJC6	-0.795763	12.4022	-4.24978	4.7764e-05	0.000219946	1.55301
FTCD	-0.755177	6.71486	-4.24867	4.79657e-05	0.00022082	1.54903
KCNC2	-1.26082	10.0681	-4.24607	4.84399e-05	0.000222557	1.53973
SNAP91	-0.646702	12.8828	-4.24527	4.8587e-05	0.000223177	1.53686
ANKRD30B	-0.608364	5.19863	-4.24476	4.86801e-05	0.000223549	1.53505
HTR2C	-0.946254	4.67608	-4.24446	4.87353e-05	0.000223635	1.53398
CEP72	-0.850389	6.60682	-4.24178	4.9231e-05	0.000225684	1.52441
GAL3ST3	-0.749243	4.56696	-4.24073	4.94283e-05	0.000226475	1.52063
ALKBH3	-0.605932	5.05714	-4.23901	4.97489e-05	0.000227717	1.51452
WSCD2	-0.83277	6.75028	-4.23751	5.00317e-05	0.000228841	1.50916
EPHB6	-0.619722	9.75818	-4.23103	5.12724e-05	0.000233239	1.48601
PCDHB19P	-0.635798	4.86061	-4.23083	5.13111e-05	0.000233301	1.4853
SLIT2	-0.628602	7.02652	-4.23066	5.13439e-05	0.000233391	1.4847
RASGRF2	-0.606109	7.0958	-4.23054	5.13671e-05	0.000233434	1.48427
GPR22	-1.0968	6.718	-4.22852	5.17589e-05	0.000234997	1.47709
GAS2	-0.869879	5.39174	-4.22795	5.18707e-05	0.000235378	1.47505
TUBA8	-0.733229	11.3506	-4.22251	5.29464e-05	0.000239549	1.45565
LOC400622	-1.00503	6.58915	-4.21812	5.38302e-05	0.000243009	1.44001
BCL2L11	-0.859079	11.5047	-4.21663	5.41317e-05	0.00024419	1.43473
GLS	-0.583381	12.6004	-4.21629	5.42019e-05	0.000244447	1.43351
DMGDH	-0.585166	5.37664	-4.21472	5.45224e-05	0.000245471	1.42794
LOC344967	-1.19212	6.15247	-4.2142	5.46289e-05	0.00024583	1.4261
FLT3	-0.932852	4.21924	-4.21209	5.50659e-05	0.000247494	1.41857
SLC12A1	-0.875082	5.07594	-4.2114	5.52078e-05	0.000248071	1.41614
B3GNT7	-0.801818	12.1976	-4.21055	5.5385e-05	0.000248806	1.41311
TOM1L1	-0.625834	5.12898	-4.21002	5.54953e-05	0.000249241	1.41123
ITGAM	-0.861319	9.92384	-4.20933	5.56405e-05	0.000249649	1.40876
GFRA2	-0.733236	11.1482	-4.2084	5.58356e-05	0.000250341	1.40545
PRNP	-0.615069	13.4847	-4.20718	5.6092e-05	0.000251368	1.40113
KCNG3	-0.832391	6.9076	-4.2067	5.61929e-05	0.000251697	1.39943
CHGA	-1.02297	14.0722	-4.20432	5.6699e-05	0.000253689	1.39096
MIR22HG	-0.713376	11.9735	-4.19691	5.8299e-05	0.000259927	1.36468
GNB5	-0.746442	7.61294	-4.19287	5.91897e-05	0.000263706	1.35036
MYO15A	-0.751081	6.73352	-4.19091	5.96268e-05	0.000265268	1.34341
ATP6V1H	-0.590723	8.92262	-4.19023	5.97798e-05	0.000265884	1.34099
NDRG3	-0.616174	8.89779	-4.18748	6.04003e-05	0.000268189	1.33124
LOC100289026	-0.631265	4.31719	-4.18639	6.06466e-05	0.000269153	1.3274
PTPRO	-1.10941	6.83909	-4.18509	6.09439e-05	0.000270146	1.32278
NPY	-0.834318	9.92044	-4.18334	6.1343e-05	0.000271776	1.31662
NUFIP1	-0.63428	5.32427	-4.18092	6.19024e-05	0.000273867	1.30804
ZMAT4	-0.760543	10.0664	-4.17755	6.26904e-05	0.00027682	1.2961
PIGW	-0.697662	4.69293	-4.17618	6.30109e-05	0.000277968	1.29129
C1QL3	-1.10157	6.36293	-4.17275	6.38257e-05	0.000281023	1.27916
SFMBT2	-0.638919	5.63513	-4.16663	6.53035e-05	0.000286349	1.25755
NUDT11	-1.18859	5.47492	-4.16634	6.53737e-05	0.000286534	1.25654
IL33	-0.740198	7.86644	-4.16175	6.65063e-05	0.000291151	1.24033
TRIML2	-0.702656	5.09893	-4.16077	6.67501e-05	0.000292075	1.23688
RHEBL1	-0.637168	9.43662	-4.1579	6.747e-05	0.000294738	1.22675
ARHGEF7	-0.722871	11.6576	-4.15458	6.83094e-05	0.00029798	1.21509
TAF4B	-0.795267	5.74783	-4.14812	6.99761e-05	0.000304312	1.19234
PIM2	-0.584771	6.40891	-4.14769	7.0088e-05	0.000304582	1.19083
ARL4D	-0.661807	7.25746	-4.14754	7.01274e-05	0.000304681	1.1903
ZNF681	-0.647021	4.55667	-4.14706	7.02541e-05	0.000305159	1.1886
PDZD7	-0.955118	4.36139	-4.13765	7.27608e-05	0.000314487	1.15553
DAB1	-1.0666	10.3792	-4.13675	7.30037e-05	0.000315462	1.15238
KCNJ6	-1.17141	7.86492	-4.133	7.40293e-05	0.00031941	1.13922
UBE2QL1	-1.25515	6.97226	-4.13163	7.44089e-05	0.000320931	1.1344
RARA	-0.812815	10.7455	-4.13124	7.45171e-05	0.000321247	1.13303
TMEM200A	-0.780894	6.28683	-4.12968	7.49506e-05	0.000322964	1.12756
GALE	-0.645255	5.13522	-4.12879	7.51976e-05	0.000323953	1.12445
THAP7-AS1	-0.582003	4.70541	-4.12804	7.54067e-05	0.000324625	1.12184
ATP1A4	-0.700587	7.798	-4.12238	7.70092e-05	0.000330517	1.10201
DDX24	-0.660342	7.86294	-4.12007	7.76751e-05	0.00033274	1.09389
SKA3	-0.653203	4.05842	-4.11708	7.85421e-05	0.00033592	1.08342
ATP1B1	-0.833451	14.63	-4.11508	7.91266e-05	0.000337925	1.07643
MYLK2	-0.704123	5.87173	-4.10602	8.183e-05	0.000348199	1.04476
SLC9B1	-0.6224	4.3577	-4.10347	8.26052e-05	0.000351091	1.03587
PPM1H	-0.767679	6.14079	-4.10122	8.32978e-05	0.000353871	1.028
TUSC3	-0.60784	8.5648	-4.09991	8.37018e-05	0.000355423	1.02344
SLC45A2	-1.00554	5.48104	-4.09931	8.38881e-05	0.000356132	1.02134
CYP46A1	-0.718017	5.04005	-4.09884	8.40344e-05	0.000356588	1.0197
POU3F1	-0.629494	10.5799	-4.09812	8.42571e-05	0.000357227	1.01721
SLC6A17	-0.783539	5.92425	-4.0981	8.42626e-05	0.000357227	1.01715
CDH7	-0.706223	5.00436	-4.09344	8.57297e-05	0.000362476	1.00088
DUX4L9	-0.647873	12.1113	-4.0922	8.61227e-05	0.000363937	0.996569
CTSO	-0.659329	9.77802	-4.0909	8.65375e-05	0.000365103	0.99204
ZNF702P	-0.849946	4.1547	-4.09074	8.65898e-05	0.000365239	0.991471
GALNT9	-0.625797	8.19606	-4.08978	8.68965e-05	0.000366449	0.98814
BBS7	-0.591141	5.68529	-4.08804	8.74569e-05	0.000368305	0.982082
HAR1B	-0.792746	6.0385	-4.08539	8.83165e-05	0.00037184	0.972866
NXPH2	-1.04668	4.1573	-4.08437	8.86516e-05	0.00037308	0.969298
BRMS1L	-0.583263	7.34061	-4.08253	8.92556e-05	0.000375278	0.962901
HCG4	-0.782624	4.78363	-4.082	8.94306e-05	0.000375927	0.961055
CNIH3	-0.76981	8.08968	-4.08136	8.96398e-05	0.000376549	0.958853
FILIP1L	-0.62371	6.08321	-4.07775	9.08425e-05	0.000380991	0.946297
PVALB	-1.23445	9.23161	-4.07456	9.19202e-05	0.000384984	0.935186
PPP3CB	-0.781529	10.861	-4.07353	9.22673e-05	0.000386202	0.931637
C1orf74	-0.764791	3.81671	-4.06942	9.36751e-05	0.000391353	0.917373
DDX27	-0.596589	11.7202	-4.06593	9.48892e-05	0.000395436	0.905244
CYP17A1	-0.836574	9.97655	-4.06331	9.58077e-05	0.000398721	0.896172
UTP14A	-0.607109	4.23982	-4.06286	9.5966e-05	0.000399071	0.894617
C22orf31	-0.583099	3.9964	-4.05829	9.75936e-05	0.000405053	0.878779
ZNF385C	-0.663506	12.651	-4.05656	9.82166e-05	0.000407179	0.872787
TIAM2	-0.69781	11.55	-4.05391	9.91777e-05	0.000410608	0.863617
LOC100506207	-0.643324	5.16534	-4.05173	9.99758e-05	0.000413167	0.856071
PHKG2	-0.705907	5.36442	-4.04875	0.000101077	0.000417154	0.84576
ANKRD34A	-0.988111	6.14246	-4.04628	0.000101998	0.000420664	0.83722
PTTG1	-0.672459	8.46615	-4.04604	0.000102087	0.00042085	0.836398
MAGEE2	-0.963367	5.10531	-4.03898	0.000104766	0.000429774	0.812013
CCDC34	-0.635304	8.68661	-4.03859	0.000104915	0.000430288	0.810678
E2F1	-0.652454	5.75271	-4.03614	0.000105863	0.0004335	0.802208
RIPK3	-0.61717	3.35876	-4.03304	0.000107071	0.000437633	0.791527
UBXN10	-0.590583	5.38782	-4.03156	0.000107656	0.000439863	0.7864
COL18A1-AS1	-0.67454	3.86403	-4.03065	0.000108012	0.000440926	0.78329
LIPC	-0.815932	5.84411	-4.03028	0.000108159	0.00044133	0.782012
GPR132	-1.10783	8.39391	-4.02847	0.000108882	0.000443588	0.775748
YWHAG	-0.744395	14.3136	-4.02778	0.000109157	0.00044461	0.773373
DUSP2	-0.899551	4.43166	-4.02072	0.000112011	0.000454626	0.749081
CCNB1	-0.94719	9.12916	-4.01912	0.000112668	0.000456988	0.743581
IFIT1B	-0.590995	5.59415	-4.01133	0.000115919	0.000469139	0.716819
KDELR3	-0.644056	4.69822	-4.01097	0.000116074	0.000469558	0.715565
AMPH	-1.2753	8.14717	-4.00822	0.000117244	0.000473772	0.706127
ANKRD7	-0.81309	3.72333	-3.99947	0.000121047	0.000487425	0.676102
SLC45A1	-0.741327	4.27408	-3.99521	0.00012294	0.000493726	0.661514
KRTAP5-4	-0.718308	11.9139	-3.99456	0.000123231	0.000494484	0.659291
VAX1	-0.677178	4.47204	-3.99203	0.00012437	0.000498512	0.650637
FRY-AS1	-0.635944	3.87677	-3.99083	0.000124915	0.000500041	0.646527
MCHR1	-1.14695	4.38523	-3.98623	0.000127022	0.000507703	0.630798
PPM1E	-1.06349	6.12026	-3.98519	0.000127506	0.000509305	0.627223
CPNE4	-1.31577	8.41384	-3.97646	0.000131614	0.000523549	0.59742
NFRKB	-0.751439	4.29268	-3.97428	0.000132661	0.000527144	0.58997
TBCC	-0.597917	6.393	-3.97241	0.000133562	0.00052992	0.58361
MYO5B	-1.059	4.44634	-3.96749	0.00013597	0.000538548	0.566813
GABRA1	-1.17427	10.1725	-3.96297	0.000138213	0.000546135	0.551442
BCAT1	-0.613557	9.12228	-3.95451	0.000142516	0.00056022	0.522633
GSTM4	-0.948418	7.1582	-3.95218	0.000143722	0.000563831	0.51472
PAX2	-0.966121	4.98007	-3.94971	0.000145008	0.000568465	0.506349
ZNF184	-0.877309	7.17334	-3.93759	0.000151499	0.000590384	0.465224
PRSS55	-0.802924	4.84465	-3.93242	0.000154353	0.000600361	0.447698
COL11A2	-0.706248	11.7827	-3.93098	0.000155154	0.000602581	0.442841
C5orf22	-0.685556	5.80393	-3.928	0.00015683	0.000608065	0.432749
FLRT3	-0.78422	8.37027	-3.92726	0.000157251	0.000609569	0.430233
NLRP2	-0.919678	4.57822	-3.92589	0.000158029	0.000611808	0.425603
PKP2	-0.705421	5.47736	-3.92467	0.00015872	0.000613806	0.421504
FAM135B	-0.842831	6.98014	-3.91708	0.000163116	0.000628327	0.39586
GYPA	-0.746782	12.6645	-3.90366	0.000171175	0.000655794	0.350606
KCNJ4	-1.01226	6.56114	-3.89786	0.000174774	0.000667635	0.331083
SERTM1	-1.11308	5.96071	-3.8972	0.000175191	0.000668811	0.328847
KDM5D	-1.53305	5.47222	-3.89115	0.000179029	0.00068148	0.308519
ITGA4	-0.623411	4.4886	-3.89047	0.000179464	0.000682712	0.306242
SERPINB8	-0.601187	4.66387	-3.88734	0.000181483	0.000688542	0.295746
CORO2A	-0.658049	8.00712	-3.8846	0.000183275	0.000694688	0.286529
LMO4	-0.764917	11.1167	-3.88283	0.000184441	0.000698609	0.280586
OPCML	-0.686362	9.98571	-3.88	0.000186314	0.000704834	0.271107
TSTD1	-0.647415	8.11357	-3.87886	0.000187075	0.000707051	0.267286
BEST4	-0.78913	7.66235	-3.87883	0.000187093	0.000707051	0.267199
IL1RL2	-0.671152	3.3915	-3.87768	0.000187866	0.000709099	0.26333
FMO1	-0.967116	10.1426	-3.86892	0.000193835	0.000729002	0.234005
INPP4A	-0.631409	6.86496	-3.86807	0.000194421	0.00073069	0.231173
TUBA4A	-0.698564	12.2262	-3.86704	0.000195137	0.000733007	0.227729
CLDND2	-0.581941	5.73974	-3.8661	0.000195796	0.000734954	0.224568
PNMA3	-0.68751	5.20534	-3.86352	0.000197607	0.000741147	0.215937
ADARB1	-0.592418	9.7056	-3.86273	0.000198162	0.000742775	0.213306
ASMT	-0.670366	4.14382	-3.86092	0.000199444	0.000746332	0.207264
STRA6	-0.746965	4.41462	-3.85997	0.000200121	0.000747983	0.204085
PITX3	-0.63992	12.075	-3.85556	0.000203289	0.000758741	0.189368
RGS6	-0.611102	6.5885	-3.85488	0.000203783	0.000760276	0.187094
PCDH11X	-0.60946	5.60713	-3.84974	0.000207546	0.000772277	0.169948
ZNF599	-0.629709	3.92679	-3.84591	0.00021039	0.000782068	0.157194
KCND2	-0.708457	8.98024	-3.84245	0.000212993	0.000791265	0.145673
CNNM1	-0.898407	5.64096	-3.84117	0.000213963	0.000794706	0.141418
TMEM114	-0.754483	3.76474	-3.83395	0.000219517	0.000812218	0.117411
ALOX12B	-0.629502	4.3081	-3.83376	0.000219667	0.000812608	0.116772
DIRAS2	-0.964643	7.9934	-3.83352	0.000219853	0.000813132	0.11598
CA6	-0.711782	7.45585	-3.83224	0.000220856	0.000816269	0.111714
WDR47	-0.676215	8.38861	-3.83221	0.000220879	0.000816269	0.11162
DIRAS3	-0.764501	5.32861	-3.83018	0.000222476	0.000821182	0.10487
PP12613	-0.661103	4.91791	-3.83003	0.000222588	0.000821429	0.1044
GSTT2B	-0.680887	7.03787	-3.82987	0.000222717	0.000821743	0.103854
VSTM1	-0.907774	4.33392	-3.8214	0.000229499	0.000844897	0.0757674
COL19A1	-0.714869	4.94462	-3.8209	0.000229908	0.000845894	0.0740999
DGAT2	-0.901947	4.50119	-3.81221	0.000237083	0.000867606	0.045326
P2RX5	-0.89268	5.29749	-3.80946	0.000239397	0.000875376	0.0362341
KIRREL2	-0.588243	12.564	-3.80776	0.00024084	0.0008803	0.0306114
PLCXD3	-0.97964	8.23222	-3.80652	0.000241898	0.000883641	0.0265073
QPCT	-0.692513	7.87128	-3.80636	0.000242034	0.000883964	0.0259793
ACTR3BP5	-0.776036	10.8425	-3.8059	0.00024243	0.000885234	0.0244502
CASP2	-0.789647	10.9965	-3.80422	0.000243872	0.000889262	0.0189002
UTF1	-0.608436	12.3166	-3.80262	0.000245249	0.00089393	0.0136287
SLC38A8	-0.742624	4.40388	-3.80245	0.000245399	0.000894119	0.0130596
VWDE	-0.800915	4.60875	-3.79259	0.000254079	0.000922051	-0.0194704
C12orf42	-0.637331	3.69462	-3.78951	0.000256857	0.000929784	-0.029642
ATP6V1B2	-0.738081	10.2742	-3.78937	0.000256983	0.000930057	-0.0301007
SLC27A2	-0.946698	4.54582	-3.78695	0.00025918	0.000936717	-0.038065
ITPR1	-0.607181	10.6753	-3.78683	0.000259285	0.00093673	-0.0384454
CYP2C8	-0.885542	3.83417	-3.78589	0.000260145	0.000939097	-0.0415415
TEKT5	-0.581498	4.95114	-3.78354	0.000262307	0.000945232	-0.0492854
NPY2R	-1.10183	5.15668	-3.77389	0.000271351	0.000974193	-0.0809893
MIR600HG	-0.65873	7.8393	-3.76949	0.000275578	0.000987439	-0.0954436
SYNE1	-0.583337	12.5918	-3.76597	0.000279006	0.000998357	-0.107001
RTP1	-0.751843	6.98512	-3.76585	0.000279119	0.000998568	-0.10738
PLXNA4	-0.832546	6.59929	-3.76534	0.000279617	0.00100016	-0.109048
SCN11A	-0.685037	3.25883	-3.7629	0.000282018	0.00100816	-0.117043
ABHD2	-0.609204	7.8174	-3.7516	0.000293407	0.00104495	-0.154049
ELF2	-0.921874	8.28417	-3.74795	0.000297178	0.00105741	-0.165982
EPDR1	-0.726784	11.6191	-3.73639	0.000309419	0.00109609	-0.203699
KCNH5	-0.93868	6.25467	-3.73593	0.000309911	0.00109762	-0.205182
BEND4	-0.796494	6.97975	-3.73342	0.000312638	0.00110685	-0.213367
MYB	-0.653051	5.32321	-3.73315	0.00031293	0.00110767	-0.214238
SH3BP5	-0.684695	6.69163	-3.73005	0.000316333	0.00111713	-0.224342
PEX11B	-0.626917	9.43236	-3.72723	0.000319461	0.0011271	-0.233533
GUCY2GP	-1.30199	8.02789	-3.72357	0.000323555	0.00113957	-0.245424
COX10	-0.581334	4.7293	-3.71628	0.000331867	0.00116585	-0.269111
KLRC1	-0.751405	5.4888	-3.71378	0.000334769	0.00117322	-0.27724
DNAJC25	-0.666338	5.78874	-3.71019	0.000338966	0.00118567	-0.288871
TCHH	-0.760048	4.66107	-3.71009	0.000339083	0.00118585	-0.289192
FCER1G	-0.712911	11.3156	-3.70877	0.000340643	0.0011895	-0.293477
PITHD1	-0.716696	7.13846	-3.70237	0.000348296	0.00121279	-0.314217
ANXA6	-0.654137	8.75832	-3.69902	0.000352362	0.00122484	-0.325049
GLCE	-0.618658	6.00629	-3.69623	0.000355782	0.00123472	-0.334062
AP1M2	-0.692525	3.29249	-3.6962	0.00035582	0.00123472	-0.334161
FRAS1	-0.7151	7.60622	-3.69617	0.00035586	0.00123472	-0.334268
CCDC125	-0.809284	9.6793	-3.69554	0.000356636	0.00123619	-0.3363
LEFTY2	-0.672161	2.74881	-3.69275	0.000360104	0.00124586	-0.345329
SLCO1C1	-0.663959	7.99458	-3.68469	0.000370276	0.00127625	-0.371319
MAGEF1	-0.587625	7.57995	-3.67783	0.000379167	0.00130347	-0.393452
A1BG-AS1	-0.608375	5.6628	-3.6672	0.000393327	0.00134535	-0.427641
COL5A1	-0.716638	10.3666	-3.66397	0.000397723	0.00135786	-0.438004
CUL2	-0.581043	6.5363	-3.66189	0.00040059	0.00136612	-0.444699
DUSP4	-0.642896	8.16277	-3.6602	0.000402921	0.0013723	-0.450109
DLX2	-0.903814	4.93073	-3.65698	0.000407414	0.00138605	-0.460445
DLX6-AS1	-0.821574	4.69025	-3.64826	0.000419821	0.0014251	-0.488404
FMO6P	-1.26319	6.73247	-3.64602	0.000423051	0.00143447	-0.495546
HCN1	-0.632043	10.0347	-3.64591	0.000423223	0.00143479	-0.495924
LCE3C	-0.737746	4.95402	-3.64531	0.000424092	0.00143721	-0.497837
GABRA3	-0.58287	6.18756	-3.64411	0.000425839	0.0014418	-0.501667
INO80D	-0.862496	10.962	-3.64397	0.000426045	0.00144196	-0.502117
FRMPD1	-0.586147	4.07147	-3.64349	0.000426744	0.0014438	-0.503644
ARX	-0.853289	9.58821	-3.64177	0.000429278	0.0014505	-0.50916
WWC2	-0.581975	5.21769	-3.63653	0.000437057	0.00147434	-0.525891
PFN3	-0.620382	3.52958	-3.63032	0.000446451	0.00150053	-0.5457
EEFSEC	-0.639326	4.56272	-3.62116	0.000460663	0.00154293	-0.574882
EXOC3L4	-0.676006	3.97875	-3.61814	0.000465445	0.00155498	-0.584498
PRPS2	-0.881862	4.9344	-3.61639	0.000468238	0.00156374	-0.590068
MYLK3	-0.80139	4.58243	-3.60497	0.00048684	0.00161734	-0.626332
SMYD2	-0.618845	9.99242	-3.60376	0.000488856	0.00162228	-0.630177
SLC47A1	-0.751145	4.64071	-3.59983	0.000495446	0.00163951	-0.642638
NUF2	-0.617673	3.53764	-3.59945	0.000496079	0.00164092	-0.643825
ARHGAP36	-0.661398	5.6651	-3.59879	0.000497204	0.00164346	-0.645934
MED24	-0.736588	9.22736	-3.59546	0.000502871	0.0016592	-0.656479
RMI2	-0.850333	6.47593	-3.58943	0.00051329	0.00168813	-0.675557
ALDOB	-0.591268	3.89248	-3.58702	0.000517511	0.00170064	-0.683175
ANXA13	-0.592595	3.52912	-3.58398	0.000522877	0.0017172	-0.692769
SYNJ1	-0.643393	8.07743	-3.58332	0.000524046	0.00172073	-0.694845
ELMOD1	-0.887561	10.6769	-3.58194	0.000526507	0.0017285	-0.699203
METTL15	-0.830396	9.6288	-3.57565	0.000537856	0.00176198	-0.719036
UTS2	-0.627865	3.95509	-3.5736	0.000541614	0.0017724	-0.725509
CST11	-0.755549	3.07405	-3.57026	0.000547777	0.00179065	-0.736029
TDO2	-0.75886	3.59901	-3.56536	0.00055693	0.00181672	-0.751433
PHLDB2	-1.1334	7.326	-3.56221	0.000562894	0.00183452	-0.761333
SULT2B1	-0.65052	3.39734	-3.56181	0.000563661	0.00183604	-0.762599
GAST	-0.736692	8.03299	-3.5582	0.000570584	0.00185596	-0.773944
GXYLT2	-0.599041	5.34481	-3.55665	0.000573573	0.00186374	-0.778799
RABGGTA	-0.594089	5.12233	-3.55261	0.000581455	0.00188798	-0.791482
TPBG	-0.918383	7.2235	-3.54898	0.000588621	0.00190855	-0.802861
RD3	-0.76088	3.27121	-3.54677	0.000593036	0.00192137	-0.809805
AACSP1	-0.673841	3.69874	-3.54238	0.000601862	0.00194565	-0.823527
KCNJ11	-0.695091	4.65308	-3.53488	0.00061725	0.00198715	-0.846974
TRIM54	-0.626793	9.07139	-3.5247	0.000638747	0.00204867	-0.87876
CHSY3	-0.825566	4.06647	-3.52143	0.00064579	0.00206801	-0.888939
HSFY2	-1.06145	3.71179	-3.52127	0.00064614	0.00206872	-0.889441
C1orf216	-0.621356	7.94392	-3.52058	0.000647636	0.00207182	-0.891589
CA12	-0.696076	3.90183	-3.51488	0.000660131	0.00210879	-0.909323
DKKL1	-0.620939	11.0269	-3.5096	0.000671912	0.00214233	-0.925739
SOSTDC1	-1.18334	4.74581	-3.50367	0.000685392	0.00218077	-0.944167
TSPAN16	-0.629732	2.95224	-3.50127	0.000690897	0.00219525	-0.951589
PYDC1	-0.590706	4.82448	-3.49783	0.000698907	0.00221686	-0.96228
PSCA	-0.747966	3.44634	-3.49174	0.000713242	0.00225766	-0.981109
C5orf52	-0.602285	3.09638	-3.48809	0.000721996	0.00228301	-0.992422
TMEM182	-0.615635	4.91616	-3.48187	0.000737112	0.00232162	-1.01163
RFPL3	-0.726561	4.95593	-3.4758	0.00075216	0.00236334	-1.03036
ZNF843	-0.725624	11.1089	-3.4688	0.000769872	0.00241404	-1.05193
NTSR1	-0.789925	4.88047	-3.46408	0.000782031	0.00244841	-1.06645
GRM1	-0.951162	6.86412	-3.46033	0.000791833	0.00247572	-1.07799
OR11A1	-0.935429	9.14556	-3.45924	0.000794701	0.00248385	-1.08134
INSM2	-0.927939	4.74429	-3.45786	0.000798344	0.00249226	-1.08558
EFNA3	-0.840519	4.5297	-3.45775	0.000798638	0.00249249	-1.08592
BHLHE22	-0.77669	7.92928	-3.45707	0.000800427	0.00249707	-1.08799
NDST4	-0.662128	2.86034	-3.45289	0.000811581	0.00252972	-1.10081
ACY3	-0.689839	4.1951	-3.44948	0.000820821	0.00255549	-1.11129
RIPPLY2	-0.616402	7.42593	-3.44756	0.000826028	0.00256887	-1.11715
GREM2	-1.00975	7.4496	-3.43627	0.00085744	0.00265555	-1.1517
PBOV1	-1.13989	7.18449	-3.4339	0.00086418	0.00267327	-1.15894
UBL4B	-0.593959	3.5168	-3.43227	0.000868845	0.00268725	-1.16393
GPR68	-0.755821	7.33209	-3.43158	0.000870823	0.00269201	-1.16603
CACNG8	-0.599103	5.38311	-3.42489	0.000890233	0.00274647	-1.18643
GABRA5	-0.7731	6.18542	-3.41907	0.000907464	0.00279306	-1.20417
ASPDH	-0.603789	5.19553	-3.41883	0.000908179	0.00279433	-1.20489
ELANE	-0.615417	3.7303	-3.4167	0.000914572	0.00281164	-1.21138
ENO1-AS1	-0.602138	4.65237	-3.41632	0.000915721	0.0028147	-1.21254
LGI2	-0.659786	6.90716	-3.41361	0.000923911	0.00283703	-1.22078
RBP5	-0.583304	3.67457	-3.41326	0.00092496	0.00283978	-1.22183
TFAP2D	-0.703293	3.1393	-3.40897	0.00093809	0.00287529	-1.23486
BCL2L15	-0.810705	8.03981	-3.40581	0.000947873	0.00290382	-1.24446
VAT1L	-0.691707	7.80239	-3.40221	0.000959142	0.00293394	-1.25538
SPHKAP	-0.889336	6.36886	-3.39122	0.000994296	0.00302586	-1.28865
GLRA2	-0.698056	6.32233	-3.38334	0.00102026	0.00309617	-1.31248
LOC284798	-0.732704	4.54533	-3.37904	0.00103469	0.00313528	-1.32544
CLVS1	-0.853943	4.52429	-3.37362	0.00105314	0.00318383	-1.34177
TTC9	-0.746592	4.05311	-3.36988	0.00106607	0.0032208	-1.35304
OR2L13	-0.950343	5.33134	-3.36918	0.00106851	0.00322767	-1.35515
LRRN4CL	-0.654878	5.23878	-3.3549	0.00111931	0.00336066	-1.39802
ATP4A	-0.616848	6.36597	-3.34446	0.00115787	0.00346344	-1.42928
LOC729870	-0.76497	4.96123	-3.34213	0.00116666	0.00348688	-1.43625
RIT2	-0.8272	8.43341	-3.33627	0.00118903	0.00354366	-1.45377
MAGI1	-0.653965	8.61835	-3.33222	0.00120469	0.0035854	-1.46584
HSFY1P1	-0.64127	2.88192	-3.32841	0.00121963	0.00362508	-1.47721
CERS3	-0.609441	13.3067	-3.31462	0.00127514	0.00376641	-1.51823
WEE2	-0.657261	2.83213	-3.31192	0.00128627	0.00379604	-1.52624
LOC202181	-0.98397	8.84153	-3.30858	0.00130019	0.00383115	-1.53616
CRTAC1	-0.768594	8.46563	-3.30547	0.00131325	0.00386128	-1.54536
MAP2K1	-0.668678	9.32526	-3.29956	0.00133846	0.00392756	-1.56288
LOC100507634	-0.72892	3.01146	-3.29193	0.00137162	0.00401459	-1.58541
SLC25A31	-0.598124	2.78668	-3.28968	0.00138159	0.0040412	-1.59208
MFSD6L	-0.777649	2.83813	-3.27975	0.00142621	0.00415254	-1.62134
KRTAP10-12	-0.625592	11.7576	-3.27061	0.00146852	0.00425753	-1.64824
LINC00458	-1.11721	7.9875	-3.26847	0.00147857	0.00428127	-1.65451
COL13A1	-0.602369	5.20887	-3.26829	0.00147942	0.00428236	-1.65504
ZNF391	-0.592372	4.91328	-3.26752	0.00148306	0.00429045	-1.6573
SOHLH2	-0.771107	4.77795	-3.2578	0.00152976	0.00440788	-1.68582
LINC00488	-0.666171	3.16836	-3.25676	0.00153483	0.00441979	-1.68885
CYCSP52	-0.630558	2.99755	-3.25659	0.00153567	0.00442151	-1.68936
RFPL2	-0.720175	7.67039	-3.24477	0.0015945	0.00456374	-1.72392
RAC2	-0.634917	9.36182	-3.24108	0.00161326	0.00461241	-1.73467
EMILIN3	-0.68158	7.87574	-3.22639	0.00169017	0.00480387	-1.77744
ONECUT2	-0.637457	7.61453	-3.22491	0.0016981	0.00482184	-1.78174
KLHDC7B	-1.02089	7.88976	-3.22175	0.00171514	0.00486509	-1.79091
TRIP13	-0.677533	6.44173	-3.22155	0.0017162	0.00486733	-1.79148
RPP30	-0.669381	9.01968	-3.21299	0.00176327	0.00499006	-1.81632
PCDH20	-0.613992	6.87069	-3.21137	0.00177229	0.0050125	-1.821
VIT	-0.633315	5.06535	-3.20382	0.00181494	0.00512051	-1.84282
C1QTNF9	-0.80812	4.07432	-3.20081	0.00183225	0.00516538	-1.85153
PPL	-0.590444	7.01572	-3.18703	0.00191334	0.00536518	-1.89124
CCNA1	-0.714972	5.15139	-3.18172	0.00194549	0.00543957	-1.90652
GYG2P1	-1.01805	5.26535	-3.17663	0.00197676	0.00551776	-1.92114
PCDHB7	-0.69898	3.69338	-3.17317	0.00199827	0.00556512	-1.93105
PAQR9	-0.741488	4.99221	-3.17232	0.00200357	0.00557819	-1.93348
GHSR	-0.690782	7.26434	-3.17208	0.00200508	0.00558154	-1.93417
OVOL2	-0.69861	5.08956	-3.16453	0.00205296	0.00569672	-1.95579
STEAP1	-0.625283	5.78309	-3.1626	0.00206538	0.00572512	-1.96131
AQP11	-0.587589	5.86647	-3.15264	0.0021305	0.00588257	-1.98974
CD33	-1.04595	10.0743	-3.13689	0.00223746	0.00614968	-2.03457
ECEL1	-0.675009	3.60434	-3.13429	0.00225558	0.00619164	-2.04194
ELOVL1	-0.584478	9.35883	-3.12634	0.00231184	0.00632813	-2.06448
MNS1	-0.586581	5.71778	-3.11149	0.00242048	0.00658333	-2.10646
CDKL4	-0.659588	3.3492	-3.10607	0.00246131	0.00667464	-2.12174
PLA2R1	-0.642788	3.77116	-3.09949	0.00251174	0.00679235	-2.14027
BAAT	-0.63488	4.36872	-3.09896	0.00251584	0.00680243	-2.14176
PRSS12	-0.626853	4.2328	-3.08856	0.00259755	0.00699556	-2.17094
LOC100130331	-0.748372	3.65494	-3.07482	0.00270936	0.00726582	-2.2094
CLRN1-AS1	-0.75431	8.59581	-3.0699	0.00275052	0.00736224	-2.22316
TMEM191C	-0.608485	4.29072	-3.06898	0.00275821	0.00738067	-2.2257
SLC35D2	-0.782688	8.34971	-3.06558	0.00278704	0.00744804	-2.23519
DKFZp434L192	-1.06739	8.43458	-3.06028	0.00283255	0.00755647	-2.24995
TMEM234	-0.853392	8.49013	-3.05614	0.0028685	0.00763576	-2.26145
LCN15	-0.584473	8.15745	-3.05594	0.00287026	0.00763931	-2.26201
RRH	-0.625433	8.22661	-3.0559	0.00287066	0.00763931	-2.26214
OTUB2	-0.593645	3.55455	-3.05567	0.00287268	0.00764356	-2.26278
OR13D1	-0.620074	2.70362	-3.04124	0.00300167	0.00794536	-2.3028
PCP4	-0.586232	11.57	-3.03561	0.00305341	0.00806721	-2.31837
TNNI1	-0.878059	4.6975	-3.03227	0.00308449	0.00813823	-2.32759
MRAP2	-0.970309	7.62268	-3.02824	0.00312246	0.00822363	-2.33873
MIR31HG	-0.705365	4.8438	-3.02812	0.00312353	0.00822529	-2.33904
ZWINT	-0.675928	5.46756	-3.02162	0.00318562	0.00836959	-2.35696
NMUR1	-0.710796	6.55564	-3.01142	0.00328536	0.00859479	-2.38501
HTR1E	-0.623787	5.52836	-3.00317	0.00336812	0.00877631	-2.40763
PDE6H	-0.589764	4.05426	-2.99846	0.00341625	0.00889414	-2.42053
RPE65	-0.652878	2.98547	-2.9965	0.00343652	0.00894059	-2.42591
WNT3A	-0.648308	9.46417	-2.99018	0.00350239	0.00909522	-2.44316
CMA1	-0.785647	11.3738	-2.98758	0.0035298	0.00915865	-2.45025
LOC729291	-0.587238	5.23419	-2.98503	0.00355693	0.00922252	-2.4572
PATZ1	-0.600011	6.56459	-2.97567	0.00365813	0.0094529	-2.48268
CTXN2	-0.587673	6.15024	-2.97553	0.00365966	0.00945553	-2.48306
CLEC3B	-0.610908	10.3929	-2.97384	0.00367828	0.00949564	-2.48767
MAPK13	-0.715989	5.52575	-2.97259	0.00369206	0.00952185	-2.49106
TAF7L	-1.09125	4.25434	-2.96489	0.00377802	0.00969455	-2.51195
VCY	-0.695248	12.1299	-2.95598	0.00387977	0.00992102	-2.53606
CRABP1	-0.594367	9.56515	-2.94297	0.0040329	0.0102569	-2.57117
UOX	-0.632476	3.58632	-2.93559	0.00412225	0.0104509	-2.59103
CRYGD	-0.628928	4.69812	-2.89899	0.00459285	0.0115091	-2.68889
FCAMR	-1.06597	6.74459	-2.89627	0.00462968	0.0115887	-2.69611
OR10A7	-0.584205	3.35337	-2.88947	0.00472306	0.0117855	-2.71417
FAM87B	-0.6528	6.24611	-2.8729	0.00495791	0.0122931	-2.75801
GGT8P	-0.638043	3.81369	-2.87231	0.00496652	0.0123095	-2.75958
GRIN3A	-0.637535	7.34592	-2.86724	0.00504059	0.0124661	-2.77295
STARD9	-0.693839	9.33617	-2.86314	0.00510117	0.0126007	-2.78373
PAX9	-0.991481	8.66623	-2.84871	0.00532007	0.0130729	-2.82165
CIDEA	-0.791714	4.82439	-2.8458	0.00536516	0.0131767	-2.82926
HS3ST2	-1.00708	6.02508	-2.82928	0.0056283	0.0137111	-2.87242
LOC392196	-0.655086	7.69753	-2.82309	0.00572979	0.0139252	-2.88852
CBLN1	-0.648059	3.50894	-2.81337	0.00589267	0.0142625	-2.91375
TMPRSS11D	-0.639332	2.12139	-2.80271	0.00607621	0.014665	-2.94135
TTTY11	-0.630097	2.46562	-2.79337	0.00624123	0.0150155	-2.96545
GLRB	-0.621408	4.84107	-2.78898	0.00632015	0.0151852	-2.97675
TMEM233	-0.630021	6.1477	-2.78762	0.00634497	0.0152289	-2.98027
EDAR	-0.624238	3.41118	-2.76989	0.00667443	0.0159447	-3.02575
CYP4F3	-0.590116	3.65054	-2.76578	0.00675306	0.0161012	-3.03626
KLK5	-0.588449	4.06196	-2.7648	0.00677188	0.0161335	-3.03876
MDGA1	-0.759493	10.5377	-2.7498	0.00706662	0.016751	-3.07698
COLEC10	-0.591342	2.50783	-2.73518	0.00736518	0.0173379	-3.11408
KRT17	-0.592717	5.00077	-2.73153	0.00744158	0.0174778	-3.12332
CRHBP	-0.767818	5.10642	-2.72158	0.00765322	0.0179082	-3.14844
SPTSSB	-0.640839	4.33013	-2.72049	0.00767659	0.017956	-3.15117
USP9Y	-1.72979	4.94036	-2.69727	0.00819348	0.019003	-3.20946
MIMT1	-0.602355	6.05813	-2.67202	0.00879107	0.0202054	-3.27233
GYPE	-0.602835	4.31368	-2.6688	0.00887019	0.0203598	-3.28033
LYPD6B	-0.586059	4.15176	-2.66472	0.00897121	0.0205526	-3.29043
ANKRD31	-0.589298	3.6863	-2.65302	0.00926667	0.0211346	-3.31932
KCNJ3	-0.790765	8.80171	-2.64875	0.00937665	0.0213616	-3.32984
SNORD113-2	-0.838259	6.23606	-2.62599	0.00998343	0.0226066	-3.38567
OCM2	-0.622092	7.62986	-2.61782	0.0102096	0.0230497	-3.40559
ZAN	-0.939133	8.63692	-2.61463	0.0102992	0.023213	-3.41337
PSORS1C2	-0.580544	6.4645	-2.61159	0.0103853	0.0233754	-3.42076
CCL3	-0.738887	6.98698	-2.60401	0.0106029	0.0237807	-3.43919
LOC100507389	-0.704048	5.32237	-2.5889	0.0110482	0.0246446	-3.47572
KLK7	-0.696985	7.44024	-2.53563	0.0127573	0.027938	-3.60313
CDSN	-0.698102	4.35183	-2.52967	0.0129627	0.0283403	-3.61724
TTTY3	-0.642014	3.36738	-2.52468	0.0131369	0.0286666	-3.62904
RPS4Y1	-1.79753	5.59405	-2.4869	0.0145248	0.0312791	-3.71762
PLA2G4D	-0.580402	3.40856	-2.46551	0.0153676	0.0328556	-3.76727
SLC13A4	-0.865172	5.37634	-2.46522	0.0153795	0.0328751	-3.76795
P2RX3	-0.585893	7.62176	-2.45605	0.015754	0.0335811	-3.7891
NEFH	-0.763745	12.4445	-2.4557	0.0157686	0.0335995	-3.78991
PROP1	-0.703144	6.82866	-2.42131	0.0172487	0.0364238	-3.86864
HBG1	-0.595911	9.44694	-2.41634	0.0174727	0.0368502	-3.87994
ELMOD3	-0.687011	8.83654	-2.41558	0.0175069	0.0369181	-3.88165
CLDN4	-0.589754	7.45456	-2.3814	0.0191205	0.03985	-3.95876
FABP1	-0.646099	4.17764	-2.37435	0.0194694	0.0404714	-3.97455
CLDN16	-0.636462	6.08659	-2.36171	0.0201089	0.0416126	-4.00274
MKX	-0.589738	4.93692	-2.35018	0.0207081	0.0426843	-4.02833
LRRC38	-0.599147	4.98261	-2.33224	0.0216727	0.0444036	-4.06795
NKAPL	-0.593584	8.92349	-2.30797	0.0230401	0.0468086	-4.1211
ZNF691	-0.781629	6.50372	-2.30118	0.0234361	0.0474976	-4.13588

## Sheet: DEGs in GSE132903
The details of DEGs in GSE132903
	logFC	AveExpr	t	P.Value	adj.P.Val	B	sig
MCM7	0.773756	8.70133	10.2005	7.67717e-20	2.91237e-16	34.4408	Up
ZHX3	0.623271	8.78948	9.75903	1.45416e-18	3.22884e-15	31.5695	Up
LASS1	0.686226	8.38016	9.75899	1.45448e-18	3.22884e-15	31.5693	Up
NFKBIA	0.821211	10.6749	9.70767	2.04204e-18	3.92875e-15	31.2382	Up
CMTM3	0.587798	7.80303	9.6214	3.60753e-18	5.78388e-15	30.6828	Up
CHST6	0.72479	7.3397	9.53772	6.25457e-18	9.50004e-15	30.1458	Up
PLXNB1	0.892417	9.06322	9.51673	7.17851e-18	1.03582e-14	30.0113	Up
ARRDC2	0.731726	7.63466	9.38903	1.65619e-17	1.89708e-14	29.1956	Up
CAPS	0.82616	7.89729	9.32864	2.45584e-17	2.25459e-14	28.8112	Up
HSPB3	-0.633786	7.6007	-9.29793	2.99964e-17	2.49767e-14	28.6161	Down
C15orf52	0.801849	8.7807	9.26345	3.75362e-17	2.92772e-14	28.3973	Up
PTBP1	0.590503	10.4184	9.24405	4.25786e-17	3.05585e-14	28.2744	Up
NAP1L5	-0.993304	9.17647	-9.24127	4.33539e-17	3.05585e-14	28.2568	Down
EZR	0.73314	11.8436	9.24106	4.34145e-17	3.05585e-14	28.2554	Up
VIL2	0.812418	11.1021	9.15924	7.379e-17	4.09521e-14	27.738	Up
MID1IP1	0.765968	8.99019	9.12093	9.45317e-17	4.96016e-14	27.4964	Up
RHOQ	0.68083	10.8197	9.08186	1.21658e-16	5.91278e-14	27.2503	Up
TUBB4Q	-0.637508	8.75999	-9.08025	1.22931e-16	5.91278e-14	27.2401	Down
MLLT6	0.630482	9.53965	9.04943	1.49955e-16	6.97993e-14	27.0463	Up
PFN2	-0.894448	11.0078	-9.02427	1.76327e-16	7.71002e-14	26.8883	Down
ITSN1	0.722666	8.90917	9.012	1.90812e-16	8.09801e-14	26.8113	Up
RBM6	0.62936	9.32962	8.97975	2.34752e-16	9.15502e-14	26.6092	Up
TUBB2A	-1.0335	10.8186	-8.97717	2.38683e-16	9.1842e-14	26.593	Down
C6orf225	0.633943	7.98851	8.9188	3.4708e-16	1.23659e-13	26.2279	Up
TRABD	0.758277	9.7382	8.85903	5.08737e-16	1.68755e-13	25.8551	Up
VGF	-1.22919	9.70115	-8.82524	6.31235e-16	2.00185e-13	25.6447	Down
NT5DC3	-0.619064	8.87074	-8.73288	1.13638e-15	3.1233e-13	25.0715	Down
CFLAR	0.758789	9.18545	8.72668	1.18203e-15	3.21812e-13	25.0331	Up
RAPGEF3	0.823853	7.92603	8.71843	1.24554e-15	3.29772e-13	24.9821	Up
SPHKAP	-0.603457	7.2031	-8.70094	1.39175e-15	3.61842e-13	24.8739	Down
LOC728014	0.628062	10.4182	8.65606	1.84947e-15	4.5232e-13	24.5968	Up
SUB1	-0.641692	9.25197	-8.60164	2.60876e-15	6.17099e-13	24.2615	Down
HEY2	0.74544	8.2196	8.58386	2.91839e-15	6.57982e-13	24.1522	Up
SLC30A3	-0.827029	9.59904	-8.58023	2.98598e-15	6.62864e-13	24.1299	Down
PTRF	0.81551	9.48064	8.55543	3.49103e-15	7.51848e-13	23.9776	Up
AEBP1	0.878025	8.07541	8.5519	3.56953e-15	7.6306e-13	23.9559	Up
ITPRIP	0.638765	7.72862	8.53744	3.9095e-15	8.2959e-13	23.8672	Up
KIAA1881	0.674511	7.83053	8.52508	4.22564e-15	8.83679e-13	23.7915	Up
PEX11B	-0.593751	9.38948	-8.50515	4.7896e-15	9.80305e-13	23.6694	Down
PCSK1	-1.1834	8.2637	-8.49044	5.25309e-15	1.04554e-12	23.5794	Down
PDGFRB	0.691474	9.66228	8.48666	5.37901e-15	1.06324e-12	23.5563	Up
SPCS1	-0.594452	10.1299	-8.48511	5.43179e-15	1.06637e-12	23.5468	Down
SLC16A14	-0.584232	7.46004	-8.39915	9.30418e-15	1.73232e-12	23.0224	Down
CCKBR	-0.598434	7.63249	-8.38592	1.01052e-14	1.84574e-12	22.9419	Down
TSPAN7	-0.791193	12.534	-8.38437	1.02035e-14	1.85196e-12	22.9325	Down
SLC7A2	0.911656	9.18165	8.37696	1.06869e-14	1.92759e-12	22.8874	Up
ADCYAP1	-0.679852	7.14435	-8.37354	1.09168e-14	1.95682e-12	22.8667	Down
TEAD2	0.729914	8.04409	8.34338	1.31752e-14	2.25898e-12	22.6835	Up
TSPO	0.685981	9.5753	8.34178	1.3307e-14	2.25898e-12	22.6738	Up
SORBS1	0.62503	11.4566	8.34009	1.34481e-14	2.26959e-12	22.6635	Up
SCG3	-0.639288	10.3603	-8.32609	1.46729e-14	2.46189e-12	22.5786	Down
MRPS30	-0.599135	7.92061	-8.30054	1.71997e-14	2.83638e-12	22.4239	Down
NOTCH1	0.671234	8.94612	8.27883	1.96825e-14	3.1911e-12	22.2925	Up
HOPX	-0.912727	10.8909	-8.23453	2.59031e-14	3.99752e-12	22.025	Down
PRKCG	-0.621746	7.11182	-8.20727	3.06618e-14	4.56118e-12	21.8608	Down
AXUD1	0.705982	9.0945	8.20622	3.0862e-14	4.56742e-12	21.8544	Up
ITPKB	0.907669	9.42238	8.17703	3.69585e-14	5.3868e-12	21.6789	Up
SLC25A18	0.746662	9.91965	8.17245	3.80189e-14	5.47084e-12	21.6514	Up
UQCRC2	-0.661038	8.75717	-8.1633	4.02273e-14	5.74712e-12	21.5964	Down
MKL2	-0.837971	9.46452	-8.15734	4.17316e-14	5.93267e-12	21.5606	Down
SLC5A3	1.19198	8.4542	8.15359	4.27088e-14	6.04183e-12	21.5381	Up
NDE1	0.688483	8.34871	8.14966	4.37566e-14	6.15986e-12	21.5145	Up
NCALD	-0.751847	11.1063	-8.12591	5.06461e-14	6.93628e-12	21.3721	Down
GSDMD	0.648622	7.68354	8.12282	5.16197e-14	7.02685e-12	21.3536	Up
ATP6V1G2	-0.973065	11.1942	-8.11467	5.42752e-14	7.31802e-12	21.3047	Down
AHNAK	0.806792	10.3394	8.1145	5.43299e-14	7.31802e-12	21.3037	Up
KRT222	-0.611008	7.94763	-8.10808	5.65163e-14	7.55094e-12	21.2653	Down
BRWD1	-0.826166	10.3333	-8.10393	5.79769e-14	7.67502e-12	21.2405	Down
NPTX2	-1.08072	9.24013	-8.09383	6.16908e-14	7.94793e-12	21.18	Down
MUC1	0.76753	7.76837	8.07656	6.85908e-14	8.60636e-12	21.0768	Up
ZNF160	0.615033	8.77922	8.06737	7.25696e-14	9.06617e-12	21.0219	Up
NCRNA00085	0.585116	8.903	8.06215	7.49295e-14	9.28065e-12	20.9908	Up
RTN4	-0.749581	12.3114	-8.04338	8.40628e-14	1.01505e-11	20.8788	Down
SLC15A3	0.586392	8.20241	8.03487	8.85624e-14	1.05178e-11	20.828	Up
ZBTB20	0.691316	9.50264	8.02959	9.14718e-14	1.07308e-11	20.7966	Up
FOXC1	0.76684	9.03644	8.01349	1.00939e-13	1.15138e-11	20.7007	Up
KCNK12	0.64556	10.4064	8.00729	1.04834e-13	1.19111e-11	20.6639	Up
SVOP	-0.836533	8.48821	-7.99718	1.11519e-13	1.25716e-11	20.6037	Down
MOBKL2C	0.624979	8.11739	7.99232	1.14878e-13	1.28999e-11	20.5748	Up
WASF1	-0.765104	7.3205	-7.98205	1.22308e-13	1.3472e-11	20.5138	Down
DNM3	-0.741711	10.1867	-7.97617	1.2678e-13	1.37546e-11	20.4788	Down
NDRG4	-0.587072	8.16607	-7.97276	1.29439e-13	1.39906e-11	20.4586	Down
SC5DL	-0.81976	8.94349	-7.96215	1.3809e-13	1.48146e-11	20.3957	Down
LOC100129828	0.663236	8.40742	7.95143	1.47413e-13	1.55272e-11	20.3321	Up
GLO1	-0.604166	9.19169	-7.94988	1.48815e-13	1.5617e-11	20.3229	Down
PGAM4	-0.71634	9.25346	-7.94543	1.52897e-13	1.58942e-11	20.2965	Down
UBE2N	-0.726848	10.1624	-7.9452	1.53109e-13	1.58942e-11	20.2952	Down
CHN1	-0.808253	12.5714	-7.94064	1.57423e-13	1.61742e-11	20.2682	Down
FBXW7	-0.692243	10.983	-7.93731	1.60646e-13	1.63817e-11	20.2484	Down
LOC642031	0.674443	8.88827	7.93144	1.66489e-13	1.67411e-11	20.2137	Up
KIFAP3	-0.625112	10.3233	-7.9214	1.76974e-13	1.74907e-11	20.1542	Down
ACACB	0.847197	9.01007	7.91071	1.88857e-13	1.85382e-11	20.091	Up
RGS7	-1.07939	9.03888	-7.90504	1.95471e-13	1.91223e-11	20.0575	Down
DFFA	0.838884	8.37282	7.90035	2.01125e-13	1.9609e-11	20.0297	Up
YWHAG	-1.02134	9.71683	-7.89419	2.08781e-13	2.02869e-11	19.9934	Down
SCN2B	-0.897436	9.02347	-7.8771	2.31591e-13	2.18415e-11	19.8925	Down
HERC1	-0.652572	9.12406	-7.86772	2.4514e-13	2.29691e-11	19.8372	Down
ITPRIPL2	0.799937	8.95327	7.86446	2.50033e-13	2.32764e-11	19.8179	Up
SCRIB	0.646431	9.46906	7.85625	2.62794e-13	2.42267e-11	19.7695	Up
SIPA1	0.689857	8.0198	7.83994	2.90061e-13	2.64066e-11	19.6734	Up
CNNM3	0.74115	8.46323	7.82117	3.24907e-13	2.87602e-11	19.5631	Up
CD151	0.60023	10.3213	7.82068	3.25881e-13	2.87602e-11	19.5602	Up
SCOC	-0.635773	9.93735	-7.81028	3.47001e-13	3.03458e-11	19.4991	Down
BCL6	0.604954	10.4447	7.80026	3.68639e-13	3.16624e-11	19.4402	Up
RASL12	0.71262	7.91554	7.79762	3.74563e-13	3.20757e-11	19.4247	Up
CUEDC1	0.770635	9.19004	7.7907	3.9052e-13	3.29532e-11	19.3841	Up
ATP6V1D	-0.589088	10.7233	-7.78821	3.96439e-13	3.33552e-11	19.3695	Down
CRYM	-1.00394	8.09596	-7.77764	4.22511e-13	3.52406e-11	19.3075	Down
BEX1	-0.872145	12.1623	-7.7724	4.36083e-13	3.62678e-11	19.2768	Down
FKSG30	-0.844502	8.83581	-7.76393	4.58901e-13	3.79467e-11	19.2272	Down
LIME1	0.581616	8.79333	7.75696	4.78555e-13	3.91337e-11	19.1864	Up
STAT4	-0.932329	7.88998	-7.75692	4.78679e-13	3.91337e-11	19.1861	Down
ST6GALNAC5	-0.911299	7.8793	-7.74853	5.03464e-13	4.09281e-11	19.137	Down
LOC441155	0.609679	8.17851	7.74593	5.11395e-13	4.13399e-11	19.1218	Up
TP53I13	0.607859	8.69253	7.73893	5.33375e-13	4.2639e-11	19.0809	Up
LOC387856	-0.691085	8.58574	-7.73813	5.3595e-13	4.27265e-11	19.0762	Down
CDC2L2	0.79232	7.7591	7.728	5.69568e-13	4.49103e-11	19.017	Up
NME1	-0.63252	10.1267	-7.71874	6.02166e-13	4.71889e-11	18.9629	Down
SYNJ2BP	0.711666	9.65308	7.70902	6.38319e-13	4.92546e-11	18.9062	Up
GFAP	1.04503	11.8782	7.70266	6.63155e-13	5.08989e-11	18.8691	Up
KIAA1467	-0.627903	7.82298	-7.70043	6.72091e-13	5.14479e-11	18.856	Down
MAP4K4	0.606427	10.1026	7.69641	6.88453e-13	5.2561e-11	18.8326	Up
LRP5	0.620493	7.69674	7.68492	7.37559e-13	5.5154e-11	18.7656	Up
BEX2	-0.801246	10.7727	-7.68272	7.47339e-13	5.54434e-11	18.7528	Down
PPFIBP2	0.585148	8.55149	7.67396	7.87552e-13	5.72493e-11	18.7019	Up
FKBP1A	-0.668428	9.63534	-7.6405	9.62019e-13	6.77144e-11	18.5073	Down
GPRASP2	-0.917513	9.6147	-7.63816	9.75546e-13	6.83332e-11	18.4937	Down
RGS4	-1.41773	10.3317	-7.63758	9.78938e-13	6.84048e-11	18.4903	Down
LLGL1	0.674083	8.55995	7.62697	1.04293e-12	7.18177e-11	18.4287	Up
BGN	0.666269	10.7915	7.62674	1.04439e-12	7.18177e-11	18.4274	Up
KCNV1	-0.583859	7.10035	-7.61802	1.10012e-12	7.47018e-11	18.3768	Down
RNU1G2	0.600416	7.97056	7.61753	1.10333e-12	7.47136e-11	18.374	Up
SLC39A10	-0.818918	8.74662	-7.61631	1.11142e-12	7.49403e-11	18.3669	Down
TBC1D9	-0.746172	8.70978	-7.60634	1.17948e-12	7.82499e-11	18.3091	Down
C2orf80	-0.854445	9.36242	-7.60282	1.20447e-12	7.95421e-11	18.2887	Down
PPP3CA	-0.765099	8.14344	-7.59846	1.23612e-12	8.10755e-11	18.2635	Down
GABARAPL1	-0.700288	10.435	-7.58021	1.37801e-12	8.89433e-11	18.1579	Down
FGR	0.654683	7.90329	7.5795	1.38382e-12	8.89433e-11	18.1538	Up
SLC6A12	0.832867	8.6669	7.5756	1.41628e-12	9.06262e-11	18.1312	Up
STXBP1	-1.26408	9.04791	-7.57348	1.43426e-12	9.15739e-11	18.119	Down
BEX5	-0.856073	8.18394	-7.57231	1.44433e-12	9.18104e-11	18.1122	Down
FAM129B	0.678685	9.38078	7.55407	1.6096e-12	1.00111e-10	18.0068	Up
NACC2	0.632141	7.51323	7.55194	1.63007e-12	1.01166e-10	17.9946	Up
RN7SK	0.648302	9.62842	7.54748	1.67388e-12	1.03662e-10	17.9688	Up
NRXN1	-0.686287	8.55501	-7.54379	1.71091e-12	1.05277e-10	17.9475	Down
ZNF786	0.741516	10.1958	7.5396	1.75393e-12	1.07695e-10	17.9234	Up
PGAM1	-0.735869	8.30843	-7.53684	1.78293e-12	1.09006e-10	17.9074	Down
PTPRN	-0.786781	7.73708	-7.52349	1.92977e-12	1.15782e-10	17.8305	Down
CACNG3	-0.687473	9.68943	-7.51653	2.01097e-12	1.20152e-10	17.7904	Down
TMC6	0.614456	7.58588	7.50669	2.13169e-12	1.25548e-10	17.7338	Up
CENPB	0.663829	10.1405	7.47878	2.5141e-12	1.42543e-10	17.5734	Up
CCDC125	0.634795	11.3765	7.47748	2.53347e-12	1.4336e-10	17.5659	Up
ZCCHC24	0.738098	9.6856	7.47513	2.56896e-12	1.4508e-10	17.5524	Up
YWHAB	-0.620403	12.0965	-7.4748	2.57392e-12	1.4508e-10	17.5505	Down
CHGB	-1.33083	8.94366	-7.46204	2.77528e-12	1.54916e-10	17.4773	Down
CBLN4	-0.850013	7.62466	-7.45003	2.97906e-12	1.63758e-10	17.4085	Down
NDFIP1	-0.629053	9.5651	-7.43212	3.31046e-12	1.78907e-10	17.306	Down
FGF12	-0.792404	9.42263	-7.43178	3.31726e-12	1.7894e-10	17.304	Down
HMP19	-0.653809	9.51192	-7.43002	3.35183e-12	1.80467e-10	17.2939	Down
INPPL1	0.679268	8.69008	7.42904	3.3711e-12	1.81167e-10	17.2884	Up
LOC642489	-0.6418	9.67446	-7.42864	3.37904e-12	1.81256e-10	17.2861	Down
PPM2C	-0.743503	7.88075	-7.42615	3.42906e-12	1.83598e-10	17.2718	Down
TMEM16C	-0.964621	8.54332	-7.41653	3.62868e-12	1.91444e-10	17.2168	Down
YWHAZ	-0.767106	11.4735	-7.41228	3.72054e-12	1.9522e-10	17.1925	Down
LOC732007	-0.617465	7.78477	-7.41115	3.74535e-12	1.95759e-10	17.1861	Down
PLOD1	0.601514	9.78946	7.4096	3.7796e-12	1.96887e-10	17.1772	Up
STMN2	-0.902949	11.3204	-7.40843	3.80566e-12	1.97887e-10	17.1705	Down
VAMP2	-0.98218	9.78409	-7.40168	3.95974e-12	2.04426e-10	17.132	Down
CAMK1G	-0.584339	7.69316	-7.39671	4.07689e-12	2.09723e-10	17.1036	Down
FAM107B	0.812021	9.33802	7.3868	4.32111e-12	2.19934e-10	17.0471	Up
TOMM20	-0.637163	11.5404	-7.38157	4.45598e-12	2.26002e-10	17.0173	Down
MYOT	0.651851	7.87444	7.37764	4.55985e-12	2.29256e-10	16.9949	Up
MXD4	0.600939	10.855	7.35825	5.10862e-12	2.52448e-10	16.8845	Up
HPRT1	-1.05699	9.95294	-7.3494	5.38029e-12	2.61526e-10	16.8341	Down
ACTR10	-0.60447	8.82117	-7.33814	5.7469e-12	2.75957e-10	16.7701	Down
TMEM137	0.790829	9.2751	7.32893	6.06455e-12	2.89763e-10	16.7178	Up
KIAA1279	-0.718249	8.81765	-7.3212	6.34476e-12	3.01082e-10	16.674	Down
NMNAT2	-0.811018	9.30773	-7.32033	6.37722e-12	3.01705e-10	16.669	Down
RAXL1	0.760834	10.4692	7.29986	7.18635e-12	3.35584e-10	16.553	Up
MGC12760	0.599253	7.77688	7.29912	7.21763e-12	3.365e-10	16.5488	Up
ZNF771	0.650959	7.714	7.298	7.26485e-12	3.38155e-10	16.5424	Up
C1orf173	-1.01922	8.4417	-7.29469	7.40648e-12	3.43639e-10	16.5237	Down
KLF2	0.7083	10.4184	7.29357	7.45487e-12	3.44231e-10	16.5174	Up
ATP6AP2	-0.71707	11.018	-7.29357	7.45502e-12	3.44231e-10	16.5173	Down
LOC727948	0.684026	8.35802	7.29153	7.54435e-12	3.47245e-10	16.5058	Up
PARM1	-1.0707	9.42973	-7.28517	7.82892e-12	3.56364e-10	16.4698	Down
SGIP1	-0.590882	8.9818	-7.26823	8.6404e-12	3.85996e-10	16.374	Down
ACSS1	0.645347	8.88877	7.26705	8.70032e-12	3.87662e-10	16.3673	Up
LOC100133692	0.759417	8.29529	7.25458	9.35448e-12	4.10899e-10	16.2969	Up
PIP5K2B	0.586939	11.2206	7.24972	9.62228e-12	4.20683e-10	16.2695	Up
SYTL4	0.715332	8.22613	7.24329	9.98871e-12	4.34788e-10	16.2332	Up
LOC729120	0.591278	10.1312	7.24159	1.00879e-11	4.38446e-10	16.2236	Up
B3GNT6	-0.776849	9.25899	-7.24096	1.01246e-11	4.39379e-10	16.2201	Down
TUBA1C	-0.925294	10.9289	-7.22669	1.09993e-11	4.69625e-10	16.1396	Down
CREG2	-0.91948	8.36474	-7.22587	1.10512e-11	4.71088e-10	16.1351	Down
SST	-0.812588	7.19744	-7.21963	1.14586e-11	4.82749e-10	16.0999	Down
ITGB5	0.642507	9.57077	7.2005	1.28016e-11	5.33105e-10	15.9923	Up
GLRB	-1.0107	8.63004	-7.19692	1.30701e-11	5.42719e-10	15.9722	Down
DCLK1	-0.993585	9.5394	-7.19495	1.32196e-11	5.46566e-10	15.9611	Down
ANLN	0.67851	8.92836	7.19462	1.3245e-11	5.46835e-10	15.9592	Up
DDIT4L	0.714791	8.82615	7.19363	1.33213e-11	5.49199e-10	15.9537	Up
FLJ25363	0.665453	9.90112	7.18384	1.40968e-11	5.76232e-10	15.8987	Up
RAB13	0.696577	7.55121	7.1782	1.45639e-11	5.89359e-10	15.8671	Up
DYNC1I1	-1.09563	9.43248	-7.16873	1.53838e-11	6.14054e-10	15.8139	Down
C12orf11	0.644241	7.91229	7.16779	1.54667e-11	6.16511e-10	15.8087	Up
PDCD4	0.607136	10.7805	7.16596	1.56315e-11	6.22221e-10	15.7984	Up
TM2D3	-0.630675	10.1371	-7.1606	1.61231e-11	6.38267e-10	15.7684	Down
UBXN2A	0.663263	8.78144	7.15602	1.65544e-11	6.53549e-10	15.7427	Up
ZNF25	-0.611934	9.62148	-7.15192	1.69507e-11	6.65551e-10	15.7198	Down
ATP6V1B2	-0.672829	11.826	-7.15157	1.69846e-11	6.65937e-10	15.7178	Down
FLJ46906	0.64269	7.89049	7.13719	1.84533e-11	7.12909e-10	15.6373	Up
TNS3	0.606018	10.9714	7.13575	1.86067e-11	7.15961e-10	15.6293	Up
KIAA1107	-0.958247	8.89472	-7.13502	1.86855e-11	7.18037e-10	15.6252	Down
CYP26B1	-0.771791	8.59262	-7.12774	1.94847e-11	7.44781e-10	15.5845	Down
DENR	0.669289	10.9614	7.12578	1.97067e-11	7.52269e-10	15.5735	Up
GOT1	-0.789848	10.981	-7.12191	2.01501e-11	7.64141e-10	15.5519	Down
ITPR3	0.590774	8.33219	7.11345	2.11546e-11	7.98039e-10	15.5047	Up
DDIT4	0.770562	9.78899	7.10256	2.25212e-11	8.42264e-10	15.444	Up
GABRA1	-1.1018	8.53863	-7.10027	2.28201e-11	8.48665e-10	15.4312	Down
PARP10	0.631108	7.81795	7.09361	2.37093e-11	8.76089e-10	15.3941	Up
FOXO4	0.646202	10.6138	7.08695	2.46345e-11	9.01742e-10	15.3569	Up
VDAC1	-0.648649	10.8093	-7.07652	2.61529e-11	9.39908e-10	15.2989	Down
PTH1R	0.877514	9.06138	7.05587	2.94379e-11	1.03477e-09	15.1841	Up
SNX10	-0.866489	8.38681	-7.04863	3.06833e-11	1.07073e-09	15.1439	Down
EML3	0.694025	9.1771	7.02584	3.49536e-11	1.20805e-09	15.0174	Up
GPM6A	-0.690921	10.8589	-7.01676	3.68122e-11	1.26257e-09	14.9672	Down
PAK1	-0.911677	9.01025	-7.01243	3.77327e-11	1.28563e-09	14.9432	Down
MLKL	0.598273	7.81662	7.01115	3.80098e-11	1.293e-09	14.9361	Up
RCAN2	-0.72598	10.8901	-7.00991	3.82807e-11	1.29665e-09	14.9292	Down
SFMBT2	0.812008	7.7976	7.00894	3.84914e-11	1.30226e-09	14.9239	Up
TMEM106A	0.708996	9.17043	7.00839	3.86126e-11	1.30482e-09	14.9209	Up
LRRC32	0.653977	8.45935	7.00343	3.97209e-11	1.33602e-09	14.8934	Up
PIGX	0.625428	8.60916	7.00153	4.01537e-11	1.34587e-09	14.8829	Up
PNKD	-0.625526	8.28671	-7.00047	4.03965e-11	1.35087e-09	14.877	Down
RTN1	-1.14493	11.9054	-6.99945	4.06332e-11	1.35408e-09	14.8714	Down
FZD9	0.666773	8.65949	6.96035	5.07582e-11	1.64403e-09	14.6556	Up
STAMBPL1	-0.663383	8.83269	-6.95792	5.14628e-11	1.66375e-09	14.6422	Down
MOAP1	-0.724644	10.2812	-6.95759	5.15599e-11	1.66439e-09	14.6404	Down
SYP	-0.953945	9.59427	-6.93655	5.80991e-11	1.83444e-09	14.5245	Down
OPA1	-0.601536	8.42214	-6.93101	5.9954e-11	1.88682e-09	14.4941	Down
RICS	-0.647704	10.31	-6.93015	6.02475e-11	1.89193e-09	14.4893	Down
LOC100128403	-0.904956	9.36217	-6.92978	6.03734e-11	1.89382e-09	14.4873	Down
ATP2A2	-0.715626	11.5435	-6.92165	6.32196e-11	1.9788e-09	14.4426	Down
SCG2	-0.95493	9.8449	-6.91784	6.45977e-11	2.00886e-09	14.4217	Down
GAD1	-0.994532	9.93321	-6.90986	6.75807e-11	2.08813e-09	14.3779	Down
NELL1	-0.950083	8.33756	-6.90863	6.80559e-11	2.09832e-09	14.3712	Down
NECAP1	-0.669775	9.74921	-6.8996	7.16209e-11	2.19184e-09	14.3216	Down
ITFG1	-0.933606	9.004	-6.89785	7.23322e-11	2.20893e-09	14.3121	Down
CALY	-0.668524	7.5171	-6.89381	7.4002e-11	2.25277e-09	14.2899	Down
TCEAL6	-0.723292	8.90399	-6.8934	7.41751e-11	2.25566e-09	14.2877	Down
SCN3B	-0.73892	8.56495	-6.87659	8.15596e-11	2.44254e-09	14.1956	Down
FLJ38717	0.79809	9.00584	6.8746	8.24821e-11	2.46413e-09	14.1847	Up
FBXL2	-0.62454	8.9306	-6.85448	9.23882e-11	2.72064e-09	14.0748	Down
R3HDM1	-0.61639	8.24545	-6.84169	9.92863e-11	2.89133e-09	14.005	Down
PPP3CB	-0.705536	10.4519	-6.84081	9.97765e-11	2.89975e-09	14.0002	Down
OLFM3	-0.632206	7.34122	-6.83545	1.02828e-10	2.98242e-09	13.971	Down
SYT1	-1.41833	9.50363	-6.83456	1.03348e-10	2.9945e-09	13.9661	Down
ATP2B3	-0.605087	7.43963	-6.81541	1.15083e-10	3.25287e-09	13.8619	Down
SYAP1	0.615368	9.56295	6.81274	1.16826e-10	3.29892e-09	13.8473	Up
CAP2	-1.04918	10.8423	-6.80314	1.23286e-10	3.45505e-09	13.7951	Down
DCLRE1C	0.71817	9.48914	6.80276	1.23553e-10	3.45505e-09	13.793	Up
MYBPC1	0.633018	9.77338	6.79829	1.26686e-10	3.5188e-09	13.7688	Up
ARID4B	0.649785	9.12633	6.79111	1.3189e-10	3.63975e-09	13.7297	Up
TAGLN3	-0.860731	8.19993	-6.79075	1.32156e-10	3.63975e-09	13.7278	Down
NUBPL	0.65696	10.2926	6.79072	1.32176e-10	3.63975e-09	13.7276	Up
HYDIN	0.675679	7.23716	6.7897	1.32934e-10	3.65715e-09	13.7221	Up
BASP1	-0.637213	12.5127	-6.78919	1.33313e-10	3.66406e-09	13.7193	Down
NSF	-0.833998	11.7623	-6.77914	1.41028e-10	3.83315e-09	13.6648	Down
RIMBP2	-0.751881	8.1713	-6.77729	1.42499e-10	3.86503e-09	13.6548	Down
THOC2	0.679053	9.33808	6.77239	1.46457e-10	3.94641e-09	13.6282	Up
WWOX	0.93145	8.07761	6.76554	1.52178e-10	4.08912e-09	13.5911	Up
MGC42367	-0.69959	10.466	-6.76524	1.52431e-10	4.0921e-09	13.5895	Down
C2orf55	-0.634289	10.0601	-6.76342	1.53991e-10	4.11866e-09	13.5796	Down
TSPYL1	-0.892342	10.1942	-6.76039	1.5662e-10	4.17736e-09	13.5632	Down
RUNDC2C	0.707391	8.73774	6.7592	1.5767e-10	4.19373e-09	13.5567	Up
ZCCHC12	-0.904584	8.55537	-6.75827	1.5849e-10	4.21165e-09	13.5517	Down
YWHAE	-0.977569	8.91453	-6.74753	1.68283e-10	4.42302e-09	13.4936	Down
MAGEE1	-0.656419	10.2532	-6.74494	1.70737e-10	4.48345e-09	13.4796	Down
LOC100130053	0.669885	10.3737	6.74184	1.73712e-10	4.54914e-09	13.4628	Up
SLC9A6	-0.594549	9.75892	-6.74112	1.74408e-10	4.56322e-09	13.459	Down
LPPR4	-0.839783	9.53117	-6.73539	1.80071e-10	4.69294e-09	13.428	Down
SERPINI1	-1.10009	9.99641	-6.73331	1.82175e-10	4.73638e-09	13.4167	Down
EIF2C2	0.60331	9.50061	6.72784	1.87815e-10	4.86112e-09	13.3872	Up
TPM2	0.631228	8.23165	6.72287	1.93083e-10	4.94202e-09	13.3604	Up
EID2	-0.580061	7.64452	-6.71404	2.02822e-10	5.14345e-09	13.3127	Down
SUCLA2	-0.673683	9.23365	-6.70966	2.0782e-10	5.24778e-09	13.2891	Down
COPG2IT1	-0.771294	9.5716	-6.70812	2.09606e-10	5.27837e-09	13.2809	Down
LOC642197	0.594052	7.81939	6.70159	2.17357e-10	5.44505e-09	13.2457	Up
LRCH4	0.650121	8.05527	6.6969	2.23101e-10	5.57925e-09	13.2204	Up
LDB2	-0.79521	10.9047	-6.69237	2.28787e-10	5.6723e-09	13.196	Down
DYNLT3	-0.666844	9.13078	-6.69062	2.31023e-10	5.71279e-09	13.1866	Down
EFCBP1	-1.09245	10.0869	-6.6865	2.36365e-10	5.81523e-09	13.1645	Down
SCG5	-0.7094	11.7648	-6.6839	2.39804e-10	5.88479e-09	13.1505	Down
SLC16A9	0.707753	9.33248	6.68152	2.42993e-10	5.94786e-09	13.1377	Up
XK	-0.613034	7.37956	-6.67645	2.49927e-10	6.09175e-09	13.1104	Down
GRINA	-0.622229	7.85214	-6.67023	2.587e-10	6.2738e-09	13.077	Down
REEP1	-0.662028	9.44865	-6.66589	2.64999e-10	6.39968e-09	13.0537	Down
GPER	0.734218	9.58735	6.66358	2.68415e-10	6.46594e-09	13.0413	Up
ELAVL4	-0.691239	8.2017	-6.66011	2.73617e-10	6.55296e-09	13.0227	Down
NEFM	-1.12128	9.98522	-6.65962	2.74358e-10	6.56525e-09	13.0201	Down
DDX27	0.778724	8.41623	6.63551	3.13516e-10	7.32611e-09	12.8909	Up
LOC400446	0.592541	11.0544	6.6321	3.19484e-10	7.44749e-09	12.8726	Up
ARHGDIG	-0.685641	7.74097	-6.62328	3.35435e-10	7.76288e-09	12.8254	Down
DACH2	-0.74663	7.76928	-6.62153	3.38679e-10	7.81291e-09	12.8161	Down
LOC644852	0.581976	8.54984	6.62099	3.39702e-10	7.8243e-09	12.8132	Up
SLITRK1	-0.755617	8.82655	-6.61521	3.50698e-10	8.01966e-09	12.7824	Down
CYP4X1	-0.668163	9.12629	-6.6118	3.5736e-10	8.15261e-09	12.7641	Down
LOC653158	0.632888	7.96509	6.60113	3.79016e-10	8.54533e-09	12.7072	Up
PPP3R1	-0.747934	9.77991	-6.59878	3.83947e-10	8.64299e-09	12.6947	Down
ANO3	-0.81911	8.90606	-6.59832	3.84932e-10	8.65841e-09	12.6922	Down
MAL2	-0.966027	7.88429	-6.5952	3.9161e-10	8.77205e-09	12.6755	Down
PDE9A	0.584824	8.12652	6.59084	4.01111e-10	8.94768e-09	12.6523	Up
SLITRK4	-0.741862	8.9613	-6.57999	4.25784e-10	9.41821e-09	12.5945	Down
PRKCB	-0.993769	10.5792	-6.57985	4.26115e-10	9.41821e-09	12.5938	Down
KRCC1	0.587188	8.67144	6.57981	4.26217e-10	9.41821e-09	12.5935	Up
TRIM36	-0.673573	8.10163	-6.57782	4.30905e-10	9.50726e-09	12.5829	Down
DLC1	0.73665	8.82458	6.576	4.35246e-10	9.58837e-09	12.5732	Up
GSDMB	0.7305	8.74296	6.57118	4.46911e-10	9.80792e-09	12.5476	Up
NAP1L2	-0.712965	7.63018	-6.57064	4.4825e-10	9.82236e-09	12.5447	Down
ZNF365	-0.813745	10.6247	-6.5591	4.77569e-10	1.0386e-08	12.4834	Down
NAP1L3	-0.995835	10.2726	-6.55845	4.79295e-10	1.04157e-08	12.4799	Down
PNMA2	-0.871677	11.2819	-6.55789	4.80764e-10	1.04397e-08	12.477	Down
NUDT11	-0.770241	8.99509	-6.5568	4.83641e-10	1.04943e-08	12.4712	Down
AASDHPPT	-0.747338	9.46107	-6.55254	4.95086e-10	1.07104e-08	12.4485	Down
TSPAN13	-1.0464	9.35872	-6.54857	5.05979e-10	1.08743e-08	12.4275	Down
COX19	0.696391	9.61449	6.54829	5.0677e-10	1.08743e-08	12.426	Up
VIP	-0.653608	8.72576	-6.54487	5.16363e-10	1.10416e-08	12.4078	Down
PRMT2	0.80314	8.92087	6.53765	5.3718e-10	1.13989e-08	12.3696	Up
NBEA	-0.735408	8.59386	-6.53679	5.39728e-10	1.14445e-08	12.365	Down
STX1A	-0.84984	9.05118	-6.52766	5.67392e-10	1.19783e-08	12.3166	Down
BEX4	-0.748121	10.2679	-6.52571	5.73497e-10	1.20895e-08	12.3062	Down
DIRAS2	-1.04568	9.59663	-6.52229	5.84324e-10	1.22729e-08	12.2881	Down
MKNK2	0.746985	9.54498	6.51797	5.98282e-10	1.25024e-08	12.2653	Up
ICA1	0.587114	10.458	6.50383	6.46345e-10	1.33549e-08	12.1905	Up
CALD1	0.921603	8.65931	6.49862	6.65011e-10	1.36595e-08	12.163	Up
FLNC	0.625863	8.06393	6.49511	6.7788e-10	1.38941e-08	12.1444	Up
DENND4C	0.601454	8.39628	6.49451	6.80082e-10	1.39294e-08	12.1413	Up
LDHA	-0.612913	11.0664	-6.48711	7.08108e-10	1.44113e-08	12.1022	Down
KCNN3	0.595458	7.75018	6.478	7.44155e-10	1.50284e-08	12.0542	Up
HIGD1A	-0.624178	10.8771	-6.47433	7.59183e-10	1.52998e-08	12.0348	Down
TNFSF14	0.639002	10.7845	6.47369	7.61851e-10	1.53321e-08	12.0314	Up
PCDH7	-0.779247	7.90096	-6.47117	7.72381e-10	1.55116e-08	12.0181	Down
ELMOD1	-0.877874	8.71988	-6.47023	7.76332e-10	1.55584e-08	12.0132	Down
CPLX2	-0.58989	7.57485	-6.45888	8.25764e-10	1.63448e-08	11.9535	Down
LOC646808	0.595757	7.98057	6.4586	8.27021e-10	1.63585e-08	11.952	Up
PLA2G2D	0.675976	8.99417	6.42882	9.72206e-10	1.88808e-08	11.7955	Up
TMEM130	-0.581827	8.90568	-6.41659	1.03885e-09	2.00268e-08	11.7314	Down
CPLX1	-0.678399	10.276	-6.4163	1.04047e-09	2.00447e-08	11.7299	Down
CPNE4	-0.76141	8.28636	-6.41275	1.06068e-09	2.03796e-08	11.7113	Down
MAP4	-0.929457	9.80769	-6.41164	1.06709e-09	2.04755e-08	11.7055	Down
CADPS	-0.820816	8.93405	-6.41001	1.07654e-09	2.06156e-08	11.6969	Down
JAZF1	-0.588077	8.47354	-6.40614	1.09933e-09	2.10102e-08	11.6767	Down
GABRA2	-0.596612	8.9206	-6.36867	1.34597e-09	2.49476e-08	11.4809	Down
LOC100133019	0.680113	8.055	6.35965	1.413e-09	2.59927e-08	11.4339	Up
MYT1L	-0.994974	9.2606	-6.34396	1.53759e-09	2.80134e-08	11.3523	Down
PNMA1	-0.596982	8.74998	-6.33879	1.58094e-09	2.87126e-08	11.3254	Down
TAGLN	0.669089	9.60793	6.33774	1.58992e-09	2.88393e-08	11.3199	Up
GABRG2	-0.924004	10.051	-6.33401	1.62209e-09	2.93204e-08	11.3005	Down
APLNR	0.977788	8.95126	6.33396	1.62254e-09	2.93204e-08	11.3003	Up
PNMAL1	-0.813936	9.47803	-6.33164	1.64285e-09	2.96503e-08	11.2882	Down
LOC339879	0.862936	7.83722	6.32714	1.68308e-09	3.02254e-08	11.2648	Up
SNAP25	-0.70654	13.3207	-6.32644	1.68945e-09	3.03019e-08	11.2612	Down
C1QTNF1	0.617504	7.99738	6.31259	1.81974e-09	3.22778e-08	11.1894	Up
LOC653829	0.592025	8.11088	6.27912	2.17698e-09	3.76877e-08	11.0161	Up
ADCY1	-0.604953	10.1043	-6.27235	2.25711e-09	3.87265e-08	10.9812	Down
BTBD10	-0.588914	8.74815	-6.26642	2.32984e-09	3.97615e-08	10.9506	Down
NLK	-0.59807	8.71435	-6.26464	2.352e-09	4.0045e-08	10.9414	Down
LOC440157	0.635179	8.72833	6.2621	2.38418e-09	4.05212e-08	10.9283	Up
INA	-0.92265	10.1348	-6.25401	2.48924e-09	4.20099e-08	10.8866	Down
EPB41L3	-0.795383	10.1184	-6.24901	2.55658e-09	4.30205e-08	10.8608	Down
ELOVL4	-0.607395	9.58182	-6.24032	2.6777e-09	4.47457e-08	10.8161	Down
PREPL	-0.737657	10.9266	-6.23239	2.79316e-09	4.62974e-08	10.7753	Down
GOLSYN	-0.617652	10.3752	-6.23152	2.80614e-09	4.64479e-08	10.7708	Down
GADD45G	0.650451	8.48284	6.23008	2.82768e-09	4.66653e-08	10.7634	Up
MT2A	0.627744	11.0019	6.21652	3.0391e-09	4.94951e-08	10.6938	Up
SV2B	-0.85354	9.89139	-6.2152	3.0604e-09	4.97859e-08	10.687	Down
EPHA4	-0.880223	8.86088	-6.2107	3.13446e-09	5.07618e-08	10.6639	Down
EIF2AK4	0.632599	9.6034	6.18126	3.66382e-09	5.75894e-08	10.5132	Up
TMEM14A	-0.641056	8.51	-6.17895	3.70898e-09	5.82042e-08	10.5014	Down
MAP2K1	-0.694921	9.83624	-6.17884	3.71105e-09	5.82049e-08	10.5008	Down
GNG2	-0.874034	8.1698	-6.17482	3.79099e-09	5.92976e-08	10.4803	Down
LEP	0.646809	9.13638	6.17259	3.83597e-09	5.98893e-08	10.4689	Up
TUSC3	-0.598353	7.62389	-6.16614	3.96904e-09	6.18146e-08	10.4359	Down
CDH13	-0.656569	7.77719	-6.16463	4.00086e-09	6.22094e-08	10.4282	Down
DSEL	0.767654	7.76435	6.15072	4.30579e-09	6.62724e-08	10.3573	Up
NRGN	-0.719902	11.0346	-6.14211	4.50574e-09	6.8836e-08	10.3135	Down
SERINC1	-0.608592	10.2323	-6.14135	4.52398e-09	6.90781e-08	10.3096	Down
PGRMC1	-0.625576	10.2717	-6.1409	4.53472e-09	6.92054e-08	10.3073	Down
CEP27	0.614123	10.5924	6.14028	4.54938e-09	6.93558e-08	10.3042	Up
TMEM178	-0.596306	10.4049	-6.12519	4.92584e-09	7.44266e-08	10.2274	Down
GABBR2	-0.941969	10.8081	-6.12371	4.96441e-09	7.48136e-08	10.2199	Down
ATP6V1H	-0.641995	9.25717	-6.12257	4.9943e-09	7.52247e-08	10.2141	Down
LDOC1	-0.614238	8.43648	-6.10971	5.34382e-09	7.97814e-08	10.1488	Down
UCHL1	-0.943018	10.5561	-6.10923	5.35717e-09	7.98567e-08	10.1464	Down
LOC643287	0.655111	8.77799	6.10584	5.45343e-09	8.1124e-08	10.1292	Up
TRIM37	-0.654803	8.43232	-6.10555	5.46182e-09	8.12069e-08	10.1277	Down
VPS35	-0.600872	10.0404	-6.08708	6.01756e-09	8.82592e-08	10.0342	Down
C9orf130	0.662228	9.51612	6.08583	6.0572e-09	8.87334e-08	10.0278	Up
GAD2	-0.606887	7.54164	-6.07857	6.29201e-09	9.19399e-08	9.99111	Down
ATP1B1	-0.8087	11.7173	-6.07635	6.36557e-09	9.28737e-08	9.9799	Down
LPHN1	-0.736233	9.05311	-6.07142	6.53202e-09	9.49661e-08	9.95499	Down
SULT4A1	-0.656962	8.41425	-6.06382	6.79725e-09	9.813e-08	9.91658	Down
DGKB	-0.64057	8.89474	-6.06221	6.85465e-09	9.87614e-08	9.90846	Down
HPCA	-0.615272	8.38493	-6.05447	7.13777e-09	1.01924e-07	9.86941	Down
NPY	-0.652427	8.87608	-6.05085	7.27396e-09	1.03664e-07	9.85117	Down
SYN2	-0.85444	9.85395	-6.04167	7.63112e-09	1.07848e-07	9.80492	Down
OXR1	-0.629238	10.6237	-6.02777	8.20471e-09	1.14719e-07	9.73499	Down
FAM40B	0.639236	9.5135	6.02592	8.28419e-09	1.15662e-07	9.72569	Up
C12orf53	-0.753784	8.06108	-6.0258	8.28916e-09	1.15675e-07	9.72511	Down
LRP11	-0.646105	8.71389	-6.0225	8.43321e-09	1.17515e-07	9.70849	Down
ZNF93	0.591239	8.36385	6.01026	8.98775e-09	1.23867e-07	9.64705	Up
RASL11B	-0.672836	8.71129	-6.0078	9.10347e-09	1.25163e-07	9.63471	Down
ANKRD18A	0.660688	7.48637	6.00699	9.14168e-09	1.25628e-07	9.63067	Up
KCNK1	-0.619316	8.72692	-6.00562	9.20714e-09	1.26258e-07	9.62379	Down
LRFN5	-0.674068	8.42408	-5.99996	9.48194e-09	1.2938e-07	9.59542	Down
NAPB	-0.769736	11.664	-5.99747	9.60516e-09	1.30691e-07	9.58297	Down
VSNL1	-1.00801	11.2208	-5.97249	1.09343e-08	1.45753e-07	9.45797	Down
NELL2	-1.06532	10.0591	-5.96427	1.14097e-08	1.5139e-07	9.41693	Down
RNF213	0.637708	8.53733	5.96251	1.15141e-08	1.52426e-07	9.40815	Up
ACSL4	-0.606822	8.73436	-5.96007	1.16603e-08	1.54218e-07	9.39598	Down
FAM100A	-0.596777	7.31407	-5.95809	1.17803e-08	1.55662e-07	9.38611	Down
CKMT1B	-0.676097	8.54527	-5.93334	1.33866e-08	1.74255e-07	9.26286	Down
STEAP2	-0.599664	8.19744	-5.91884	1.44256e-08	1.85852e-07	9.1908	Down
LOC100132532	0.597278	7.43123	5.91233	1.4917e-08	1.91073e-07	9.15851	Up
CHL1	-0.655357	7.87864	-5.90925	1.51552e-08	1.93439e-07	9.14323	Down
LOC100131096	0.651391	9.05669	5.90777	1.52713e-08	1.94749e-07	9.13587	Up
PCLO	-0.813068	8.50376	-5.90687	1.53421e-08	1.95392e-07	9.13142	Down
GABRA5	-0.686427	7.62942	-5.90383	1.55836e-08	1.97769e-07	9.11636	Down
LOC100130598	0.623039	8.69153	5.90257	1.56851e-08	1.98796e-07	9.1101	Up
ENC1	-1.07166	11.0191	-5.90225	1.57104e-08	1.99028e-07	9.10855	Down
MT1F	0.708585	11.3277	5.88857	1.68543e-08	2.10835e-07	9.04082	Up
SNCA	-0.710825	8.47921	-5.87584	1.7992e-08	2.22464e-07	8.97786	Down
ZNF385B	-0.670717	7.75237	-5.87495	1.80736e-08	2.23378e-07	8.9735	Down
RSPO2	-0.615455	7.28426	-5.8664	1.88835e-08	2.31601e-07	8.93126	Down
LPAR1	0.613784	10.4331	5.85979	1.95332e-08	2.3849e-07	8.89867	Up
CKMT1A	-0.738785	9.07398	-5.84147	2.14505e-08	2.57183e-07	8.80845	Down
ZNF223	0.581187	10.5588	5.82591	2.32223e-08	2.74099e-07	8.732	Up
ALS2CR14	0.594256	8.57265	5.8223	2.36533e-08	2.7873e-07	8.71428	Up
OMG	-0.630721	10.3198	-5.81769	2.42165e-08	2.84091e-07	8.69161	Down
WDR47	-0.705636	8.71458	-5.80309	2.6083e-08	3.0213e-07	8.6201	Down
CCK	-0.610457	9.62225	-5.79819	2.67416e-08	3.08571e-07	8.59608	Down
C6orf117	-0.628696	7.89204	-5.78438	2.86843e-08	3.27879e-07	8.52855	Down
TCEAL7	-0.610139	9.23205	-5.77453	3.0153e-08	3.41116e-07	8.48046	Down
SYT13	-0.794427	9.92413	-5.76874	3.10504e-08	3.50032e-07	8.45223	Down
FBXO34	-0.600538	8.63898	-5.75445	3.33796e-08	3.73663e-07	8.38259	Down
KIAA0748	-0.702231	8.11806	-5.72857	3.80388e-08	4.17877e-07	8.25681	Down
MAP2K4	-0.609979	9.48279	-5.69034	4.61049e-08	4.93158e-07	8.07174	Down
REPS2	-0.637931	8.63397	-5.68001	4.85548e-08	5.16112e-07	8.02192	Down
TMEM155	-0.680499	8.12735	-5.67816	4.90086e-08	5.19405e-07	8.01297	Down
SH3GL2	-0.626793	11.5867	-5.67675	4.93562e-08	5.22705e-07	8.00617	Down
BCAS1	0.693514	10.3989	5.66697	5.1834e-08	5.45865e-07	7.95905	Up
LOC648921	0.628995	10.0226	5.65456	5.51542e-08	5.76701e-07	7.89932	Up
RAD51	0.585212	8.55371	5.58196	7.91573e-08	7.91272e-07	7.5519	Up
CLDN5	0.648765	9.89505	5.57594	8.15544e-08	8.127e-07	7.52322	Up
G3BP2	-0.730706	9.56262	-5.57248	8.29636e-08	8.23048e-07	7.50675	Down
NECAB1	-0.706783	8.2685	-5.56799	8.4825e-08	8.38919e-07	7.48543	Down
HSPB1	0.619096	11.6766	5.56031	8.8111e-08	8.66665e-07	7.4489	Up
NFIC	0.614153	9.55667	5.55273	9.14725e-08	8.95153e-07	7.41292	Up
D4S234E	-0.592076	9.79066	-5.5462	9.44683e-08	9.18121e-07	7.38195	Down
TMEM191A	0.611425	8.89736	5.5414	9.67332e-08	9.3773e-07	7.35918	Up
ZCCHC6	0.582119	7.74801	5.52965	1.025e-07	9.84378e-07	7.30354	Up
SLC12A5	-0.818621	11.796	-5.44616	1.54299e-07	1.39678e-06	6.9107	Down
LOC100131277	0.717494	7.29412	5.43469	1.63164e-07	1.46462e-06	6.85708	Up
NBPF10	0.597861	11.3588	5.42309	1.72632e-07	1.53623e-06	6.80293	Up
SLC6A15	-0.6604	8.44613	-5.41879	1.76274e-07	1.56525e-06	6.7829	Down
NCOA7	-0.589078	10.0267	-5.36766	2.2579e-07	1.9356e-06	6.54535	Down
LOC649841	0.765225	9.61367	5.34238	2.55036e-07	2.15459e-06	6.42853	Up
TAF13	0.668677	8.91794	5.31867	2.85806e-07	2.38522e-06	6.3193	Up
MT1H	0.713495	9.08076	5.30777	3.01128e-07	2.48861e-06	6.26924	Up
AMPH	-0.696129	9.21367	-5.29261	3.23788e-07	2.65084e-06	6.19969	Down
SYT4	-0.760257	11.4472	-5.28986	3.2807e-07	2.68133e-06	6.18709	Down
PKM2	-0.656799	9.64186	-5.22889	4.38498e-07	3.43876e-06	5.9091	Down
ADAM22	0.59471	8.17711	5.17536	5.64662e-07	4.2868e-06	5.66697	Up
PCSK1N	-0.638526	8.49336	-5.16829	5.83736e-07	4.40765e-06	5.63517	Down
LOC202134	-0.61799	9.59822	-5.16659	5.88427e-07	4.43727e-06	5.62751	Down
AK5	-0.667234	10.8405	-5.12344	7.20325e-07	5.28294e-06	5.43397	Down
NBPF8	0.745249	9.98821	5.11344	7.54759e-07	5.50457e-06	5.3893	Up
MORF4L2	-0.586799	9.17746	-5.08142	8.76115e-07	6.26147e-06	5.24671	Down
ITPR1	-0.63751	9.71629	-5.08043	8.80185e-07	6.28304e-06	5.24228	Down
SATB2	-0.583789	9.24177	-5.05767	9.78162e-07	6.88675e-06	5.14137	Down
TUBB4	-0.633827	10.3191	-5.057	9.812e-07	6.90308e-06	5.13841	Down
LOC727908	0.676277	8.08121	4.92651	1.7857e-06	1.15107e-05	4.56649	Up
CD44	0.669612	8.87532	4.82643	2.80539e-06	1.70408e-05	4.13569	Up
MT1G	0.582735	11.2777	4.81275	2.98247e-06	1.79464e-05	4.07736	Up
SYNPR	-0.594599	9.7614	-4.68853	5.17072e-06	2.86579e-05	3.55354	Down
RGS1	0.674992	7.54468	4.67594	5.46406e-06	3.00586e-05	3.50106	Up
C20orf103	-0.590709	9.74881	-4.55055	9.41202e-06	4.82197e-05	2.98448	Down
ATF4	0.617512	11.6489	4.45285	1.42707e-05	6.91005e-05	2.58982	Up
BSG	-0.692151	9.20616	-4.39662	1.80788e-05	8.49458e-05	2.36585	Down
ITM2B	-0.618821	11.2181	-4.3035	2.66182e-05	0.000118949	2.00004	Down
FCGBP	0.593784	9.36986	3.93676	0.000114978	0.000427487	0.622971	Up
DUSP1	0.586017	9.79432	3.92356	0.000120974	0.00044713	0.575338	Up
SERPINA3	0.692596	9.61375	3.41549	0.000775048	0.00228726	-1.15261	Up

## Sheet: mitoDEGs in GSE122063
The details of mitoDEGs in GSE122063
	logFC	AveExpr	t	P.Value	adj.P.Val	B	sig
BDH1	-0.694298	11.4044	-9.49452	1.16568e-15	1.02014e-12	25.1631	Down
DDX28	-0.726057	9.47651	-9.18254	5.66273e-15	3.11219e-12	23.6272	Down
MRPS25	-0.604446	9.28629	-9.15544	6.49533e-15	3.31587e-12	23.4939	Down
TRAP1	-0.653776	8.143	-9.00101	1.41829e-14	6.28083e-12	22.7349	Down
MTCH2	-0.644885	8.93103	-8.49142	1.84854e-13	4.38206e-11	20.2398	Down
TSPO	0.75814	12.0847	8.45504	2.21882e-13	5.03426e-11	20.0624	Up
LETMD1	-0.733673	9.69255	-8.34346	3.88148e-13	7.20616e-11	19.519	Down
SARS2	-0.583938	7.68659	-8.2145	7.39728e-13	1.26014e-10	18.8925	Down
MECR	-0.781832	7.42432	-8.04574	1.71562e-12	2.46345e-10	18.0753	Down
OPA1	-0.84382	9.50859	-8.02851	1.86916e-12	2.62225e-10	17.992	Down
MRPL15	-0.731055	9.26549	-7.97149	2.48149e-12	3.16634e-10	17.7168	Down
SPR	0.852355	7.67782	7.72596	8.36724e-12	8.54296e-10	16.5365	Up
SERHL2	0.744709	7.96027	7.67943	1.05246e-11	1.03025e-09	16.3137	Up
SPG7	-0.588813	10.2396	-7.64383	1.25417e-11	1.12435e-09	16.1435	Down
DLD	-0.707809	7.55806	-7.45349	3.19091e-11	2.33268e-09	15.2372	Down
THNSL1	-1.00242	7.49941	-7.38881	4.37666e-11	2.97879e-09	14.9306	Down
UQCRC1	-0.651536	10.2184	-7.36324	4.95805e-11	3.19401e-09	14.8096	Down
NIT2	-0.648211	10.0024	-7.34709	5.36398e-11	3.3876e-09	14.7332	Down
BOK	0.93996	8.1918	7.30263	6.66014e-11	4.12121e-09	14.5233	Up
MRPL10	1.57923	10.7441	7.2251	9.70575e-11	5.37266e-09	14.158	Up
TDRKH	-0.922452	5.50489	-7.20429	1.07359e-10	5.80306e-09	14.0602	Down
SLC25A32	-0.672505	9.72679	-6.97818	3.19495e-10	1.368e-08	13.0029	Down
IMMP1L	-0.584904	7.23752	-6.98871	3.03742e-10	1.32748e-08	13.0519	Down
GSTZ1	-0.944051	6.22768	-6.92076	4.20715e-10	1.70306e-08	12.7362	Down
MTFMT	-0.615044	6.40018	-6.83179	6.43558e-10	2.38454e-08	12.3244	Down
MDH2	-0.694077	10.7345	-6.76707	8.75713e-10	3.03658e-08	12.0261	Down
ME3	-0.858478	9.09279	-6.72029	1.09345e-09	3.57571e-08	11.8111	Down
NDUFA5	-0.664306	12.7517	-6.66253	1.43728e-09	4.46188e-08	11.5464	Down
RTN4IP1	-0.814967	8.31779	-6.52539	2.74175e-09	7.47838e-08	10.9214	Down
XPNPEP3	-0.795849	7.34478	-6.46191	3.6909e-09	9.45262e-08	10.6338	Down
PCCB	-0.682694	7.3127	-6.45863	3.74798e-09	9.52313e-08	10.619	Down
SLC25A22	-0.707692	12.214	-6.34147	6.46835e-09	1.45324e-07	10.0914	Down
DNM1L	-0.756721	9.44638	-6.30074	7.81258e-09	1.69116e-07	9.90886	Down
C6orf136	-0.593011	8.68129	-6.18828	1.31251e-08	2.54982e-07	9.40766	Down
COQ4	-0.678476	6.39076	-6.14634	1.59116e-08	2.98392e-07	9.22174	Down
NIPSNAP1	-0.58035	8.57459	-6.14587	1.59462e-08	2.98431e-07	9.21964	Down
PTCD3	-0.845859	8.44141	-6.08008	2.15447e-08	3.8072e-07	8.92914	Down
AFG3L2	-0.698852	6.97136	-6.03333	2.66592e-08	4.51561e-07	8.72358	Down
FOXRED1	-0.766531	6.63204	-5.99533	3.16822e-08	5.16641e-07	8.55704	Down
GHITM	-0.610232	13.5016	-5.96327	3.66361e-08	5.85477e-07	8.4169	Down
TMEM177	-0.765869	7.97976	-5.89343	5.02161e-08	7.57073e-07	8.11286	Down
PRSS35	-1.04376	5.22508	-5.85005	6.10325e-08	8.81804e-07	7.92483	Down
OCIAD1	-0.689645	11.6595	-5.83388	6.56236e-08	9.37815e-07	7.85493	Down
COQ6	-0.719809	6.37595	-5.80206	7.56698e-08	1.05513e-06	7.71768	Down
MTX2	-0.684639	10.2136	-5.7508	9.51228e-08	1.26087e-06	7.49729	Down
PDK1	-0.598051	6.90658	-5.72682	1.05837e-07	1.37753e-06	7.39451	Down
SLC25A27	-0.871799	8.88619	-5.69836	1.20093e-07	1.53268e-06	7.27285	Down
ADHFE1	-0.881096	8.91067	-5.66217	1.40971e-07	1.74934e-06	7.11855	Down
IDH3G	-0.591909	9.2508	-5.6666	1.38238e-07	1.71891e-06	7.13739	Down
CMPK2	-0.810327	7.99232	-5.5712	2.1047e-07	2.43732e-06	6.73296	Down
OGDHL	-0.649593	10.8886	-5.56945	2.12095e-07	2.4525e-06	6.72556	Down
IDH2	-0.736039	9.00823	-5.55733	2.23673e-07	2.57077e-06	6.67445	Down
MPST	0.646706	9.40244	5.54507	2.36023e-07	2.68086e-06	6.62277	Up
AK4	0.59749	11.7433	5.53753	2.43934e-07	2.74809e-06	6.59107	Up
CKMT1A	-0.98309	11.9988	-5.3998	4.4409e-07	4.48996e-06	6.01538	Down
VDAC1	-0.72192	11.6351	-5.4056	4.331e-07	4.40238e-06	6.03944	Down
CROT	-0.754041	4.73353	-5.39523	4.52941e-07	4.55868e-06	5.99643	Down
PMAIP1	0.841525	6.28724	5.33814	5.79311e-07	5.57121e-06	5.76019	Up
HPDL	-0.772785	6.08014	-5.26421	7.95127e-07	7.20555e-06	5.45639	Down
ALKBH1	0.808644	8.14967	5.23269	9.09466e-07	8.08228e-06	5.32755	Up
OXCT1	-0.725982	9.92935	-5.20909	1.00542e-06	8.79046e-06	5.23141	Down
NIF3L1	-0.719568	9.27681	-5.20686	1.01497e-06	8.86978e-06	5.22234	Down
PDP1	-0.8888	12.0506	-5.19144	1.08358e-06	9.37372e-06	5.15965	Down
STAR	-0.993361	8.8565	-5.15496	1.26438e-06	1.06493e-05	5.0118	Down
QDPR	0.813423	12.0803	5.15589	1.25942e-06	1.06173e-05	5.01556	Up
GLS2	-1.12486	7.52437	-5.13925	1.35104e-06	1.12401e-05	4.9483	Down
HSD17B8	-0.725617	7.21609	-5.07844	1.74442e-06	1.38723e-05	4.70362	Down
CHCHD6	-0.786847	7.15202	-5.04314	2.02193e-06	1.56261e-05	4.56234	Down
CLYBL	-0.702727	5.86968	-5.04551	2.002e-06	1.55113e-05	4.57182	Down
RFK	-0.729622	8.41027	-4.9881	2.54239e-06	1.87873e-05	4.34326	Down
ACCS	-0.667326	6.40165	-4.96803	2.76299e-06	2.01922e-05	4.26371	Down
COX18	-0.67637	4.82441	-4.95931	2.86448e-06	2.07912e-05	4.22923	Down
SUCLA2	-0.910014	9.21183	-4.92637	3.28194e-06	2.33058e-05	4.09922	Down
SERAC1	-0.765849	6.23242	-4.8817	3.94355e-06	2.71542e-05	3.92381	Down
ACSS3	0.734252	7.38329	4.8382	4.71167e-06	3.16026e-05	3.75393	Up
COQ3	-0.695919	6.38147	-4.79125	5.70394e-06	3.6963e-05	3.57159	Down
NT5DC3	-1.07076	6.44823	-4.73586	7.13665e-06	4.45098e-05	3.35795	Down
STX17	0.655645	9.6322	4.73795	7.07673e-06	4.42518e-05	3.36599	Up
PREPL	-0.88392	13.2707	-4.72211	7.54327e-06	4.65202e-05	3.30515	Down
TIMM13	-0.690933	5.86986	-4.7101	7.91648e-06	4.84157e-05	3.25914	Down
SLC25A14	-0.60898	9.97448	-4.6636	9.53895e-06	5.66237e-05	3.08158	Down
NOA1	-0.601519	9.91932	-4.60956	1.18307e-05	6.7818e-05	2.87668	Down
ACOT7	-1.17882	9.54658	-4.59822	1.23752e-05	7.01951e-05	2.83387	Down
CAT	0.58224	9.23473	4.60408	1.20909e-05	6.89438e-05	2.85599	Up
MTHFD1L	-0.586029	6.58447	-4.57007	1.38339e-05	7.71261e-05	2.72792	Down
CISD1	-0.591786	11.357	-4.53738	1.57374e-05	8.6078e-05	2.60539	Down
ABCD2	-0.674381	5.36455	-4.52189	1.67253e-05	9.05918e-05	2.54755	Down
SLC25A12	-0.725903	10.7769	-4.46541	2.08615e-05	0.00010896	2.33772	Down
FASTKD3	-0.598776	6.69281	-4.46003	2.1303e-05	0.00011094	2.31784	Down
OAT	-0.647235	11.1638	-4.43991	2.30381e-05	0.000118465	2.24355	Down
VDAC3	-0.613782	9.77553	-4.27757	4.2988e-05	0.000201026	1.65264	Down
BCL2L11	-0.859079	11.5047	-4.21663	5.41317e-05	0.00024419	1.43473	Down
GLS	-0.583381	12.6004	-4.21629	5.42019e-05	0.000244447	1.43351	Down
DMGDH	-0.585166	5.37664	-4.21472	5.45224e-05	0.000245471	1.42794	Down
TSTD1	-0.647415	8.11357	-3.87886	0.000187075	0.000707051	0.267286	Down
PEX11B	-0.626917	9.43236	-3.72723	0.000319461	0.0011271	-0.233533	Down
COX10	-0.581334	4.7293	-3.71628	0.000331867	0.00116585	-0.269111	Down
METTL15	-0.830396	9.6288	-3.57565	0.000537856	0.00176198	-0.719036	Down
SPHKAP	-0.889336	6.36886	-3.39122	0.000994296	0.00302586	-1.28865	Down
CYP27B1	0.644981	2.70541	3.38272	0.00102233	0.0031009	-1.31434	Up
SLC25A31	-0.598124	2.78668	-3.28968	0.00138159	0.0040412	-1.59208	Down
FABP1	-0.646099	4.17764	-2.37435	0.0194694	0.0404714	-3.97455	Down

## Sheet: down-mitoDEGs in GSE122063
The details of downregulated mitoDEGs in GSE122063
...1	logFC	AveExpr	t	P.Value	adj.P.Val	B	sig
BDH1	-0.694298	11.4044	-9.49452	1.16568e-15	1.02014e-12	25.1631	Down
DDX28	-0.726057	9.47651	-9.18254	5.66273e-15	3.11219e-12	23.6272	Down
MRPS25	-0.604446	9.28629	-9.15544	6.49533e-15	3.31587e-12	23.4939	Down
TRAP1	-0.653776	8.143	-9.00101	1.41829e-14	6.28083e-12	22.7349	Down
MTCH2	-0.644885	8.93103	-8.49142	1.84854e-13	4.38206e-11	20.2398	Down
LETMD1	-0.733673	9.69255	-8.34346	3.88148e-13	7.20616e-11	19.519	Down
SARS2	-0.583938	7.68659	-8.2145	7.39728e-13	1.26014e-10	18.8925	Down
MECR	-0.781832	7.42432	-8.04574	1.71562e-12	2.46345e-10	18.0753	Down
OPA1	-0.84382	9.50859	-8.02851	1.86916e-12	2.62225e-10	17.992	Down
MRPL15	-0.731055	9.26549	-7.97149	2.48149e-12	3.16634e-10	17.7168	Down
SPG7	-0.588813	10.2396	-7.64383	1.25417e-11	1.12435e-09	16.1435	Down
DLD	-0.707809	7.55806	-7.45349	3.19091e-11	2.33268e-09	15.2372	Down
THNSL1	-1.00242	7.49941	-7.38881	4.37666e-11	2.97879e-09	14.9306	Down
UQCRC1	-0.651536	10.2184	-7.36324	4.95805e-11	3.19401e-09	14.8096	Down
NIT2	-0.648211	10.0024	-7.34709	5.36398e-11	3.3876e-09	14.7332	Down
TDRKH	-0.922452	5.50489	-7.20429	1.07359e-10	5.80306e-09	14.0602	Down
SLC25A32	-0.672505	9.72679	-6.97818	3.19495e-10	1.368e-08	13.0029	Down
IMMP1L	-0.584904	7.23752	-6.98871	3.03742e-10	1.32748e-08	13.0519	Down
GSTZ1	-0.944051	6.22768	-6.92076	4.20715e-10	1.70306e-08	12.7362	Down
MTFMT	-0.615044	6.40018	-6.83179	6.43558e-10	2.38454e-08	12.3244	Down
MDH2	-0.694077	10.7345	-6.76707	8.75713e-10	3.03658e-08	12.0261	Down
ME3	-0.858478	9.09279	-6.72029	1.09345e-09	3.57571e-08	11.8111	Down
NDUFA5	-0.664306	12.7517	-6.66253	1.43728e-09	4.46188e-08	11.5464	Down
RTN4IP1	-0.814967	8.31779	-6.52539	2.74175e-09	7.47838e-08	10.9214	Down
XPNPEP3	-0.795849	7.34478	-6.46191	3.6909e-09	9.45262e-08	10.6338	Down
PCCB	-0.682694	7.3127	-6.45863	3.74798e-09	9.52313e-08	10.619	Down
SLC25A22	-0.707692	12.214	-6.34147	6.46835e-09	1.45324e-07	10.0914	Down
DNM1L	-0.756721	9.44638	-6.30074	7.81258e-09	1.69116e-07	9.90886	Down
C6orf136	-0.593011	8.68129	-6.18828	1.31251e-08	2.54982e-07	9.40766	Down
COQ4	-0.678476	6.39076	-6.14634	1.59116e-08	2.98392e-07	9.22174	Down
NIPSNAP1	-0.58035	8.57459	-6.14587	1.59462e-08	2.98431e-07	9.21964	Down
PTCD3	-0.845859	8.44141	-6.08008	2.15447e-08	3.8072e-07	8.92914	Down
AFG3L2	-0.698852	6.97136	-6.03333	2.66592e-08	4.51561e-07	8.72358	Down
FOXRED1	-0.766531	6.63204	-5.99533	3.16822e-08	5.16641e-07	8.55704	Down
GHITM	-0.610232	13.5016	-5.96327	3.66361e-08	5.85477e-07	8.4169	Down
TMEM177	-0.765869	7.97976	-5.89343	5.02161e-08	7.57073e-07	8.11286	Down
PRSS35	-1.04376	5.22508	-5.85005	6.10325e-08	8.81804e-07	7.92483	Down
OCIAD1	-0.689645	11.6595	-5.83388	6.56236e-08	9.37815e-07	7.85493	Down
COQ6	-0.719809	6.37595	-5.80206	7.56698e-08	1.05513e-06	7.71768	Down
MTX2	-0.684639	10.2136	-5.7508	9.51228e-08	1.26087e-06	7.49729	Down
PDK1	-0.598051	6.90658	-5.72682	1.05837e-07	1.37753e-06	7.39451	Down
SLC25A27	-0.871799	8.88619	-5.69836	1.20093e-07	1.53268e-06	7.27285	Down
ADHFE1	-0.881096	8.91067	-5.66217	1.40971e-07	1.74934e-06	7.11855	Down
IDH3G	-0.591909	9.2508	-5.6666	1.38238e-07	1.71891e-06	7.13739	Down
CMPK2	-0.810327	7.99232	-5.5712	2.1047e-07	2.43732e-06	6.73296	Down
OGDHL	-0.649593	10.8886	-5.56945	2.12095e-07	2.4525e-06	6.72556	Down
IDH2	-0.736039	9.00823	-5.55733	2.23673e-07	2.57077e-06	6.67445	Down
CKMT1A	-0.98309	11.9988	-5.3998	4.4409e-07	4.48996e-06	6.01538	Down
VDAC1	-0.72192	11.6351	-5.4056	4.331e-07	4.40238e-06	6.03944	Down
CROT	-0.754041	4.73353	-5.39523	4.52941e-07	4.55868e-06	5.99643	Down
HPDL	-0.772785	6.08014	-5.26421	7.95127e-07	7.20555e-06	5.45639	Down
OXCT1	-0.725982	9.92935	-5.20909	1.00542e-06	8.79046e-06	5.23141	Down
NIF3L1	-0.719568	9.27681	-5.20686	1.01497e-06	8.86978e-06	5.22234	Down
PDP1	-0.8888	12.0506	-5.19144	1.08358e-06	9.37372e-06	5.15965	Down
STAR	-0.993361	8.8565	-5.15496	1.26438e-06	1.06493e-05	5.0118	Down
GLS2	-1.12486	7.52437	-5.13925	1.35104e-06	1.12401e-05	4.9483	Down
HSD17B8	-0.725617	7.21609	-5.07844	1.74442e-06	1.38723e-05	4.70362	Down
CHCHD6	-0.786847	7.15202	-5.04314	2.02193e-06	1.56261e-05	4.56234	Down
CLYBL	-0.702727	5.86968	-5.04551	2.002e-06	1.55113e-05	4.57182	Down
RFK	-0.729622	8.41027	-4.9881	2.54239e-06	1.87873e-05	4.34326	Down
ACCS	-0.667326	6.40165	-4.96803	2.76299e-06	2.01922e-05	4.26371	Down
COX18	-0.67637	4.82441	-4.95931	2.86448e-06	2.07912e-05	4.22923	Down
SUCLA2	-0.910014	9.21183	-4.92637	3.28194e-06	2.33058e-05	4.09922	Down
SERAC1	-0.765849	6.23242	-4.8817	3.94355e-06	2.71542e-05	3.92381	Down
COQ3	-0.695919	6.38147	-4.79125	5.70394e-06	3.6963e-05	3.57159	Down
NT5DC3	-1.07076	6.44823	-4.73586	7.13665e-06	4.45098e-05	3.35795	Down
PREPL	-0.88392	13.2707	-4.72211	7.54327e-06	4.65202e-05	3.30515	Down
TIMM13	-0.690933	5.86986	-4.7101	7.91648e-06	4.84157e-05	3.25914	Down
SLC25A14	-0.60898	9.97448	-4.6636	9.53895e-06	5.66237e-05	3.08158	Down
NOA1	-0.601519	9.91932	-4.60956	1.18307e-05	6.7818e-05	2.87668	Down
ACOT7	-1.17882	9.54658	-4.59822	1.23752e-05	7.01951e-05	2.83387	Down
MTHFD1L	-0.586029	6.58447	-4.57007	1.38339e-05	7.71261e-05	2.72792	Down
CISD1	-0.591786	11.357	-4.53738	1.57374e-05	8.6078e-05	2.60539	Down
ABCD2	-0.674381	5.36455	-4.52189	1.67253e-05	9.05918e-05	2.54755	Down
SLC25A12	-0.725903	10.7769	-4.46541	2.08615e-05	0.00010896	2.33772	Down
FASTKD3	-0.598776	6.69281	-4.46003	2.1303e-05	0.00011094	2.31784	Down
OAT	-0.647235	11.1638	-4.43991	2.30381e-05	0.000118465	2.24355	Down
VDAC3	-0.613782	9.77553	-4.27757	4.2988e-05	0.000201026	1.65264	Down
BCL2L11	-0.859079	11.5047	-4.21663	5.41317e-05	0.00024419	1.43473	Down
GLS	-0.583381	12.6004	-4.21629	5.42019e-05	0.000244447	1.43351	Down
DMGDH	-0.585166	5.37664	-4.21472	5.45224e-05	0.000245471	1.42794	Down
TSTD1	-0.647415	8.11357	-3.87886	0.000187075	0.000707051	0.267286	Down
PEX11B	-0.626917	9.43236	-3.72723	0.000319461	0.0011271	-0.233533	Down
COX10	-0.581334	4.7293	-3.71628	0.000331867	0.00116585	-0.269111	Down
METTL15	-0.830396	9.6288	-3.57565	0.000537856	0.00176198	-0.719036	Down
SPHKAP	-0.889336	6.36886	-3.39122	0.000994296	0.00302586	-1.28865	Down
SLC25A31	-0.598124	2.78668	-3.28968	0.00138159	0.0040412	-1.59208	Down
FABP1	-0.646099	4.17764	-2.37435	0.0194694	0.0404714	-3.97455	Down

## Sheet: up-mitoDEGs in GSE122063
The details of upnregulated mitoDEGs in GSE122063
...1	logFC	AveExpr	t	P.Value	adj.P.Val	B	sig
TSPO	0.75814	12.0847	8.45504	2.21882e-13	5.03426e-11	20.0624	Up
SPR	0.852355	7.67782	7.72596	8.36724e-12	8.54296e-10	16.5365	Up
SERHL2	0.744709	7.96027	7.67943	1.05246e-11	1.03025e-09	16.3137	Up
BOK	0.93996	8.1918	7.30263	6.66014e-11	4.12121e-09	14.5233	Up
MRPL10	1.57923	10.7441	7.2251	9.70575e-11	5.37266e-09	14.158	Up
MPST	0.646706	9.40244	5.54507	2.36023e-07	2.68086e-06	6.62277	Up
AK4	0.59749	11.7433	5.53753	2.43934e-07	2.74809e-06	6.59107	Up
PMAIP1	0.841525	6.28724	5.33814	5.79311e-07	5.57121e-06	5.76019	Up
ALKBH1	0.808644	8.14967	5.23269	9.09466e-07	8.08228e-06	5.32755	Up
QDPR	0.813423	12.0803	5.15589	1.25942e-06	1.06173e-05	5.01556	Up
ACSS3	0.734252	7.38329	4.8382	4.71167e-06	3.16026e-05	3.75393	Up
STX17	0.655645	9.6322	4.73795	7.07673e-06	4.42518e-05	3.36599	Up
CAT	0.58224	9.23473	4.60408	1.20909e-05	6.89438e-05	2.85599	Up
CYP27B1	0.644981	2.70541	3.38272	0.00102233	0.0031009	-1.31434	Up

## Sheet: mitoDEGs in GSE132903
The details of mitoDEGs in GSE132903
	logFC	AveExpr	t	P.Value	adj.P.Val	B	change
COX19	0.696391	9.61449	6.54829	5.07e-10	1.09e-08	12.426	UP
SPHKAP	-0.603457	7.2031	-8.70094	1.39e-15	3.62e-13	24.8739	DOWN
NUBPL	0.65696	10.2926	6.79072	1.32e-10	3.64e-09	13.7276	UP
CKMT1A	-0.738785	9.07398	-5.84147	2.15e-08	2.57e-07	8.80845	DOWN
PEX11B	-0.593751	9.38948	-8.50515	4.79e-15	9.8e-13	23.6694	DOWN
MRPS30	-0.599135	7.92061	-8.30054	1.72e-14	2.84e-12	22.4239	DOWN
SYNJ2BP	0.711666	9.65308	7.70902	6.38e-13	4.93e-11	18.9062	UP
HIGD1A	-0.624178	10.8771	-6.47433	7.59e-10	1.53e-08	12.0348	DOWN
ACACB	0.847197	9.01007	7.91071	1.89e-13	1.85e-11	20.091	UP
OXR1	-0.629238	10.6237	-6.02777	8.2e-09	1.15e-07	9.73499	DOWN
TOMM20	-0.637163	11.5404	-7.38157	4.46e-12	2.26e-10	17.0173	DOWN
PNKD	-0.625526	8.28671	-7.00047	4.04e-11	1.35e-09	14.877	DOWN
PREPL	-0.737657	10.9266	-6.23239	2.79e-09	4.63e-08	10.7753	DOWN
SLC25A18	0.746662	9.91965	8.17245	3.8e-14	5.47e-12	21.6514	UP
SUCLA2	-0.673683	9.23365	-6.70966	2.08e-10	5.25e-09	13.2891	DOWN
OPA1	-0.601536	8.42214	-6.93101	6e-11	1.89e-09	14.4941	DOWN
NT5DC3	-0.619064	8.87074	-8.73288	1.14e-15	3.12e-13	25.0715	DOWN
TSPO	0.685981	9.5753	8.34178	1.33e-14	2.26e-12	22.6738	UP
CKMT1B	-0.676097	8.54527	-5.93334	1.34e-08	1.74e-07	9.26286	DOWN
VDAC1	-0.648649	10.8093	-7.07652	2.62e-11	9.4e-10	15.2989	DOWN
UQCRC2	-0.661038	8.75717	-8.1633	4.02e-14	5.75e-12	21.5964	DOWN
ACSS1	0.645347	8.88877	7.26705	8.7e-12	3.88e-10	16.3673	UP

## Sheet: mitoDEGexps in GSE122063
The details of mitoDEGexps in GSE122063
id	GSM3454089	GSM3454090	GSM3454091	GSM3454092	GSM3454093	GSM3454094	GSM3454095	GSM3454096	GSM3454097	GSM3454098	GSM3454099	GSM3454100	GSM3454101	GSM3454102	GSM3454103	GSM3454104	GSM3454105	GSM3454106	GSM3454107	GSM3454108	GSM3454109	GSM3454110	GSM3454111	GSM3454112	GSM3454113	GSM3454114	GSM3454115	GSM3454116	GSM3454117	GSM3454118	GSM3454119	GSM3454120	GSM3454121	GSM3454122	GSM3454123	GSM3454124	GSM3454125	GSM3454126	GSM3454127	GSM3454128	GSM3454129	GSM3454130	GSM3454131	GSM3454132	GSM3454133	GSM3454134	GSM3454135	GSM3454136	GSM3454137
BDH1	11.1624	10.9167	11.3281	10.9267	10.7499	10.5497	10.6843	10.6432	11.5917	11.1608	11.2634	11.1404	11.2523	11.5715	11.6024	11.1478	10.7583	10.8353	11.61	11.4419	11.5438	11.3403	11.5045	11.3637	10.8726	10.6987	10.9875	10.8018	10.9912	10.9362	11.0491	10.9658	10.2626	10.3859	10.0676	9.91258	10.7705	10.5333	10.6191	10.543	11.4424	11.2544	11.2325	11.2698	11.3162	11.5694	11.5443	11.2339	11.4223
DDX28	8.85997	8.93867	8.60583	8.74559	8.18123	8.25788	8.01423	8.37907	9.39607	9.47977	9.18362	9.27061	9.55062	9.83651	9.73166	9.71378	9.14614	9.30246	8.43485	8.62322	10.2325	9.88937	9.72484	10.0745	9.3055	9.50221	9.22112	9.18936	9.25085	9.09106	8.9856	9.06196	9.00949	8.98922	8.44576	8.40864	9.1216	9.3808	8.96518	8.86569	9.5487	9.37235	9.29261	9.49318	9.19087	9.17892	9.22877	9.15997	9.09697
MRPS25	8.86417	8.95864	8.69006	8.85189	8.40351	8.51772	8.24672	8.33237	9.26	9.36628	8.97474	8.81889	9.51008	9.74639	9.55893	9.62821	8.79862	8.77354	8.51954	8.65455	9.26976	9.47321	9.0122	9.52212	8.99327	9.18457	8.98146	9.11345	9.08047	8.9543	9.08654	8.97095	8.64986	8.61718	8.54745	8.43696	8.94094	8.7104	8.5153	8.82887	9.36833	9.39209	9.19728	9.41821	9.2176	9.59833	9.59669	9.53057	8.88158
TRAP1	7.37817	7.48485	6.84623	7.56701	6.88453	6.59709	7.56477	7.23161	8.24341	7.97287	7.94777	8.09225	8.15208	8.15854	8.19064	8.05974	7.6048	7.52771	8.51954	7.95062	8.50162	8.12686	8.26218	8.41184	7.90483	7.92813	8.27045	8.28065	8.08109	8.12031	8.39726	8.35736	7.75312	7.51626	7.36025	7.29912	7.79007	7.39948	7.6567	7.79769	8.04279	7.9083	7.93252	8.11391	7.74726	7.9857	7.93655	7.757	7.66625
MTCH2	8.16898	8.51935	8.00258	9.12455	7.35661	7.91742	8.0557	7.6778	8.8017	9.15388	8.66826	9.50503	8.40864	9.04605	9.16697	8.546	9.18585	9.04642	8.1887	8.7104	9.14821	9.21188	8.95237	8.9398	8.78921	8.68472	8.59581	8.79639	8.63225	8.61795	8.53789	8.56473	8.17417	8.96835	8.03991	8.15866	8.7432	8.87944	8.23223	8.78326	8.6525	8.83473	9.01657	9.03484	8.86882	8.99836	8.76529	8.72556	8.4237
TSPO	12.4588	12.4397	12.4592	12.3866	12.7851	12.704	12.8771	12.7328	12.5543	12.6771	12.8888	12.8845	12.4474	12.3103	12.4341	12.3494	12.7051	12.6292	12.5648	12.4961	11.7431	11.3367	12.1244	11.4984	12.3961	12.2309	12.3568	12.0792	12.124	11.9479	11.9596	11.945	12.9871	12.8808	13.0729	12.9808	13.1012	12.8237	13.0312	12.9624	12.2434	11.9082	11.9447	11.9664	12.4263	12.2777	12.1968	12.0306	12.9151
LETMD1	9.04939	9.24111	9.19507	9.0946	8.82362	8.1305	8.5462	8.75164	9.93104	9.77686	9.65095	10.0985	9.25672	9.84306	9.8944	9.45807	9.39865	9.25403	8.88245	8.84731	10.4162	10.2342	10.262	9.95789	9.93985	9.98544	9.65683	9.8708	9.93915	10.0472	9.90048	9.76297	8.88828	8.96835	8.59325	8.54901	8.93061	9.03539	8.77316	9.0602	9.69451	9.73757	9.90385	9.75901	9.13236	9.28106	9.26922	9.19389	8.89584
SARS2	7.87724	7.94018	7.66565	7.4807	7.18924	7.1338	6.98751	7.44386	7.9769	7.92686	7.52414	7.74231	7.3069	7.73899	7.60522	7.40986	7.00868	6.75359	7.35156	7.35962	8.1521	7.97627	7.83582	7.72539	7.43533	7.6529	7.40298	7.19787	7.56356	7.46363	7.27429	7.41937	6.65311	6.94751	6.73341	6.31831	6.92387	6.86261	6.77851	7.02766	7.77384	7.81771	8.08021	7.58405	7.32115	7.74162	7.58685	7.45596	7.12993
MECR	7.30227	6.65313	6.83191	7.08879	6.50295	6.59709	6.75886	6.60431	7.55772	7.67539	7.40561	7.50656	7.23751	7.56162	7.39303	7.0569	7.3632	6.88039	7.32305	6.633	8.21892	7.84431	7.95244	7.62555	7.49274	7.42583	7.44821	7.16886	7.50682	7.54769	7.45901	7.35841	6.31641	5.95787	5.28948	5.74191	6.41549	6.25002	6.65	6.56678	7.26139	7.13375	7.45353	7.50413	6.92105	6.7478	7.35253	6.90888	7.28605
OPA1	9.16065	9.20786	8.95079	9.29034	8.09508	8.19581	8.56356	8.25715	9.38021	9.73219	9.27526	9.29526	9.53213	9.30208	9.62051	9.52164	8.60045	8.59519	7.32305	8.11278	10.2421	10.3194	9.82622	9.97973	9.61866	9.70912	9.55386	9.43301	9.52453	9.62968	9.33567	9.4889	8.77482	8.82707	8.3023	8.68463	8.36275	8.70089	8.52611	8.72663	9.6592	9.66702	9.87405	9.88071	9.27047	9.30017	9.39982	9.23408	8.58931
MRPL15	9.04939	8.57861	8.92669	8.89255	8.1111	8.3129	8.31695	7.90279	9.60125	9.66048	9.4905	9.40543	9.57862	9.18265	9.44421	9.3843	9.0978	8.81006	8.12407	8.28521	10.0308	9.92497	9.56255	9.33251	8.95782	8.58171	9.00525	8.74559	9.12098	9.06633	9.17629	9.12299	8.2575	8.40151	8.10079	7.77863	8.77563	8.84836	8.50402	8.60817	9.27671	8.96256	9.56204	9.60982	8.70484	8.90541	9.03411	8.69172	8.89584
SPR	8.29124	8.08627	8.367	8.08666	8.01484	8.54115	8.01423	7.96232	7.71068	7.87238	7.89377	7.68647	7.49172	7.4479	7.52013	7.56659	8.39859	8.18143	7.70835	7.53416	7.7484	7.23006	7.21124	7.16989	8.59626	8.58065	8.88803	8.89553	9.05676	8.9737	9.27853	9.25626	8.75154	8.71936	9.31469	9.39187	8.65874	8.80557	8.51046	8.5555	7.11642	6.80061	7.17727	7.23459	7.94499	8.15623	7.88448	7.50569	8.24246
SERHL2	9.20055	9.18702	8.92994	9.337	8.68941	8.76674	8.64476	8.43533	8.27478	8.81159	8.34702	8.50646	8.2769	8.39925	8.7418	8.38642	9.17949	8.97156	9.57521	9.24271	7.7484	7.66256	7.98544	7.67422	8.17741	8.15162	8.1616	7.72667	8.17348	8.01698	7.79672	7.74909	8.02303	8.15746	8.73444	8.38254	8.87994	8.59389	8.67541	8.63919	7.77384	7.70408	7.82993	7.73169	8.32359	8.08291	8.52686	8.32629	7.55883
SPG7	9.7227	9.64877	8.61886	9.4615	9.37908	9.36061	9.33114	8.93551	9.99363	9.87933	10.0813	9.6265	10.293	10.1071	10.0746	10.177	10.1533	10.0677	9.74323	9.76877	10.5011	10.3741	10.4893	10.4244	10.1965	10.2254	10.1352	10.3622	10.4765	10.2583	10.6547	10.3258	9.61343	9.77556	9.43953	9.37292	9.99872	10.0725	10.3357	9.89917	10.1019	10.0839	9.99971	9.97945	10.7601	10.7173	10.6589	10.5862	10.0623
DLD	6.93794	6.93954	6.63454	7.13484	5.98098	6.63817	7.09421	6.9668	7.58106	7.40777	7.26684	6.97171	6.88242	7.61169	7.54868	7.38369	6.93493	7.23309	6.06589	7.01349	8.17057	8.05839	7.50778	7.90499	7.70108	7.59174	7.82788	7.73772	7.53756	7.95655	7.92083	7.98657	6.31641	6.87301	6.40251	6.62081	6.6241	6.81788	6.96574	6.65448	7.51384	7.14803	7.54539	7.72903	6.98595	7.55665	7.71369	7.35349	6.82753
THNSL1	6.02371	6.44501	6.12701	5.95008	6.31801	6.18334	4.49656	5.81232	7.88654	7.69906	7.63078	7.13774	7.49172	7.6067	7.54003	7.62326	7.03652	7.36104	7.0089	6.09958	8.16248	8.41046	7.82839	8.35856	7.51755	7.80014	7.57509	7.72895	7.77771	7.36924	7.57128	7.41621	6.39289	6.67019	5.78526	5.47645	6.0411	6.79542	6.62866	5.78737	7.52414	7.6152	7.48245	7.66398	8.10834	7.57968	7.4637	8.07568	6.59251
UQCRC1	10.0378	9.63317	9.93238	9.72709	9.5759	9.73332	9.58119	9.19507	10.0916	9.8124	9.96561	10.1882	10.2647	9.97244	10.1568	10.2947	10.0686	9.92053	9.78607	9.75835	10.7559	10.3046	10.4671	10.3908	10.0907	10.2491	10.3267	10.3002	10.6339	10.4661	10.6802	10.6503	9.1723	9.16448	8.89926	8.83983	9.65489	9.60763	9.83329	9.38469	10.0459	9.90684	10.1374	10.3482	9.8452	9.93594	10.091	9.94368	9.52363
NIT2	9.80644	9.68418	9.9306	9.88448	9.03573	9.41221	9.31469	9.15827	10.2373	10.2554	10.1814	9.84647	10.1488	9.97067	9.84924	10.1691	9.23692	9.06073	8.90229	8.79848	10.4312	10.4384	10.1962	10.3272	10.508	10.1268	10.555	10.251	9.71201	9.78574	9.74085	9.74763	9.16483	8.81962	8.5382	8.38254	9.49599	9.70122	9.18793	9.29082	10.0551	9.84851	9.88595	10.0754	9.76842	9.89303	9.96471	9.83614	9.59757
BOK	9.8338	9.69819	8.97582	9.37402	9.68523	10.0035	9.42065	9.42171	8.2982	8.62661	8.39851	8.39347	8.99911	8.91864	9.35469	9.37896	9.16076	8.94772	9.0898	9.14318	8.00399	7.93128	8.5653	8.48244	7.38091	7.41818	7.36288	7.08699	8.5653	8.22102	8.17533	8.21795	8.72871	8.54858	8.74194	8.54901	9.26237	9.16523	9.45616	9.2215	7.99541	7.84336	8.00138	7.62751	7.99672	8.02984	9.07287	8.47682	9.17388
MRPL10	12.8808	12.6524	12.3242	12.7177	13.2385	13.2615	13.2508	13.1698	12.2605	12.3591	12.4067	12.6169	13.1113	12.7081	12.3403	12.7526	12.6903	12.5839	11.3164	11.6491	10.4121	10.0736	10.2636	10.33	9.31221	9.2604	9.6337	9.54681	9.20179	9.29197	9.57133	9.68618	12.1735	12.3412	12.5616	12.4245	10.7162	10.9142	11.0656	10.7673	10.4707	10.0732	9.99843	10.1459	11.5088	11.3931	10.5456	10.441	12.8569
TDRKH	3.49327	4.77333	5.20284	5.61503	4.5347	4.43696	4.79614	4.92219	5.70533	5.34573	4.74157	5.94148	5.73879	5.27146	5.44587	5.46737	4.55865	4.75734	4.81359	5.5068	6.06109	5.92254	5.7429	6.23798	5.54814	5.31235	5.78944	5.79881	5.5179	5.52189	6.05628	5.65685	5.19505	5.70395	4.2014	4.12412	4.06466	4.80906	3.66324	5.13193	5.52316	4.93248	4.25127	5.78992	5.05369	5.40646	4.68124	4.20054	2.40689
SLC25A32	9.33051	9.36417	9.10626	9.3625	9.12194	9.13725	8.90402	9.11969	9.62466	9.3538	9.04354	8.72988	9.48686	9.60969	9.49034	9.72417	8.71387	8.75028	9.15176	9.23994	9.6603	10.0124	9.37674	9.57468	9.88772	10.2423	10.0277	10.2101	10.6165	10.231	10.6286	10.3939	8.91876	8.91876	8.68807	8.60054	9.54075	9.2639	8.98388	9.39725	9.10026	9.15511	9.43445	9.58183	10.0181	10.0538	10.463	10.2543	8.71765
IMMP1L	6.37504	6.55651	6.7868	7.54061	5.91588	5.97745	7.00242	6.76575	7.40923	7.71447	7.63078	7.28668	7.38882	7.40819	7.21089	7.51774	7.31841	6.97222	6.26899	6.67357	7.54068	7.96239	7.89232	7.43497	6.79143	6.81708	6.23069	6.44316	7.05484	6.86837	6.48423	6.27311	6.41064	6.69369	6.40251	6.55572	6.78632	6.78109	6.67107	6.79394	7.2519	7.7867	7.62139	7.43018	7.15148	7.15348	7.21464	7.30291	6.3469
GSTZ1	6.21382	5.77197	5.57147	7.05013	4.26568	5.55527	6.19255	5.19186	6.76368	6.881	6.64614	7.11787	6.5112	6.93859	6.70645	6.63444	6.21696	6.25995	4.34912	5.43008	6.6491	6.66753	6.41001	6.66789	5.77256	5.49726	5.53973	5.41114	5.54882	5.67762	5.26692	5.62501	3.41512	4.46124	3.71828	4.24681	4.58187	5.69967	5.0672	5.57704	6.65163	6.76111	6.82627	6.82037	5.71828	6.16661	5.84355	5.435	5.38878
MTFMT	5.82271	5.88892	6.0728	5.53253	5.84641	4.72371	5.92612	5.42008	6.25728	6.05361	6.13533	6.09085	5.41388	6.1891	6.05065	6.23299	6.31358	5.83531	5.45629	5.5068	6.93664	6.68057	6.59827	6.35048	7.0275	6.82281	6.87588	7.04897	6.87032	7.00401	7.01038	7.159	5.51576	5.97146	5.57871	5.59937	5.93716	5.40552	5.91799	5.48725	6.21089	6.30163	6.37101	6.35266	6.28207	6.18873	6.2823	6.1783	6.08262
MDH2	9.75757	9.96951	9.48583	9.60722	9.94867	9.84372	9.86946	9.56057	10.7748	10.6467	10.6278	10.8799	10.4355	10.4466	10.5555	10.5733	10.1719	10.0534	9.77586	9.82852	11.3494	11.1427	11.0835	10.8975	11.2884	11.1905	11.3494	11.3203	11.2744	11.2133	11.5324	11.318	9.78124	9.82979	9.60198	9.81588	10.245	10.2217	10.1885	10.2592	10.658	10.7837	10.9708	10.8349	10.376	10.4422	10.4941	10.3529	9.94073
ME3	9.10389	8.63035	9.02833	8.65204	8.40351	8.53033	8.3368	8.23564	9.33306	9.14821	8.99264	8.92759	9.42562	8.89351	9.00044	9.50812	8.24947	8.15269	8.15707	7.75159	10.2409	9.60323	9.67335	9.34391	9.70703	9.45616	9.97823	9.85299	8.93644	8.95237	9.28982	9.26996	7.40805	7.62101	7.34299	7.4981	7.86773	7.97137	7.95927	7.41369	9.18604	8.72128	9.25958	9.29601	8.30188	8.5059	8.77704	8.35277	8.36872
NDUFA5	12.4014	12.4327	12.503	12.2868	11.695	11.774	11.5438	11.8914	12.8432	12.8692	12.4777	12.4392	12.546	12.5971	12.449	12.793	12.0925	12.2201	11.7731	11.9479	13.2342	13.153	12.6046	12.8907	12.8107	12.7091	13.1103	12.985	13.0564	12.9676	13.3021	13.2982	11.7892	11.7673	11.4657	11.6199	11.8043	11.9698	11.8856	11.8373	13.1092	12.8601	13.1692	13.5602	12.5077	12.5559	12.6829	12.7278	12.0017
RTN4IP1	7.84853	7.94757	8.35514	8.12192	6.36896	7.22829	6.94077	6.80683	8.50668	8.43395	8.14381	8.01939	7.70318	8.33317	8.53415	7.47066	7.86242	7.85967	6.69338	6.75871	9.10849	8.95362	8.71822	8.72288	8.93867	8.70825	8.84699	8.63333	9.06093	8.89362	8.86476	8.81239	6.96222	7.42559	7.02569	6.92088	7.56762	7.84647	7.1579	7.02766	8.31896	7.8984	8.45183	8.41446	7.85549	7.99017	8.21141	7.99061	7.33223
XPNPEP3	6.56314	6.48272	5.95932	6.16302	5.5231	4.14256	4.62281	5.78386	7.1499	7.41552	7.06589	7.18795	7.10323	7.63814	7.26178	7.45869	6.59534	6.32564	6.33348	6.19841	7.08048	7.21628	7.19091	6.75896	7.14207	7.54516	7.221	7.49964	7.66035	7.54408	7.66787	7.55284	7.48202	7.74397	7.58333	7.95592	7.74564	7.33411	7.25827	7.79205	7.15868	7.43992	7.45353	7.37702	7.68356	7.80863	7.83142	7.94298	6.2953
PCCB	7.23564	7.13635	6.36484	6.47547	6.26782	5.82018	6.58827	6.06002	7.90905	7.49973	8.25419	7.56798	7.58929	7.24055	7.26178	7.51774	7.53026	7.44851	4.69809	6.633	7.82064	7.66865	7.88399	7.42756	7.14552	7.12959	7.00643	7.02125	7.0605	7.10883	7.02817	6.65437	6.49635	6.40777	5.54797	5.84627	7.39424	7.03296	6.91904	6.82501	7.58261	7.32625	7.46573	7.51981	7.37373	7.19682	7.60113	7.16224	6.97818
SLC25A22	12.3021	12.3173	12.4844	11.8032	11.5321	11.4697	10.8827	11.3781	12.4727	12.0784	12.02	11.994	11.7094	12.0533	12.1045	11.7999	10.6033	10.553	11.0823	11.0741	12.5607	12.1471	12.6055	12.5883	12.6354	12.6829	12.9224	12.8024	12.1643	12.2313	12.1851	12.3194	11.1819	11.1642	10.9685	10.9957	11.0465	10.8074	10.7039	10.5892	12.356	12.3395	12.5307	12.6731	12.1127	12.4149	12.6362	12.3688	11.8468
DNM1L	8.85161	9.1304	9.14343	9.43413	8.01484	7.79248	8.2242	8.52986	9.28743	9.34789	8.97474	9.0228	9.47088	9.39812	9.35469	9.83215	8.50288	8.62594	8.25129	7.94312	10.2267	10.3396	9.70665	9.74983	9.93492	9.91932	10.0862	10.0508	9.74406	9.94842	9.82385	10.0035	8.20529	8.39734	7.90654	8.1501	8.48348	8.67478	8.35877	8.37567	9.6756	9.44341	9.72046	9.92109	9.02367	9.17892	9.52733	9.28404	8.57286
C6orf136	8.63165	8.33346	8.73765	8.23848	7.94905	7.79248	7.69179	7.96494	8.86049	8.52271	8.60284	8.25924	8.94103	8.53024	8.64738	8.66444	8.38324	8.24358	8.36484	7.82346	9.39304	8.93142	9.02696	8.89756	8.80874	8.93991	8.99862	8.99773	9.23756	9.03877	9.33013	9.15229	7.88367	7.65382	7.34299	7.55653	7.73067	7.81204	8.10514	7.99081	8.56601	8.45225	8.7827	8.69748	8.57398	8.40093	8.93502	8.60191	7.73189
COQ4	6.41559	5.79676	5.2466	5.7592	4.65937	3.85322	5.13261	5.31262	6.71177	6.23833	6.50184	6.56913	6.93078	7.11621	6.64756	6.8534	6.2642	6.10259	5.74176	6.43027	7.14878	7.01336	6.93698	6.93577	6.29641	5.98408	6.31552	6.33283	5.70756	5.99668	5.94562	6.02522	4.9463	5.57587	5.2146	4.82243	5.91069	5.50948	5.12123	5.68372	7.0042	6.66925	6.43604	6.44316	6.4053	6.27565	6.06593	6.18626	6.52463
NIPSNAP1	7.9549	7.44564	8.40847	7.24163	7.74184	7.77015	7.32673	7.86866	8.86667	8.06805	8.62541	8.79302	8.51063	8.73054	8.87888	8.38977	8.15599	8.09383	7.79487	7.78784	9.37588	9.04949	8.9398	8.9936	8.75519	8.65145	8.9693	8.88437	8.49329	8.79876	8.79839	8.79425	7.77534	7.4493	7.29019	7.6159	7.94591	7.70458	8.08801	7.66455	8.53496	8.44376	8.83886	8.68528	8.05096	8.37362	8.30462	8.03783	8.67105
PTCD3	7.36748	7.63452	7.58685	7.72649	7.01361	6.45048	6.74295	6.4473	9.40299	9.18666	8.9341	8.6737	8.38367	8.57472	8.61872	8.56542	7.20313	7.1953	6.93386	7.11462	8.74235	8.93654	8.5668	8.42485	8.94969	8.93289	8.75672	8.47079	9.30184	9.07826	8.96227	8.87638	7.63628	7.03769	7.08444	7.51431	7.04439	6.81788	5.77779	6.61054	8.84992	9.0446	9.16362	8.77693	8.42631	8.1171	8.60676	8.7922	7.81931
AFG3L2	6.91311	6.71765	5.83883	6.29914	6.10883	6.7213	5.74558	6.08614	7.08211	6.0926	6.3017	6.37357	7.94662	7.20378	7.11336	7.27748	6.51512	6.68984	4.02547	6.17404	7.50809	7.59026	7.02257	7.33716	6.98595	6.88529	7.02994	7.02125	7.13375	7.33278	7.35451	7.40588	5.69154	6.0253	6.01221	5.79537	6.78632	6.49996	6.26782	6.75553	6.8236	6.79485	6.77774	6.88457	6.49383	6.99319	6.73269	6.56398	6.19599
FOXRED1	6.12405	6.48272	6.32103	5.90149	4.4005	3.40964	6.37402	5.3019	6.80726	6.18815	5.307	6.25169	6.07733	6.44575	6.66136	6.11374	6.11489	6.2823	6.60431	5.92538	7.28657	7.3561	7.14496	6.87471	7.00128	6.96566	6.92904	6.71778	7.45723	7.49312	7.40805	7.25086	5.85867	5.97146	5.54797	5.25538	5.98973	5.90362	5.98496	6.00323	6.6027	6.43349	6.71121	6.86305	6.47669	6.28812	6.71369	6.41844	6.22201
GHITM	12.8716	12.9439	12.8747	13.0531	12.1204	12.2838	12.0914	12.356	13.8846	13.5423	13.337	13.3906	13.0621	13.3821	13.2754	13.0864	13.1157	13.061	12.563	12.8579	14.2471	14.1684	13.4663	13.9337	13.9948	13.8208	13.8536	14.0179	13.8499	14.1397	14.0034	14.0996	12.5535	12.5363	12.1629	12.2488	12.8266	13.0378	12.8352	12.8101	13.6376	13.6491	13.8105	13.9987	13.1845	13.409	13.5509	13.3098	12.9762
TMEM177	7.41031	7.18579	7.48256	7.3939	6.74389	6.7213	6.41587	6.61054	7.89709	8.0398	8.07241	7.76233	7.71217	7.88944	8.26007	8.22611	7.5872	7.50881	6.50008	6.633	8.94999	8.62961	8.43785	7.89193	8.56869	8.07685	8.78184	8.68964	8.19151	8.20729	8.5907	8.4491	6.79406	7.11301	6.63833	6.8893	7.81458	7.71447	7.27316	7.42831	8.12566	7.99267	8.20428	8.24885	7.57256	7.56014	7.74726	7.11703	7.43705
PRSS35	4.17316	5.23277	4.8168	4.15631	2.68526	4.98885	2.40239	3.37606	4.99718	4.68743	3.85248	5.54843	5.05863	5.60379	2.46473	4.74454	5.95	5.76106	4.81359	3.1223	5.7903	5.34905	5.64682	6.00868	4.43475	5.09478	4.93126	5.27831	2.47144	2.75607	3.3832	2.96102	4.9463	4.64862	4.61558	4.55831	6.33978	4.99519	6.21931	6.56678	6.07866	5.78011	5.58413	5.86919	4.56078	5.39497	3.98165	3.3469	6.43717
OCIAD1	10.5647	10.707	11.1884	11.1404	9.9353	10.0739	10.3817	10.0082	11.5423	12.0482	11.294	11.6103	11.2523	11.349	11.5318	11.0895	11.2877	11.2625	10.511	10.2585	12.2384	12.1211	11.5289	11.5018	12.5407	12.2619	12.568	12.5382	12.4938	12.4699	12.6553	12.5134	11.0191	11.2348	11.04	11.1568	11.2815	11.5912	10.9404	11.4512	11.7232	11.4272	11.6415	11.6369	11.2794	11.432	11.5196	11.2696	11.2073
COQ6	5.76692	6.3392	5.04696	5.38161	4.65937	5.23693	4.37581	5.03763	6.47269	6.87005	6.3409	6.65448	6.32398	6.66052	6.64756	6.58347	6.2642	6.13786	5.45629	3.46473	7.36405	7.07666	6.37405	6.87471	6.34671	6.52751	6.7591	6.6601	6.43579	6.46166	6.76424	6.74005	5.307	5.81816	4.95565	5.25538	5.82846	6.1213	5.53984	5.29232	6.47603	6.04624	6.23798	6.6606	6.02896	6.19447	6.39307	5.83865	6.50213
MTX2	9.33394	9.4097	9.71201	9.50503	8.46501	8.34154	8.75489	8.53882	10.1257	10.4726	9.89624	9.90848	9.81808	10.0157	10.2872	9.91288	9.56501	9.58315	8.78871	8.85231	10.9188	10.9234	10.3531	10.5464	11.0743	11.1998	10.9692	10.9969	11.0724	10.9277	10.7551	10.8387	9.71109	9.80125	9.52864	9.50627	9.6599	9.83711	9.50848	9.64689	10.1203	9.97094	10.1856	10.3256	9.94913	10.0976	10.3244	10.2853	9.54201
PDK1	6.74592	6.96559	7.19371	7.3939	6.10883	6.29671	6.97186	6.99797	6.94927	7.59037	7.06589	7.39756	6.76784	6.78536	6.90315	6.94828	7.06399	6.82154	6.38751	7.37062	7.43504	7.44556	7.19761	7.4185	6.34671	6.38027	6.23069	6.14263	6.11248	6.03354	5.7676	6.03516	5.66293	6.4448	5.84022	5.84627	6.11611	6.90934	5.62141	6.02118	7.14825	7.04222	6.96472	7.28045	6.04785	6.29614	6.62027	6.08105	6.16838
SLC25A27	8.18884	8.33782	8.21795	8.17287	7.24422	7.91742	6.91194	7.59044	9.26695	9.05496	8.82385	8.56095	8.32241	8.49401	8.45515	8.46447	9.0978	9.19076	8.35117	8.38293	9.66739	9.66436	8.64151	9.45693	9.35153	9.46515	9.61135	9.38415	9.32135	9.23898	9.28982	9.37661	7.54292	7.56569	7.37734	7.23447	7.93411	8.39	7.5905	7.86435	9.80502	9.5943	9.29143	9.58183	8.53369	8.49265	8.87621	8.89325	7.81931
ADHFE1	8.62476	8.7226	8.37256	8.64311	8.01484	8.08287	7.98634	8.03059	9.84473	9.72376	9.85131	10.2554	10.1337	10.2829	9.94901	9.86523	9.29465	9.16625	8.21785	8.23153	9.14318	8.71753	8.67931	8.99107	7.19026	7.31505	7.29692	7.52569	6.74948	6.7925	7.03229	7.00046	8.44243	8.30115	7.81312	7.99125	7.71606	7.64298	7.29912	7.89356	9.54302	9.0878	8.88973	9.26667	9.08064	8.94133	8.52686	8.48678	9.05572
IDH3G	8.70338	8.33782	8.78036	8.49538	8.22689	8.22592	8.30049	8.08996	9.37521	9.29323	9.21052	9.23656	9.04929	9.21162	9.21091	9.07687	8.81863	8.59123	8.07297	8.05586	10.0312	9.65438	9.63593	9.5505	9.81489	9.86409	9.70304	9.60763	10.1228	9.93985	9.9046	9.86843	8.60322	8.46107	8.21382	8.42485	8.72777	8.40972	8.68757	8.28566	9.20895	9.10985	9.34424	9.38495	9.25284	9.28908	9.33297	8.96411	8.71086
CMPK2	7.45921	7.4037	7.57761	7.00575	5.68948	4.98885	6.35256	6.51146	8.45418	8.42975	8.07817	7.74231	8.38367	8.62904	8.29322	8.5109	6.83191	6.85136	7.46211	6.71162	8.376	8.53907	8.02303	8.67435	8.24577	8.12686	8.36206	8.29184	8.10847	8.17095	8.32818	8.28435	6.98651	6.74449	6.73341	6.68984	7.17716	7.70164	6.70848	6.33585	8.1151	7.9083	8.27883	8.67275	8.01171	8.19691	8.25607	8.17437	7.77045
OGDHL	11.0092	10.8916	10.7575	10.6102	9.4889	9.77206	9.43133	9.71757	11.2501	11.0539	10.4453	10.2764	11.4223	11.0642	11.061	11.3221	10.4815	10.5209	10.8916	10.875	11.7679	11.1841	11.437	11.2241	10.8652	9.00849	11.0916	10.8689	9.30184	10.9595	11.2228	11.1819	9.96401	9.99437	9.38838	9.40156	9.89188	9.80261	9.50221	9.68103	11.1241	10.915	11.419	11.5253	10.8077	10.7213	11.0648	11.0081	10.2825
IDH2	8.65158	8.86261	8.13518	8.36957	8.24138	7.89447	7.89106	7.70727	9.57316	9.04534	9.77008	9.6708	9.42562	9.19439	9.04219	9.0724	9.46761	9.32515	8.29828	8.70024	9.07552	8.95793	9.14036	9.08802	7.73071	5.75616	8.28202	8.13938	5.79614	7.54769	8.22248	7.91674	8.5734	8.36872	7.77846	7.55653	9.53899	8.90066	8.98388	8.94969	9.30287	9.44966	9.58944	9.36888	8.95397	9.16547	9.11954	8.63003	9.15627
MPST	10.3975	10.4868	10.2434	10.3296	10.6889	10.5292	10.5977	10.3857	9.6416	9.78385	9.94343	9.92557	9.86706	9.79787	9.9541	9.74351	10.5023	10.2845	10.25	10.235	8.83313	8.6679	9.18912	8.94556	9.07916	8.81732	8.6375	8.52795	8.85085	8.89049	8.56983	8.40466	10.1631	9.95369	10.2445	10.1213	10.245	10.3095	10.6582	10.2408	9.08569	8.98311	8.99202	8.94179	9.0886	9.01324	9.0978	8.75833	10.2198
AK4	12.2675	11.7245	12.6494	12.3461	11.873	12.1791	12.2504	12.4529	11.3055	11.6374	11.4749	12.1033	11.9445	11.9275	11.7304	11.6094	12.5281	12.5407	12.9644	12.9119	11.1032	10.8632	10.8986	11.455	12.1794	11.8955	12.4619	12.3502	11.1826	11.4492	11.6713	11.6648	12.2627	12.4929	12.3315	12.3587	12.8692	13.3992	12.9893	13.1193	11.9075	11.1808	11.2663	11.5906	11.2969	11.6261	11.5835	11.3317	12.1574
CKMT1A	11.751	11.5055	11.6889	11.5018	10.7022	10.6295	10.2936	10.3606	12.4663	12.2497	11.9691	12.1268	12.1471	12.1363	12.342	12.265	10.0241	10.1339	11.2313	11.1868	12.9709	12.8004	12.906	12.6789	12.7521	12.8649	12.675	12.5526	12.8803	12.7802	12.6659	12.6378	9.75159	9.84121	9.53264	9.43901	9.4031	9.25247	8.93036	9.04787	12.4663	12.4619	12.6543	12.6494	11.937	11.9328	12.2123	12.1167	10.9582
VDAC1	10.8208	10.7203	10.4379	10.6872	10.1982	10.3146	10.0966	9.8555	11.5018	11.6867	11.615	11.6264	11.4406	11.0592	11.204	11.5925	11.0083	10.8756	10.3795	10.3458	12.5363	12.253	11.8182	12.0645	12.2317	12.4482	12.583	12.7449	12.5498	12.2462	12.8747	12.5241	10.7251	10.8644	10.8402	10.7903	10.8214	10.9666	10.8351	10.7347	11.4579	11.2094	11.4716	11.6967	11.6167	11.5334	11.7438	11.6911	10.6972
CROT	3.29083	4.54542	3.02498	3.72391	4.13473	4.72371	3.57476	3.96612	5.24897	5.98316	4.26541	4.80717	4.57242	4.91271	3.5591	4.20054	3.89268	4.42984	2.41636	3.46473	5.32537	5.18181	3.77808	4.87145	5.56359	5.06213	4.96782	5.29692	5.2738	5.54843	5.42682	5.15794	1.81642	4.00099	5.04464	2.83438	4.99519	3.27009	3.1223	3.55684	4.9172	4.84567	5.14706	5.20392	4.71616	4.00892	4.74543	4.9723	4.56549
PMAIP1	6.35561	6.04431	6.77166	6.06038	7.40646	7.79248	7.25697	7.39276	6.58427	6.94729	6.27988	6.34817	7.92188	7.52222	7.72913	7.67321	7.55027	7.13818	8.32692	7.93625	6.33299	6.25023	6.64115	6.58852	5.19338	5.12959	5.64449	5.24695	5.65437	5.15228	5.87679	5.46148	7.57342	7.37074	8.40224	8.43108	7.40318	7.19144	7.11581	6.51854	6.04222	5.26775	5.56695	5.7373	6.831	6.47585	6.06593	6.39594	7.47624
HPDL	5.79346	5.79676	4.8767	5.01763	2.34194	5.45798	3.35936	4.79785	6.17881	5.90344	6.25929	6.52437	7.04351	6.84973	6.84632	6.99277	5.88489	6.08246	6.64981	5.73287	7.01094	7.06498	7.0288	6.59756	4.80953	4.82617	4.99635	4.26761	5.04198	4.88892	4.31502	5.16594	6.52883	5.43457	5.42707	6.16734	5.98973	5.82412	5.66115	5.66199	6.54033	6.01024	5.93794	6.42321	6.8127	6.47585	6.37446	6.13631	5.63251
ALKBH1	9.08036	9.58226	9.35788	9.94256	9.35044	8.71587	9.39319	9.34042	8.28144	7.91201	8.25824	7.77235	8.33622	8.91864	8.91708	9.37066	8.00566	8.44204	8.99773	9.03736	7.5009	7.39339	7.89973	8.39357	6.17408	6.32887	6.97055	7.3713	7.44026	7.36924	8.33952	8.5101	8.44651	7.85955	7.34299	7.88328	8.31834	7.64298	8.48429	9.06375	8.22378	8.43262	8.50393	8.53949	8.95397	8.79159	9.1027	9.56684	8.60064
OXCT1	8.8904	9.19589	9.05986	9.23825	8.42987	8.61982	8.58976	8.5821	10.0002	10.2676	9.80016	9.83366	9.48686	9.56623	9.36262	9.61422	9.67177	9.76725	8.77764	8.88786	10.7244	10.911	10.5439	10.5543	11.0722	10.9263	10.8054	11.0354	10.6922	10.7532	10.6796	10.5252	8.93383	9.19019	8.88828	8.97144	8.8008	9.18636	8.96518	9.01657	9.90533	9.86004	10.0679	10.2789	9.27598	9.61262	9.72829	9.42562	9.17774
NIF3L1	8.34096	8.46304	8.38452	8.23446	7.68542	7.25662	7.81638	7.83568	9.05745	9.20116	8.95645	8.91767	9.06754	9.15762	9.23574	9.36308	9.08335	8.87984	7.95306	8.14516	10.3289	10.0339	9.52853	9.68407	9.948	9.91932	10.1291	10.1699	10.3067	10.231	10.6502	10.4763	8.55072	8.29315	8.11949	8.39259	9.06952	9.00694	8.4735	8.90033	9.25132	8.89068	9.16879	9.20536	9.14868	8.98668	9.28331	9.30771	8.52965
PDP1	12.2331	11.8154	12.1757	11.7826	10.5343	10.4798	10.3372	10.6269	12.2615	12.1682	11.3242	11.069	11.8562	11.751	11.7975	11.9345	10.3557	10.4102	11.055	10.8584	12.7802	12.6563	11.8002	12.1922	12.3469	12.3369	12.6362	12.6678	13.1483	12.9503	13.4486	13.2695	10.7761	10.753	10.5769	10.6019	10.2893	10.692	10.1628	10.1003	12.1794	11.9275	12.4067	12.5778	12.0036	12.2408	12.5971	12.3821	11.0366
STAR	8.34096	8.08021	8.18613	8.17593	6.58593	7.1338	6.51573	7.28227	9.34801	8.96565	8.39851	8.14618	9.00718	9.36777	9.36823	9.23188	6.57568	6.93543	8.54573	7.91837	9.87069	9.83306	9.49875	9.65777	9.54075	9.60812	9.80465	9.75085	10.1241	10.0823	10.4975	10.3908	7.36254	6.9668	7.09633	7.07591	6.87095	6.53779	5.95287	6.78401	8.67859	8.51214	9.15638	9.24706	8.84374	9.00573	9.26739	9.03317	7.25915
QDPR	14.1493	13.8372	14.0996	13.7559	12.8462	13.1822	13.0258	13.0834	12.7268	12.5568	12.3095	12.3294	13.4244	13.4019	14.1081	13.8668	13.1944	13.2316	13.8362	13.7107	11.4035	11.0285	11.28	11.4923	10.7859	10.3647	11.0656	10.8154	11.8246	11.9755	12.4254	12.3502	11.9897	12.0728	11.8982	11.8232	12.7417	12.8661	12.6378	12.3095	11.8859	11.3465	11.7409	12.0616	10.8947	11.0512	12.0906	11.6713	12.9591
GLS2	6.87435	6.74804	6.7868	6.45151	5.43414	3.85322	4.68124	4.76731	7.26171	7.32861	6.3017	5.61417	7.41184	7.55638	7.12406	7.60438	5.71177	5.77817	6.60431	5.89294	8.91144	8.55686	8.16327	8.30422	8.34511	8.5415	8.42947	8.52361	9.24282	8.89562	9.30574	9.12207	7.03878	5.93239	5.9426	6.15191	5.77261	5.50948	5.70131	5.39061	7.42498	7.5101	7.86003	7.83336	7.43294	7.04439	7.90915	7.65929	6.14154
HSD17B8	6.74592	6.58907	6.77166	6.86966	6.58593	6.87564	6.82849	6.83233	8.0286	8.44918	8.38834	8.27198	7.93798	8.05382	7.68245	7.86202	7.99081	7.92499	5.82702	6.24401	7.69973	7.62751	7.90567	7.53201	6.22116	6.43916	6.15154	5.61081	5.84161	5.78502	5.55696	5.60483	6.11741	6.23763	5.04464	6.25461	6.1388	6.1213	5.0672	6.17088	7.74028	8.06725	8.15696	8.01929	7.55949	7.49715	6.83336	7.1245	6.94693
CHCHD6	6.7303	6.86017	6.87503	6.86966	7.01361	6.67979	6.41587	6.81038	7.19653	7.27667	7.23652	7.30677	6.61449	7.24055	7.1579	6.77338	6.72486	6.68132	4.13322	6.29425	8.13394	8.15746	7.94118	7.99316	8.00279	7.85298	8.12642	7.98779	7.72019	7.80948	7.80195	7.77015	5.51576	5.54309	5.04464	5.21132	5.52644	5.77125	6.21931	5.84637	7.11642	6.75732	7.06791	7.17965	5.76833	6.25002	6.5194	6.2694	5.96111
CLYBL	5.70787	5.31462	5.04696	6.2036	3.00331	4.43696	6.23932	5.09478	6.04728	6.45242	6.64614	7.06961	4.07115	6.29472	6.60564	6.2569	4.9845	5.66199	3.50779	6.24401	6.12538	5.85134	6.26858	6.12693	6.33276	5.95317	6.4203	6.17309	6.28391	6.06846	6.25454	6.36745	3.41512	4.82065	5.17625	4.24681	5.31821	5.17449	5.0672	5.29232	6.00315	5.6579	5.41437	5.91606	4.71616	5.30861	5.54587	5.39711	4.76838
RFK	7.85611	7.41531	7.57761	8.0304	6.54406	6.94146	7.6233	6.72579	8.51046	8.64865	8.18314	7.79847	8.38367	8.19189	8.15947	8.43533	7.53026	7.43812	6.78056	7.08653	9.08266	9.03902	8.80661	8.69434	9.30597	9.15616	9.3741	9.30607	9.12671	9.33297	9.28982	9.34143	7.48202	7.64341	7.70931	7.42605	7.45797	7.72063	7.40364	7.43962	8.41849	8.36206	8.75868	8.781	7.90586	8.1362	8.45499	8.34163	7.42376
ACCS	6.21382	6.25725	5.7102	5.92795	6.10883	6.24093	5.86751	6.02994	7.1499	7.37285	7.21607	7.67837	6.17478	7.56162	7.1579	6.27982	6.91834	6.79477	3.91991	6.38688	6.8686	6.62796	6.83352	6.84235	5.08933	5.76989	5.73869	5.26306	4.87652	4.57008	4.39169	5.05065	5.03261	5.20119	5.54797	4.00793	5.24478	6.20673	5.12123	6.05273	6.88377	6.69541	6.43604	6.36542	6.73735	6.65997	6.4685	6.03512	6.91704
COX18	5.28608	3.17257	5.61037	5.77246	3.86346	3.26182	3.78944	4.99635	5.15965	5.21489	5.5722	4.71878	3.74898	4.67896	4.24121	4.56773	2.59202	4.82093	3.50779	2.1875	5.35949	5.28254	4.36259	5.26078	4.99535	5.03956	5.14173	5.30378	4.65758	5.19258	5.00719	5.09089	3.74226	4.56191	3.1076	4.12412	3.21031	4.7101	2.58142	4.04568	5.03706	4.76087	4.99809	5.2358	4.06925	5.35755	4.401	4.55063	4.34168
[truncated: 30 more rows]
[truncated: 51 more columns]

## Sheet: mitoDEGexps in GSE132903
The details of mitoDEGexps in GSE32903
[truncated: 23 more rows]
[truncated: 146 more columns]
