# Supplementary material for: Identification of mitochondrial related signature associated with immune microenvironment in Alzheimer’s disease
Source: J Transl Med. 2023 Jul 11;21:458. doi: 10.1186/s12967-023-04254-9 (PMC10334674; doi:10.1186/s12967-023-04254-9)
Supplement: Supplementary file 7 — Additional file 7: File S3. The details of the hub MitoDEGs and clinical feature in GSE122063. [file 12967_2023_4254_MOESM7_ESM.xlsx]

## Sheet:  clinical features in GSE122063
The details of the clinical features in GSE122063
Sample	group	region	sex	age
GSM3454089	Alzheimer's disease	frontal cortex	Female	82
GSM3454090	Alzheimer's disease	frontal cortex	Female	82
GSM3454091	Alzheimer's disease	frontal cortex	Female	82
GSM3454092	Alzheimer's disease	frontal cortex	Female	82
GSM3454093	Alzheimer's disease	temporal cortex	Female	82
GSM3454094	Alzheimer's disease	temporal cortex	Female	82
GSM3454095	Alzheimer's disease	temporal cortex	Female	82
GSM3454096	Alzheimer's disease	temporal cortex	Female	82
GSM3454097	Alzheimer's disease	frontal cortex	Female	89
GSM3454098	Alzheimer's disease	frontal cortex	Female	89
GSM3454099	Alzheimer's disease	temporal cortex	Female	89
GSM3454100	Alzheimer's disease	temporal cortex	Female	89
GSM3454101	Alzheimer's disease	frontal cortex	Female	82
GSM3454102	Alzheimer's disease	frontal cortex	Female	82
GSM3454103	Alzheimer's disease	temporal cortex	Female	82
GSM3454104	Alzheimer's disease	temporal cortex	Female	82
GSM3454105	Alzheimer's disease	frontal cortex	Female	77
GSM3454106	Alzheimer's disease	frontal cortex	Female	77
GSM3454107	Alzheimer's disease	temporal cortex	Female	77
GSM3454108	Alzheimer's disease	temporal cortex	Female	77
GSM3454109	Alzheimer's disease	frontal cortex	Male	79
GSM3454110	Alzheimer's disease	frontal cortex	Male	79
GSM3454111	Alzheimer's disease	temporal cortex	Male	79
GSM3454112	Alzheimer's disease	temporal cortex	Male	79
GSM3454113	Alzheimer's disease	frontal cortex	Female	81
GSM3454114	Alzheimer's disease	frontal cortex	Female	81
GSM3454115	Alzheimer's disease	frontal cortex	Female	81
GSM3454116	Alzheimer's disease	frontal cortex	Female	81
GSM3454117	Alzheimer's disease	temporal cortex	Female	81
GSM3454118	Alzheimer's disease	temporal cortex	Female	81
GSM3454119	Alzheimer's disease	temporal cortex	Female	81
GSM3454120	Alzheimer's disease	temporal cortex	Female	81
GSM3454121	Alzheimer's disease	frontal cortex	Female	75
GSM3454122	Alzheimer's disease	frontal cortex	Female	75
GSM3454123	Alzheimer's disease	temporal cortex	Female	75
GSM3454124	Alzheimer's disease	temporal cortex	Female	75
GSM3454125	Alzheimer's disease	frontal cortex	Male	81
GSM3454126	Alzheimer's disease	frontal cortex	Male	81
GSM3454127	Alzheimer's disease	temporal cortex	Male	81
GSM3454128	Alzheimer's disease	temporal cortex	Male	81
GSM3454129	Alzheimer's disease	frontal cortex	Male	91
GSM3454130	Alzheimer's disease	frontal cortex	Male	91
GSM3454131	Alzheimer's disease	temporal cortex	Male	91
GSM3454132	Alzheimer's disease	temporal cortex	Male	91
GSM3454133	Alzheimer's disease	frontal cortex	Female	83
GSM3454134	Alzheimer's disease	frontal cortex	Female	83
GSM3454135	Alzheimer's disease	temporal cortex	Female	83
GSM3454136	Alzheimer's disease	temporal cortex	Female	83
GSM3454137	Alzheimer's disease	frontal cortex	Female	63
GSM3454138	Alzheimer's disease	frontal cortex	Female	63
GSM3454139	Alzheimer's disease	temporal cortex	Female	63
GSM3454140	Alzheimer's disease	temporal cortex	Female	63
GSM3454141	Alzheimer's disease	frontal cortex	Female	88
GSM3454142	Alzheimer's disease	frontal cortex	Female	88
GSM3454143	Alzheimer's disease	temporal cortex	Female	88
GSM3454144	Alzheimer's disease	temporal cortex	Female	88
GSM3454145	Control	frontal cortex	Female	74
GSM3454146	Control	frontal cortex	Female	74
GSM3454147	Control	temporal cortex	Female	74
GSM3454148	Control	temporal cortex	Female	74
GSM3454149	Control	frontal cortex	Male	73
GSM3454150	Control	frontal cortex	Male	73
GSM3454151	Control	temporal cortex	Male	73
GSM3454152	Control	temporal cortex	Male	73
GSM3454153	Control	frontal cortex	Female	87
GSM3454154	Control	frontal cortex	Female	87
GSM3454155	Control	temporal cortex	Female	87
GSM3454156	Control	temporal cortex	Female	87
GSM3454157	Control	frontal cortex	Female	73
GSM3454158	Control	frontal cortex	Female	73
GSM3454159	Control	temporal cortex	Female	73
GSM3454160	Control	temporal cortex	Female	73
GSM3454161	Control	frontal cortex	Male	81
GSM3454162	Control	frontal cortex	Male	81
GSM3454163	Control	temporal cortex	Male	81
GSM3454164	Control	temporal cortex	Male	81
GSM3454165	Control	frontal cortex	Female	81
GSM3454166	Control	frontal cortex	Female	81
GSM3454167	Control	temporal cortex	Female	81
GSM3454168	Control	temporal cortex	Female	81
GSM3454169	Control	frontal cortex	Male	60
GSM3454170	Control	frontal cortex	Male	60
GSM3454171	Control	temporal cortex	Male	60
GSM3454172	Control	temporal cortex	Male	60
GSM3454173	Control	frontal cortex	Male	91
GSM3454174	Control	frontal cortex	Male	91
GSM3454175	Control	temporal cortex	Male	91
GSM3454176	Control	temporal cortex	Male	91
GSM3454177	Control	frontal cortex	Female	81
GSM3454178	Control	frontal cortex	Female	81
GSM3454179	Control	temporal cortex	Female	81
GSM3454180	Control	temporal cortex	Female	81
GSM3454181	Control	frontal cortex	Female	77
GSM3454182	Control	frontal cortex	Female	77
GSM3454183	Control	temporal cortex	Female	77
GSM3454184	Control	temporal cortex	Female	77
GSM3454185	Control	frontal cortex	Male	89
GSM3454186	Control	frontal cortex	Male	89
GSM3454187	Control	temporal cortex	Male	89
GSM3454188	Control	temporal cortex	Male	89

## Sheet: hub MitoDEGs and clinical featu
The details of the hub MitoDEGs and clinical feature in GSE122063
id	group	sex	age	BDH1	DLD	OPA1	SPG7	TRAP1
GSM3454089	1	0	82	11.1624	6.93794	9.16066	9.7227	7.37817
GSM3454090	1	0	82	10.9167	6.93954	9.20786	9.64877	7.48485
GSM3454091	1	0	82	11.3281	6.63454	8.95079	8.61886	6.84623
GSM3454092	1	0	82	10.9267	7.13484	9.29034	9.4615	7.567
GSM3454093	1	0	82	10.7499	5.98098	8.09508	9.37908	6.88453
GSM3454094	1	0	82	10.5497	6.63817	8.19581	9.3606	6.59709
GSM3454095	1	0	82	10.6843	7.09421	8.56356	9.33114	7.56477
GSM3454096	1	0	82	10.6432	6.9668	8.25714	8.93551	7.23161
GSM3454097	1	0	89	11.5917	7.58106	9.38021	9.99363	8.24341
GSM3454098	1	0	89	11.1608	7.40777	9.73219	9.87933	7.97287
GSM3454099	1	0	89	11.2634	7.26684	9.27526	10.0813	7.94777
GSM3454100	1	0	89	11.1404	6.97171	9.29526	9.6265	8.09225
GSM3454101	1	0	82	11.2523	6.88242	9.53213	10.293	8.15208
GSM3454102	1	0	82	11.5715	7.61169	9.30208	10.1071	8.15854
GSM3454103	1	0	82	11.6024	7.54868	9.62051	10.0746	8.19064
GSM3454104	1	0	82	11.1478	7.38369	9.52164	10.177	8.05974
GSM3454105	1	0	77	10.7583	6.93493	8.60045	10.1533	7.6048
GSM3454106	1	0	77	10.8353	7.23309	8.59519	10.0677	7.52771
GSM3454107	1	0	77	11.61	6.06589	7.32306	9.74323	8.51953
GSM3454108	1	0	77	11.4419	7.01349	8.11278	9.76877	7.95062
GSM3454109	1	1	79	11.5438	8.17057	10.2421	10.5011	8.50162
GSM3454110	1	1	79	11.3403	8.05839	10.3194	10.3741	8.12686
GSM3454111	1	1	79	11.5045	7.50778	9.82621	10.4893	8.26218
GSM3454112	1	1	79	11.3637	7.90499	9.97973	10.4244	8.41184
GSM3454113	1	0	81	10.8726	7.70108	9.61866	10.1965	7.90483
GSM3454114	1	0	81	10.6987	7.59174	9.70912	10.2254	7.92813
GSM3454115	1	0	81	10.9875	7.82788	9.55386	10.1352	8.27045
GSM3454116	1	0	81	10.8018	7.73772	9.43301	10.3622	8.28065
GSM3454117	1	0	81	10.9912	7.53756	9.52453	10.4765	8.08109
GSM3454118	1	0	81	10.9362	7.95655	9.62968	10.2583	8.12031
GSM3454119	1	0	81	11.0491	7.92083	9.33567	10.6547	8.39726
GSM3454120	1	0	81	10.9658	7.98657	9.4889	10.3258	8.35736
GSM3454121	1	0	75	10.2626	6.31642	8.77482	9.61343	7.75312
GSM3454122	1	0	75	10.3859	6.87301	8.82707	9.77556	7.51626
GSM3454123	1	0	75	10.0676	6.40251	8.3023	9.43953	7.36025
GSM3454124	1	0	75	9.91258	6.62081	8.68463	9.37292	7.29912
GSM3454125	1	1	81	10.7705	6.6241	8.36275	9.99872	7.79007
GSM3454126	1	1	81	10.5333	6.81788	8.70089	10.0725	7.39948
GSM3454127	1	1	81	10.6191	6.96574	8.52611	10.3357	7.6567
GSM3454128	1	1	81	10.543	6.65448	8.72663	9.89917	7.79769
GSM3454129	1	1	91	11.4424	7.51384	9.6592	10.1019	8.04279
GSM3454130	1	1	91	11.2544	7.14803	9.66702	10.0839	7.9083
GSM3454131	1	1	91	11.2325	7.54539	9.87406	9.99971	7.93252
GSM3454132	1	1	91	11.2698	7.72903	9.88071	9.97945	8.11391
GSM3454133	1	0	83	11.3162	6.98595	9.27047	10.7601	7.74726
GSM3454134	1	0	83	11.5694	7.55665	9.30017	10.7173	7.98569
GSM3454135	1	0	83	11.5443	7.71369	9.39982	10.6589	7.93655
GSM3454136	1	0	83	11.2339	7.35349	9.23408	10.5862	7.757
GSM3454137	1	0	63	11.4223	6.82753	8.58931	10.0623	7.66625
GSM3454138	1	0	63	11.5092	7.55638	8.84126	9.94219	7.62146
GSM3454139	1	0	63	11.4853	6.94122	8.52271	9.52853	8.15783
GSM3454140	1	0	63	11.2031	7.09834	8.68207	9.42788	7.63078
GSM3454141	1	0	88	11.9335	8.02103	9.91397	10.2498	8.24393
GSM3454142	1	0	88	11.9664	8.1844	10.012	10.1302	7.96576
GSM3454143	1	0	88	11.4967	7.10369	8.58615	9.49805	8.01063
GSM3454144	1	0	88	11.1737	7.12765	8.678	9.82921	7.98854
GSM3454145	0	0	74	11.5055	8.25038	10.6023	10.6078	8.65124
GSM3454146	0	0	74	11.4923	8.29082	10.4424	10.7873	8.68463
GSM3454147	0	0	74	11.6463	8.17573	10.6133	10.7427	8.742
GSM3454148	0	0	74	11.4535	8.14901	10.588	10.5609	8.76217
GSM3454149	0	1	73	11.8202	7.87335	10.0208	10.4884	8.10437
GSM3454150	0	1	73	11.6606	8.25387	10.1539	10.4787	8.43071
GSM3454151	0	1	73	11.7823	8.19064	10.1672	10.5188	8.2868
GSM3454152	0	1	73	11.6204	7.99541	10.303	10.5963	8.21795
GSM3454153	0	0	87	12.0476	8.11404	10.0795	10.3074	8.45564
GSM3454154	0	0	87	12.0181	8.14558	9.97687	10.552	8.39213
GSM3454155	0	0	87	11.9578	8.09755	10.141	10.4928	8.4785
GSM3454156	0	0	87	11.5658	8.21557	10.3443	10.2419	8.31611
GSM3454157	0	0	73	11.8442	7.24636	9.32028	10.5421	8.43071
GSM3454158	0	0	73	12.1828	7.42728	9.86767	10.5461	8.2003
GSM3454159	0	0	73	11.6331	7.38515	9.48939	10.7041	8.37171
GSM3454160	0	0	73	11.2663	7.2357	9.03984	10.4231	8.26462
GSM3454161	0	1	81	12.0856	7.57412	9.61231	10.2143	8.40521
GSM3454162	0	1	81	11.7892	7.51297	9.59729	10.2525	8.27732
GSM3454163	0	1	81	11.74	6.99745	9.34381	10.4142	8.20683
GSM3454164	0	1	81	11.6755	7.39446	9.6608	10.3542	8.59501
GSM3454165	0	0	81	11.9367	8.28324	10.043	10.9929	8.55621
GSM3454166	0	0	81	11.7884	8.23545	10.3111	10.676	8.25446
GSM3454167	0	0	81	12.2438	7.81515	9.78607	10.654	8.29339
GSM3454168	0	0	81	11.9636	8.0372	9.75212	10.7286	8.33283
GSM3454169	0	1	60	11.9468	8.23905	10.1348	11.058	9.28883
GSM3454170	0	1	60	11.8471	8.3335	9.96909	11.1961	9.31873
GSM3454171	0	1	60	12.1501	7.83286	9.97244	11.0202	9.05839
GSM3454172	0	1	60	11.8036	7.85441	10.1152	10.9134	8.83441
GSM3454173	0	1	91	11.7702	8.2057	10.1465	10.9245	8.85257
GSM3454174	0	1	91	11.3171	8.39086	10.1546	10.7479	8.97502
GSM3454175	0	1	91	11.7223	7.7968	9.81513	10.4915	8.54443
GSM3454176	0	1	91	11.5324	7.85876	9.78953	10.8964	8.75028
GSM3454177	0	0	81	11.6848	8.23067	10.1364	10.7306	8.47672
GSM3454178	0	0	81	11.608	8.28907	10.2003	10.5653	8.37081
GSM3454179	0	0	81	11.7454	7.50724	9.47292	10.316	8.33437
GSM3454180	0	0	81	11.7115	7.62334	9.43972	10.317	8.36307
GSM3454181	0	0	77	11.9695	8.39011	10.1135	10.6426	8.5582
GSM3454182	0	0	77	11.937	8.4735	10.2126	10.4232	8.4696
GSM3454183	0	0	77	11.855	8.42265	10.2636	10.7274	8.55472
GSM3454184	0	0	77	11.8419	8.39086	10.2196	10.5817	8.42993
GSM3454185	0	1	89	12.0841	8.15817	10.1282	10.2544	8.47975
GSM3454186	0	1	89	12.06	8.2745	10.1425	10.444	8.37661
GSM3454187	0	1	89	11.9065	7.3471	9.7921	10.0826	8.28764
GSM3454188	0	1	89	11.6889	7.47963	9.69461	9.84197	8.3659
